# Supplementary material for: Data supporting phylogenetic reconstructions of the Neotropical clade Gymnotiformes
Source: Data Brief. 2016 Feb 6;7:23–59. doi: 10.1016/j.dib.2016.01.069 (PMC4761620; doi:10.1016/j.dib.2016.01.069)
Supplement: Supplementary file 1 — Supplementary material [file mmc1.zip]

Archive with 14 entries (11 files):
- Supplementary material/
- Supplementary material/.DS_Store
- __MACOSX/
- __MACOSX/Supplementary material/
- __MACOSX/Supplementary material/._.DS_Store
- Supplementary material/Gymn_MBTE_matrix.nex
- __MACOSX/Supplementary material/._Gymn_MBTE_matrix.nex
- Supplementary material/Material_examined .docx
- __MACOSX/Supplementary material/._Material_examined .docx
- Supplementary material/Morphological_Matrix.docx
- __MACOSX/Supplementary material/._Morphological_Matrix.docx
- Supplementary material/Scripts.docx
- __MACOSX/Supplementary material/._Scripts.docx
- __MACOSX/._Supplementary material
