# Supplementary material for: Data supporting phylogenetic reconstructions of the Neotropical clade Gymnotiformes
Source: Data Brief. 2016 Feb 6;7:23–59. doi: 10.1016/j.dib.2016.01.069 (PMC4761620; doi:10.1016/j.dib.2016.01.069)
Supplement: Supplementary file 1 — Supplementary material [file mmc1.zip › Supplementary material/Gymn_MBTE_matrix.nex]

#NEXUS

begin data;
dimensions ntax=166 nchar=5500;
format datatype = mixed(dna: 1-5277, standard: 5278-5500) gap = - missing =?;

MATRIX
Adontosternarchus_balaenops_182572	TTTAACGGCCGCGGTATTTTGACCGTGCAAAGGTAGCGCAATCACTTGTTTCATAAATTGAAACCCGTATGAATGGCAAGACGAGGGCTTAACTGTCTCCCCTTTCAGGTCAGTGAAATTGATCTGCCCGTGAAGAAGCGGACATACCAATACAAGACGAGAAGACCCTTTGGAGCTTAAGACT--TAAACCAACTGTGTAACAGA--CTAA-CTACTC-TTAGTCAAACTAAACCTTGC-AC--TGG---CCTAC-GTCTTCGGTTGGGGCGACCACGGAGAAAAACAAAGCCTCCGCGCAGA-AT-GGG-AATAAACATTCCCCGAACCAAGAGAGACATCTCTAAGCCACAGAATATCTGACTAAAACAGACCCGGGTAC-AACACCCGATTAACGAACCAAGTTACCCTAGGGATAACAGCGCAATCCCCTTCCAGAGCCCTTATCGACAAGGGGGTTTACGACCTCGATGTTGGATCAGGACATCCTAATGGTGCAGCCGCTATTAAGGGTTCGTTTGTTCAACGATTAAAGTCCTACGGTACACTATACATAGTATTTGGCGCCTGGGCCGGTATGATTGGAACTGCTCTCAGCCTATTAATTCGAGCTGAGCTCAACCAACCCGGCACCCTCTTAGAAGATGACCAAATTTACAACGTGGCAGTCACCGCTCATGCCTTCGTAATAATTTTCTTTATAGTTATGCCCATCATAATTGGAGGCTTTGGCAATTGGCTTATTCCTTTAATAATTGCCGCACCAGACATGGCATTCCCCCGAATAAATAACATAAGCTTCTGGCTACTCCCCCCATCATTCTTCCTTCTCCTTGCCTCCGCCGGCTTAGAAGCTGGGGTTGGAACAGGCTGGACCCTATACCCCCCTCTTGCTGGCAACGCCGCACACGCCGGAGCTTCTGTTGACTTAACCATTTTCTCCCTTCACCTTGCCGGTGTCTCCTCCATTCTCGGCTCCATCAACTTTATTACCACAATTATTAATATAAAACCCCCCACAATAACTCAATACCAACTTCCATTATTCATTTGGTCCCTACTAGTAACTACCGTACTCCTACTACTTTCTCTCCCTGTCCTAGCTGCTGGCATTACCATACTTCTTACAGACCGAAATTTAAACACAGCATTCTTTGATCCTACAGGAGGAGGAGACCCCATCCTGTACCAACACCTATCCGTCCAACATCTCCTACTGATGAAACTTCGGCTCTCTTCTACTACTATGCTTAATTACACAAATTGCCACAGGATTATTTCTAGCAATACACTACACTCCCGACATCTGTACCGCTTTCTCTTCAGTCGCACATATTTGCCGCGACGTAAACTACGGCTGATTAATCCGAAACACCCACGCCAATGGAGCTTCCCTATTTTTCGTTTGCGTCTACCTTCACATTGGACGCGGCCTCTACTACGGCTCATACCTTTACAAAGAAACCTGAAATATTGGAGTTATCCTATTTCTTCTTATAATAATTACAGCCTTTGTAGGCTACGTTCTCCCATGAGGCCAAATATCCTTTTGAGGCGCTACCGTCATTACCAACCTTCTCTCCGCCACCCCCTATGCAGGAACTTCCCTTGTACGCTGAGTTTGAGGGGGATTTTCTGTTGACAACGCAACCCTAACACGATTCTTCGCCTTCCACTTCCTACTCCCCTTTGTACTCGTCGCAATAACAGCCCTACACGCTTTATTTTTACACGAAACCGGATCCAACAATCCAGCCGGCCTAAATTCAGACTCAGACAAAATCCCCTTCCACCCATACTTTTCATACAAAGACCTACTAGGCTTCAGCATCCTCCTTACAGCACTTGCATCCCTCGCTCTATTCTCCCCCAACCTACTGGGAGACCCAGACAACTTCTCTGCCGCCAACCCCATAATCACCCCGACTCACATCAAACCAGAATGATACTTCCTATTTGCCTACGCAATTCTACGATCAATCCCCAACAAACTGGGAGGCGTCCTAGCACTTGTCTTCTCCGTCCTAATTCTAATACTTGTCCCCCTCCTCCACACCTCAAAACAACAAGGACTCACTTTCCGCCCCATCTCCCAACTACTTTTCTGAACCTTAATCGCAGACGTCGTGATCCTTACATGAATCGGAGGGATACCAGTAGAATACCCATTCACAATCATCGGCCAAATCGCATCCGTCCTCTATTTCGCCCTATTCCTAATTCTCTTCCCGGCTCACGTCCGAAGTACAGTTCTTCCGAATCCTCTAGAGGAGCTGAGTCCTCAAAGTCAGTGGATTCTTGGCTGCATGTTTGGGTTGGATCCTCTTCTTCTGCCTCCTGCTGGAAACTTACCTGGGAAAAGTTATATGCATCTGGAGATGCTGTATTGCCTTCTGTTGGAACAGCAATCAGGGCGCTCCCCTTTTCCAGGTTTCCACCAAACCAGGTGCGGCTTTGGCTTATATCGCTGCTCCATTGTGGTGGCTCCCGAGATTTGATGCGTATACCCACATCATCTAGTGCAACAATGGTGCACTGCATTCGCTTCTGGGATTCGGATTGGTATCCTCCGAGGATGATGTACTCATGGGCAGAGCTTGTGGGGATTGCGATGGCGCTAGTGATGGAGAAACCATCATTAAGGATATCACAAGTGAGCAGTGGACTGCCTAAAAGGAGCTCTACACGCAGCCTGAACAGACGAGGTGGTCGGCAGTCGGTGGAGAGAATGTGGCCGCCCAGGAAGTACACACAGTCCTCTCGCGCAAGTGCCAGGTGGAACGACTGGCCATCTGCGAGCTCCGGGAGGGTGTATGCAGAACAGCAGCCGAACTCAAGGTCGAGAAGGTACACCAGAGGTGGACAGTCTGCCACGGTGTTCCAGTTCTCTGTGGTTCTCTCAGCAGGTGGCAGGTATCTCCTGCCCCCAAATAACACACACGCCGTTTTCCCTCTGCTGTGGACTACACTGATGGTGTGGCCATACCGGGGCCCTGGAGGCTCCCCAGCCAGCTCTTTCTCCTGG???????????????????????????????????????????????????????????????????????????????????????????????????????????????????????????????????????????????????????????????????????????????????????????????????????????????????????????????????????????????????????????????????????????????????????????????????????????????????????????????????????????????????????????????????????????????????????????????????????????????????????????????????????????????????????????????????????????????????????????????????????????????????????????????????????????????????????????????????????????????????????????????????????????????????????????????????????????????????????????????????????????????????????????????????????????????????????????????????????????????????????????????????????????????????????????????????????????????????????????????????????????????????????????????????????????????????????????????????????????????????????????????????????????????????????????????????????????????????????????????????????????????????????????????????????????????????????????????????????????????????????????????????????????????????????????????????????????????????????????????????????????????????????????????????????????????????????????????????????????????????????????????????????????????????????????????????????????????????????????????????????????????????????????????????????????????????????????????????????????????????????????????????????????????????????????????????????????????????????????????????????????????????????????????????????????????????????????????????????GTTTGCTTTAAATGGTTTTCCTTCCCGGGAACATTCTTCCCAAAAACAAACATGATTCGATTGCTCTGGTCCCCCAACGTGTTCCACGGTGAGGTGGGTCACAAGCTCGTGCATGGTGCTGAAAGTTTTGTTGCACGACTTTTTCGGGTTAGTGAGTTGCTCCGGTTCAATCCACTTGCAGATGAGCTCTTGTTTGATCGGTTGCCTCATGTAACGGAAAAAGGCCCCAGCACCGTGATGAGCAGCCATGTTCATGTTCATGGGGCCGTAGCCGTGCAACTGTGCCGACGTGTAGTGCTCCGATCTGGGGCTCGTGACATGGCCGTACTGATCTGCCCTACCGTACATGTCTCCGGAAAAACCCAAGCGCATCTGACTGTTCACCACGTTCGAGGACGCGTGCGTCGCCGCTTGCTCGTGCAGTCCCGGGAAAAGCAGGTGTCCAGCAGCATCGGAGTGTCCATGTGGGCCCGCGAAACTTCCAGCTGCGGAGGCGAAAAGACTGTGCTGCGCGCTGGTGGCGTCTCCGAAGCCTCGATTCCGAAACAGAAAGTCCCGGGTCGAGTTGAAAGCCGCGGTGGAATAGGAGCTGACATGAGTGGGGTGGTGATGGTGTCCCAAGGCTGCGGCTGCGTAGCCGGGTGCCTGCGAGGAAAACGCCGTTTGCCCGGAGCCAAGATCATGGGAACTGTGGTTGATTTTAAAAGCGCCCATACCGTCGGCAAACGGATTTATCCCC001100100000110000000000001?10000001?01111100021?100000000010110001000110?01000010011001011101000001001001111111100?1111110011100010000110111011110110101001000110101000110?1100101101101111110010001000101001000100011?1000110
Adontosternarchus_clarkae_182580	TTTAACGGCCGCGGTATTTTGACCGTGCAAAGGTAGCGCAATCACTTGTTTCATAAATTGAAACCCGTATGAATGGCAAGACGAAGGCTTAACTGTCTCCCCTTTCAGGTCAGTGAAATTGATCTGCCCGTGAAGAAGCGGACATACCTATACAAGACGAGAAGACCCTTTGGAGCTTAAGACT--TAAACCAACTGCGTAACAAA--CTAA-TTACTC-TTAGTTAAACTAAACCTTGC-AC--TGG---CCTAC-GTCTTCGGTTGGGGCGACCACGGAGAAAAACAAAGCCTCCGCGCAGA-AT-GGG-AACAAATATTCCTTAAACCAAGAGAGACATCTCTAAGCCACAGAACATCTGACTATAACAGACCCGGGTAC-AACACCCGATTAACGAACCAAGTTACCCTAGGGATAACAGCGCAATCCCCTTCCAGAGCCCTTATCGACAAGGGGGTTTACGACCTCGATGTTGGATCAGGACATCCTAATGGTGCAGCCGCTATTAAGGGTTCGTTTGTTCAACGATTAAAGTCCTACGGTAC?CT?TACATAGT?TTTGGCGCCTGGGCCGGTATAATTGG?AC?GC?CT?AGCCT?TTGATTCGAGC?GAGCTGAACCAACCTGGCACTCTCTTAGAAGACGACCAAATTTATAACGTGGCCGTTACCGATCATGCCTTCGTAATAATTTTCTTTATAGTTATGCCAATCATAATTGGAGGCTTTGGCAATTGGCTTATCCCCCTAATAATTGCCGCCCCAGACATGGCATTCCCCCGAATAAATAACATAAGCTTTTGGCTACTTCCCCCATCATTTTTCCTCCTTCTCGCCTCTGCTGGCTTAGAAGCTGGAGTCGGAACAGGCTGGACCTTATACCCCCCTCTTGCTGGCAACGCCGCACACGCCGGAGCTTCCGTAGACCTAACCATTTTCTCTCTCCACCTTGCCGGTGTCTCCTCCATCCTTGGCTCTATCAACTTTATTACTACCATCATTAATATGAAACCCCCCACAATAACCCAATATCAACTCCCACTATTTATCTGGTCCCTGCTAGTAACCACCGTACTCCTTCTCCTTTCTCTCCCCGTTCTAGCTGCCGGCATTACCATACTTCTTACGGACCGAAATTTAAACACAGCATTCTTTGACCCAACAGG?GGAGG?GACCCCATCCTGTACCAACAC?TATCCGTCCAACATCTCATACTGATGAAATTTCGGCTCCCTTCTACTACTATGCTTAATTACACAAATTGCCACAGGACTATTCCTAGCAATGCACTACACCCCCGACATCTGCACCGCCTTCTCCTCAGTCGCACATATTTGCCGCGACGTAAACTACGGCTGACTTATCCGAAACACCCACGCCAACGGAGCCTCACTATTTTTCGTCTGCGTTTACCTTCACATCGGACGAGGCCTCTACTACGGCTCCTACCTTTACAAAGAAACCTGAAATATTGGAGTTATCCTATTTCTGCTTATAATAGTTACAGCCTTTGTAGGCTACGTTCTGCCATGAGGCCAAATGTCCTTCTGAGGTGCCACCGTTATTACCAACCTCCTATCCGCCACCCCTTACGCAGGAACTTCCCTAGTACGCTGAGTATGAGGCGGATTTTCTGTTGACAACGCAACCCTAACTCGTTTCTTCGCATTCCACTTCCTACTCCCCTTCTTACTCATCGCAATAACAGCCCTACACGCCTTATTCTTACACGAAACCGGATCCAACAACCCAGCCGGCCTAAACTCAGACTCAGACAAAATTCCCTTCCACCCATACTTCTCATACAAGGACCTACTAGGTTTCAGCATCCTACTTACCACCCTTGCATCCCTCGCCCTATTCTCCCCAAACTTACTAGGAGACCCAGACAATTTCTCTGCCGCCAACCCCATAATCACCCCCACACACATCAAACCAGAATGATACTTCCTATTTGCCTACGCAATTTTACGATCTATCCCCAACAAATTAGGTGGAGTCCTAGCACTCGTCTTCTCAGTACTAATCTTAATGCTTGTCCCCCTTCTCCACACCTCAAAACAACAAGGACTCACCTTCCGGCCCCTCTCCCAACTACTTTTCTGAACCTTAATCGCAGACGTCCTGATCCTCACATGAATCGGAGGAATACCAGTAGAATACCCATTTACAGTCATTGGCCAAATCGCATCCATTCTTTATTTCACCCTGTTCCTTATTCTCTTTCCGGCTCACGTCCGAAGTACAGCTCTTCTGAATCCTCTAGAGGAGCTGAGTCCTCAAAGTCAGTGGATTCTTGGCTGCATGTTTGGGTTGGATCCTCTTCTTCTGCCTCCTGCTGGAAACTTACCTGGGAAAAGTTATATGTATCTGGAGATGGTGTATTGCCTTCTGTTGGAACAGCAATCAGGGCACTCCCCTTTTCCAGGTTTCCACCAAACCAAGTGCGGCTTTGGTTTATATCGCTGCTCCATTGTGGTGGCTCCCGAGATTTGATGCGTATGCCCACATCATCTAGTGCAACAATGGTGCACTGCATTCGCTTCTGGGATTCGGACTGGTATCCTCCGAGGATGATGTACTCATGGGCAGAGCTTGTGGGTATTGCGATGGCGCTAGTGATGGAGAAACCATCATTAAGGATGTCACATGTGAGCAGTGGACTGCCTAATAGGAGCTCTACACGCAGCCTGAACAAACGAGGTGGTCGGCAGTCGGTGGAGAGAATGTGGCCGCCCAGGAAGTACACACAGTCCTCCCGCGCAAGTGCCAGGTGGAATGACTGGCCATCTGCAAGCTCTGGGAGGCTGTATGCAGAACAGCAGCCGAACTCAAGGTCGAGAAGGTACACCAGAGGTGGACAGTCTGCCACGGTGTTCCAGTTCTCTGTGGTTCTCTCAGCAGGTGGCAGGTATCTCCTGCCACCAAATAACACACACGCCGTTTTCCCCCTGCTGTGGACTACACTGATGGTGTGGCCATACCGGGGCCCTGGAGGCTCCCCAGCCAGCTCTTTCTCCTGGCATCTGAGTGTGACCTTTCGATTGCATCCGTGGTTGTCCACGCTGAGCACATATAGGCTCGAGGACAGCTCATTGTTGGGTGTTCGACCACCGTGGATGAGGTATCACTTAGAGCTTCCATCACGAGCTTCCAGCCAAGAGACCGCAGGGCAGCGCAGAGGTGGGAGATACCAAG????????????????????????????????????????????????????????????????????????????????????????????????????????????????????????????????????????????????????????????????????????????????????????????????????????????????????????????????????????????????????????????????????????????????????????????????????????????????????????????????????????????????????????????????????????????????????????????????????????????????????????????????????????????????????????????????????????????????????????????????????????????????????????????????????????????????????????????????????????????????????????????????????????????????????????????????????????????????????????????????????????????????????????????????????????????????????????????????????????????????????????????????????????????????????????????????????????????????????????????????????????????????????????????????????????????????????????????????????????????????????????????????????????????????????????????????????????????????????????????????????????????????????????????????????????????????????????????????????????????????????????????????????????????????????????????????????????????????????????????????????????????????????????????????????????????????????????????????????????????????????????????????????????????????????????????????????????????????????????????????????????????????????????????????????????????????????????GTTTGCTTTAAATGGTTTTCCTTCCCGGGAACATTCTTCCCAAAAACAAACATGATTCGATTGCTCTGGTCCCCCAACGTGTTCCACGGTGAGGTGGGTCACAAGCTCGTGCATGGTGCTGAAAGTTTTGTTGCACGACTTTTTCGGGTTAGTGAGTTGCTCCGGTTCAATCCACTTGCAGATGAGCTCTTGTTTGATCGGTTGCCTCATGTAACGGAAAAAGGCCCCAGCACCGTGATGAGCAGCCATGTTCATGTTCATGGGGCCGTAGCCGTGCAACTGTGCCGACGTGTAGTGCTCCGATCTGGGGCTCGTGACATGGCCGTACTGATCTGCCCTACCGTACATGTCTCCGGAAAAACCCAAGCGCATCTGACTGTTCACCACGTTCGAGGACGCGTGCGTCGCCGCTTGCTCGTGCAGTCCCGGGAAAAGCAGGTGTCCAGCAGCATCGGAGTGTCCATGTGGGCCCGCGAAACTTCCAGCTGCGGAGGCGAAAAGACTGTGCTGCGCGCTGGTGGCGTCTCCGAAGCCTCGATTCCGAAACAGAAAGTCCCGGGTCGAGTTGAAAGCCGCGGTGGAATAAGAGCTGACATGAGTGGGTGGGTGATGGTGTCCCAAGGCTGCGGCTGCGTAGCCGGGTGCCTGCGAGGAAAACGCCGTTTGCCCGGAGCCAAGATCATGGGAACTGTGGTTGATTTTAAAAGCGCCCATACCGTCGGCAAACGGATTTATCCCC001100100000110000000000001110000001?01111100021?100000000010110001000110?01000010011001011101000001001001111111100?1111110011100010000110111011110110101001000110101000110?1100101101101111110010001000101001000100011?1000110
Adontosternarchus_devenanzii_19126	TTTAACGGCCGCGGTATTTTGACCGTGCAAAGGTAGCGCAATCACTTGTTTCATAAATTGAAACCCGTATGAATGGCAAGACGAAGGCTTAACTGTCTCCCCTTTCAGGTCAGTGAAATTGATCTGCCCGTGAAGAAGCGGACATACCAATACAAGACGAGAAGACCCTTTGGAGCTTAAGACT--TAAACCAACTGTGTAACAAA--CTAA-TTACTC-TTAGTTAAACTAAACCTTGC-AC--TGG---CCTAC-GTCTTCGGTTGGGGCGACCACGGAGAAAAACAAAGCCTCCGCGCAGA-AT-GGG-AACAAACATTCCTTAAACCAAGAGAGACATCTCTAAGCCGCAGAATATCTGACTAAAACAGACCCGGGTAC-AACACCCGATTAACGAACCAAGTTACCCTAGGGATAACAGCGCAATCCCCTTCCAGAGCCCTTATCGACAAGGGGGTTTACGACCTCGATGTTGGATCAGGACATCCTAATGGTGCAGCCGCTATTAAGGGTTCGTTTGTTCAACGATTAAAGTCCTACGGTACCCTTTACATAGTGTTTGGCGCCTGGGCCGGTATAATTGGTACTGCTCTTAGCCTCTTGATTCGAGCAGAGCTCAACCAACCAGGCACCCTCTTAGAAGACGACCAAATCTACAACGTAGCCGTTACCGCCCATGCCTTCGTAATAATTTTCTTTATAGTTATGCCAATCATAATTGGAGGCTTTGGCAACTGGCTTATTCCCCTAATAATTGCCGCACCAGACATGGCATTCCCCCGAATAAATAACATAAGCTTCTGGCTGCTCCCCCCATCATTTTTCCTTCTTCTTGCCTCTGCCGGCTTAGAAGCCGGAGTCGGGACAGGCTGGACCCTATACCCCCCTCTTGCTGGCAACGCTGCACACGCCGGAGCTTCCGTAGACCTAACCATTTTCTCCCTCCACCTTGCCGGTGTCTCCTCCATCCTCGGCTCCATCAACTTTATTACTACAATCATTAATATGAAACCCCCCACAATAACTCAATATCAGCTTCCATTGTTCATCTGGTCCCTGCTAGTAACCACTGTGCTCTTATTACTCTCCCTCCCTGTCCTAGCTGCCGGCATTACCATGCTTCTAACAGATCGAAATTTAAACACAGCATTCTTTGACCCAACAGGAGGAGGTGACCCCATCCTGTACCAACACCTATCCGTCCAATATCTCATACTGATGAAACTTCGGCTCTTTACTACTACTATGTTTAATTACACAAATTGCCACAGGACTATTCCTAGCAATACACTACACCCCCGATATCTGCACCGCTTTCTCCTCAGTCGCACATATTTGCCGCGACGTAAACTACGGCTGACTAATCCGAAACACCCATGCCAACGGAGCCTCACTATTCTTCGTTTGTGTTTATCTTCACATTGGACGAGGCCTCTACTACGGCTCTTACCTTTACAAAGAAACCTGAAATATTGGAGTTATCCTATTCCTCCTTATAATAGTTACAGCCTTTGTAGGTTACGTTCTCCCATGAGGCCAAATATCCTTTTGAGGTGCCACCGTCATTACCAACCTCCTCTCCGCCACCCCTTACGCAGGAACTTCCCTAGTACGCTGAGTATGAGGCGGATTTTCCGTTGACAACGCAACTCTAACCCGATTCTTCGCCTTCCACTTCCTACTCCCCTTCTTACTCGTCGCAATAACAGCCCTACACGCCTTATTCTTACACGAAACCGGATCCAACAACCCAGCTGGCCTAAACTCAGACTCAGACAAAATCCCCTTCCACCCATACTTTTCATACAAAGACCTGCTTGGCTTCAGCATCCTACTTACTGCTCTTGCATCCCTTGCCCTATTCTCCCCAAACTTATTAGGAGACCCAGACAACTTCTCTGCCGCCAATCCCATAATCACCCCCACTCACATCAAACCAGAATGATACTTCTTATTTGCCTACGCAATTTTACGATCTATCCCCAACAAATTAGGCGGAGTCCTAGCGCTCGTCTTTTCAGTACTAATTCTAATACTCGTCCCTCTCCTCCACACCTCAAAACAGCAAGGACTCACCTTCCGCCCCATCTCCCAACTACTTTTCTGAACCCTGATTGCAGATGTCCTGATCCTTACATGAATTGGAGGAATACCAGTAGAATACCCATTTACAGTCATTGGCCAAATCGCATCCGTCCTTTACTTTACCTTATTCCTAATTCTCTTCCCGGCTCACGTCCGAAGTACAGCTCTTCTGAATCCTCTAGAGGAGCTGAGTCCTCAAAGTCAGTGGATTCTTGGCTGCATGTTTGGGTTGGATCCTCTTCTTCTGCCTCCTGCTGGAAACTTACCTGGGAAAAGTTATATACATCTGGAGATGCTGTATTGCCTTCTGTTGGAACAGCAATCAGGGCGCTCCCCTTTTCCAGGTTTCCACCAAACCAAGTGCGGCTTTGGTTTATATCGCTGCTCCATTGTGGTGGCTCCCGAGATTTGATGCGTATGCCCACATCATCTAGTGCAACAATGGTGCACTGCATTCGCTTCTGGGATTCGGACTGGTATCCTCCGAGGATGATGTACTCATGGGCAGAGCTTGTGGGGATTGCGATGGCGCTAGTGATGGAGAAACCATCATTAAGGATATCACAGGTGAGCAGTGGACTGCCTAATAGGAGCTCTACACGCAGCCTGAACAGACGAGGTGGTCGGCAGTCGGTGGAGAGAATGTGGCCGCCCAGGAAGTACACACAGTCCTCCCGCGCAAGTGCCAGATGGAACGACTGGCCATCTGCGAGCTCTGGGAGGCTGTATGCAGAACAGCAGCCGAACTCAAGGTCGAGAAGGTACACCAGAGGTGGACAGTCTGCCACGGTGTTCCAGTTCTCTGTGGTTCTCTCAGCAGGTGGCAGGTATCTCCTGCCACCAAATAACACACACGCCGTTTTCCCCCTGCTGTGGACTACACTGATGGTGTGGCCATACCGGGGCCCTGGAGGCTCCCCAGCCAGCTCTTTCTCCTGGCATCTGAGTGTGACCTTTCGATTGCATCCGTGGTTGTCCACGCTGAGCACATATAGGCTCGAGGACAGCTCATTGTTGGGTGTTCGACCACCGTGGATGAGGTATCACTTAGGGCTTCCATCACGAGCTTCCAGCCAAGAGACTGCAGGGCAGCGCAGAGGTGGGAGATACCAAG????????????????????????????????????????????????????????????????????????????????????????????????????????????????????????????????????????????????????????????????????????????????????????????????????????????????????????????????????????????????????????????????????????????????????????????????????????????????????????????????????????????????????????????????????????????????????????????????????????????????????????????????????????????????????????????????????????????????????????????????????????????????????????????????????????????????????????????????????????????????????????????????????????????????????????????????????????????????????????????????????????????????????????????????????????????????????????????????????????????????????????????????????????????????????????????????????????????????????????????????????????????????????????????????????????????????????????????????????????????????????????????????????????????????????????????????????????????????????????????????????????????????????????????????????????????????????????????????????????????????????????????????????????????????????????????????????????????????????????????????????????????????????????????????????????????????????????????????????????????????????????????????????????????????????????????????????????????????????????????????????????????????????????????????????????????????????????GTTTGCTTTAAATGGTTTTCCTTCCCGGGAACATTCTTCCCAAAAACAAACATGATTCGATTGCTCTGGTCCCCCAACGTGTTCCACGGTGAGGTGGGTCACAAGCTCGTGCATGGTGCTGAAAGTTTTGTTGCACGACTTTTTCGGGTTAGTGAGTTGCTCCGGTTCAATCCACTTGCAGATGAGCTCTTGTTTGATCGGTTGCCTCATGTAACGGAAAAAGGCCCCAGCACCGTGATGAGCAGCCATGTTCATGTTCATGGGGCCGTAGCCGTGCAACTGTGCCGACGTGTAGTGCTCCGATCTGGGGCTCGTGACATGGCCGTACTGATCTGCCCTACCGTACATGTCTCCGGAAAAACCCAAGCGCATCTGACTGTTCACCACGTTCGAGGACGCGTGCGTCGCCGCTTGCTCGTGCAGTCCCGGGAAAAGCAGGTGTCCAGCAGCATCGGAGTGTCCATGTGGGCCCGCGAAACTTCCAGCTGCGGAGGCGAAAAGACTGTGCTGCGCGCTGGTGGCGTCTCCGAAGCCTCGATTCCGAAACAGAAAGTCCCGGGTCGAGTTGAAAGCCGCGGTGGAATAGGAGCTGACATGAGTGGGGTGGTGATGGTGTCCCAAGGCTGCGGCTGCGTAGCCGGGTGCCTGCGAGGAAAACGCCGTTTGCCCGGAGCCAAGATCATGGGAACTGTGGTTGATTTTAAAAGCGCCCATACCGTCGGCAAACGGATTTATCCCC001100100000110000000000001?10000001?01111100021?100000000010110001000110?01000010011001011101000001001001111111100?1111110011100010000110111011110110101001000110101000110?1100101101101111110010001000101001000100011?1000110
Adontosternarchus_nebulosus_14826	TTTAACGGCCGCGGTATTTTGACCGTGCAAAGGTAGCGCAATCACTTGTTTCATAAATTGAAACCCGTATGAATGGCAAGACGAAGGCTTAACTGTCTCCCCTTTCAGGTCAGTGAAATTGATCTGCCCGTGAAGAAGCGGACATACCCATACAAGACGAGAAGACCCTTTGGAGCTTAAGACT--TAAACCAACTGCGTAACAAA--CTAA-TTACTC-TTAGTTAAACTAAACCTTGC-AC--TGG---CCTAC-GTCTTCGGTTGGGGCGACCACGGAGAAAAACAAAGCCTCCGCGCAGA-AT-GGG-AACAAATATTCCTTAAACCAAGAGAGACATCTCTAAGCCACAGAACATCTGACTATAACAGACCCGGGTAC-AACACCCGATTAACGAACCAAGTTACCCTAGGGATAACAGCGCAATCCCCTTCCAGAGCCCTTATCGACAAGGGGGTTTACGACCTCGATGTTGGATCAGGACATCCTAATGGTGCAGCCGCTATTAAGGGTTCGTTTGTTCAACGATTAAAGTCCTACGGCACACTATACATAGTGTTTGGTGCCTGGGCCGGTATAATTGGAACTGCTCTCAGCCTATTGATTCGGGCAGAGCTCAACCAACCTGGCACTCTCTTAGAAGACGACCAAATTTATAACGTAGCCGTTACCGCTCATGCCTTCGTAATAATTTTCTTTATAGTTATGCCAATCATAATTGGAGGCTTTGGCAATTGGCTTATCCCCCTAATAATCGCCGCCCCAGACATGGCATTCCCACGAATAAATAACATAAGCTTTTGGCTACTTCCCCCATCATTTTTCCTCCTTCTCGCCTCTGCTGGCTTAGAAGCTGGAGTCGGAACAGGCTGGACTTTATACCCCCCTCTTGCTGGCAACGCCGCACACGCCGGAGCTTCCGTAGACCTAACCATTTTCTCTCTCCACCTTGCCGGTGTCTCCTCCATCCTTGGCTCTATCAACTTTATTACTACCATCATTAATATGAAACCTCCCACAATAACCCAATATCAACTCCCACTATTTATCTGGTCCCTGCTAGTAACCACCGTACTCCTTCTCCTTTCTCTCCCCGTTCTAGCTGCCGGCATTACCATACTTCTTACGGACCGAAATTTAAACACAGCATTCTTTGACCCCACAGGAGGAGGAGACCCCATCCTGTACCAACACTTATCCGTCCAACATCTCATACTGATGAAATTTCGGCTCCCTTCTACTACTATGCTTAATTACACAAATTGCCACAGGACTATTCCTAGCAATGCATTACACCCCCGACATCTGCACCGCCTTCTCCTCAGTCGCACATATTTGCCGCGACGTAAACTACGGCTGACTTATCCGAAACGCCCACGCCAACGGAGCCTCACTATTTTTCGTCTGCGTTTACCTTCACATCGGACGAGGCCTCTACTACGGCTCTTACCTTTACAAAGAAACCTGAAATATTGGAGTTATCCTATTTCTGCTTATAATAGTTACAGCCTTTGTAGGCTACGTCCTGCCATGAGGCCAAATATCCTTCTGAGGTGCCACCGTTATTACCAACCTCCTATCCGCCACCCCTTACGCAGGAACTTCCCTAGTACGCTGAGTATGAGGCGGATTTTCTGTTGACAACGCAACCCTAACTCGTTTCTTCGCATTCCACTTCCTACTCCCCTTCTTACTCATCGCAATAACAGCCCTACACGCCTTATTCTTACACGAAACCGGATCCAACAACCCAGCCGGCCTAAACTCAGACTCAGACAAAATTCCCTTCCACCCATACTTCTCATACAAGGACCTACTAGGTTTCAGCATCCTACTTACCACCCTTGCATCCCTCGCCCTATTCTCCCCAAACTTACTAGGAGACCCAGACAATTTCTCTGCCGCCAACCCCATAATCACCCCCACACACATCAAACCAGAATGATACTTCCTATTTGCCTACGCAATTTTACGATCTATCCCCAACAAATTAGGTGGAGTCCTAGCACTCGTCTTCTCAGTACTAATCTTAATGCTTGTCCCCCTTCTCCACACCTCAAAACAACAAGGACTCACCTTCCGGCCCCTCTCCCAACTACTTTTCTGAACCTTAATCGCAGACGTCCTGATCCTCACATGAATCGGAGGAATACCAGTAGAATACCCATTTACAGTCATTGGCCAAATCGCATCCATTCTTTATTTCACCCTGTTCCTTATTCTCTTTCCGGCTCACGTCCGAAGTACAGCTCTTCTGAATCCTCTAGAGGAGCTGAGTCCTCAAAGTCAGTGGATTCTTGGCTGCATGTTTGGGTTGGATCCTCTTCTTCTGCCTCCTGCTGGAAACTTACCTGGGAAAAGTTATATGTATCTGGAGATGGTGTATTGCCTTCTGTTGGAACAGCAATCAGGGCACTCCCCTTTTCCAGGTTTCCACCAAACCAAGTGCGGCTTTGGTTTATATCGCTGCTCCATTGTGGTGGCTCCCGAGATTTGATGCGTATGCCCACATCATCTAGTGCAACAATGGTGCACTGCATTCGCTTCTGGGATTCGGACTGGTATCCTCCGAGGATGATGTACTCATGGGCAGAGCTTGTGGGTATTGCGATGGCGCTAGTGATGGAGAAACCATCATTAAGGATGTCACATGTGAGCAGTGGACTGCCTAATAGGAGCTCTACACGCAGCCTGAACAAACGAGGTGGTCGGCAGTCGGTGGAGAGAATGTGGCCGCCCAGGAAGTACACACAGTCCTCCCGCGCAAGTGCCAGGTGGAATGACTGGCCATCTGCAAGCTCTGGGAGGCTGTATGCAGAACAGCAGCCGAACTCAAGGTCGAGAAGGTACACCAGAGGTGGACAGTCTGCCACGGTGTTCCAGTTCTCTGTGGTTCTCTCAGCAGGTGGCAGGTATCTCCTGCCACCAAATAACACACACGCYGTTTTCCCCCTGCTGTGGACTACACTGATGGTGTGGCCATACCGGGGCCCTGGAGGCTCCCCAGCCAGCTCTTTCTCCTGGCATCTGAGTGTGACCTTTCGATTGCATCCGTGGTTGTCCACGCTGAGCACATATAGGCTCGAGGACAGCTCATTGTTGGGTGTTCGACCACCGTGGATGAGGTATCACTTAGAGCTTCCATCACGAGCTTCCAGCCAAGAGACCGCAGGGCAGCGCAGAGGTGGGAGATACCAAG????????????????????????????????????????????????????????????????????????????????????????????????????????????????????????????????????????????????????????????????????????????????????????????????????????????????????????????????????????????????????????????????????????????????????????????????????????????????????????????????????????????????????????????????????????????????????????????????????????????????????????????????????????????????????????????????????????????????????????????????????????????????????????????????????????????????????????????????????????????????????????????????????????????????????????????????????????????????????????????????????????????????????????????????????????????????????????????????????????????????????????????????????????????????????????????????????????????????????????????????????????????????????????????????????????????????????????????????????????????????????????????????????????????????????????????????????????????????????????????????????????????????????????????????????????????????????????????????????????????????????????????????????????????????????????????????????????????????????????????????????????????????????????????????????????????????????????????????????????????????????????????????????????????????????????????????????????????????????????????????????????????????????????????????????????????????????????GTTTGCTTTAAATGGTTTTCCTTCCCGGGAACATTCTTCCCAAAAACAAACATGATTCGATTGCTCTGGTCCCCCAACGTGTTCCACGGTGAGGTGGGTCACAAGCTCGTGCATGGTGCTGAAAGTTTTGTTGCACGACTTTTTCGGGTTAGTGAGTTGCTCCGGTTCAATCCACTTGCAGATGAGCTCTTGTTTGATCGGTTGCCTCATGTAACGGAAAAAGGCCCCAGCACCGTGATGAGCAGCCATGTTCATGTTCATGGGGCCGTAGCCGTGCAACTGTGCCGACGTGTAGTGCTCCGATCTGGGGCTCGTGACATGGCCGTACTGATCTGCCCTACCGTACATGTCTCCGGAAAAACCCAAGCGCATCTGACTGTTCACCACGTTCGAGGACGCGTGCGTCGCCGCTTGCTCGTGCAGTCCCGGGAAAAGCAGGTGTCCAGCAGCATCGGAGTGTCCATGTGGGCCCGCGAAACTTCCAGCTGCGGAGGCGAAAAGACTGTGCTGCGCGCTGGTGGCGTCTCCGAAGCCTCGATTCCGAAACAGAAAGTCCCGGGTCGAGTTGAAAGCCGCGGTGGAATAGGAGCTGACATGAGTGGGGTGGTGATGGTGTCCCAAGGCTGCGGCTGCGTAGCCGGGTGCCTGCGAGGAAAACGCCGTTTGCCCGGAGCCAAGATCATGGGAACTGTGGTTGATTTTAAAAGCGCCCATACCGTCGGCAAACGGATTTATCCCC001100100000110000000000001?10000001?01111100021?100000000010110001000110?01000010011001011101000001001001111111100?1111110011100010000110111011110110101001000110101000110?1100101101101111110010001000101001000100011?1000110
Adontosternarchus_sachsi_188863	TTTAACGGCCGCGGTATTTTGACCGTGCAAAGGTAGCGCAATCACTTGTTTCATAAATTGAAACCCGTATGAATGGCAAGACGAAGGCTTAACTGTCTCCCCTTTCAGGTCAGTGAAATTGATCTGCCCGTGAAGAAGCGGGCATACCAATACAAGACGAGAAGACCCTTTGGAGCTTAAGACC--TAATCCAACTGCGTAACAAA--CTAA-TTACTC-TTAGTTAAACTAAACCTTGC-AC--TGG---CCTAC-GTCTTCGGTTGGGGCGACCACGGAGAAAAACAAAGCCTCCGCGCAGA-AT-GGG-AACAAACATTCCTTAACCCAAGAGAGACATCTCTAAGCCACAGAACATCTGACTAAAACAGACCCGGGTATGTACACCCGATTAACGAACCAAGTTACCCTAGGGATAACAGCGCAATCCCCTTCCAGAGCCCTTATCGACAAGGGGGTTTACGACCTCGATGTTGGATCAGGACATCCTAATGGTGCAGCCGCTATTAAGGGTTCGTTTGTTCAACGATTAAAGTCCTACGGTACACTATACATAGTGTTTGGCGCCTGGGCCGGTATAATTGGTACCGCCCTCAGCCTATTGATTCGAGCAGAGCTCAACCAACCGGGCACCCTCTTAGAAGACGACCAAATTTACAACGTAGCCGTTACCGCTCATGCCTTCGTAATAATTTTCTTTATAGTTATGCCAATCATGATTGGAGGCTTTGGCAATTGGCTTATTCCATTAATAATTGCCGCACCAGACATGGCATTCCCACGAATAAATAACATAAGTTTTTGGCTACTCCCCCCATCATTCTTCCTACTTCTTGCCTCTGCTGGCTTAGAAGCTGGAGTTGGAACAGGCTGGACCCTATACCCCCCTCTTGCCGGCAACGCTGCCCACGCCGGAGCCTCCGTAGATATAACCATTTTCTCTCTCCACCTTGCCGGTGTTTCCTCCATCCTCGGCTCCATTAACTTTATTACTACAATCATTAATATGAAGCCCCCCACAATAACTCAATATCAGCTCCCCTTATTTATTTGGTCTCTGCTAGTAACCACCGTGCTCCTGCTACTTTCTCTCCCTGTCCTAGCCGCCGGCATTACCATGCTTCTCACAGACCGAAATTTGAACACAGCATTCTTTGACCCAACAGGGGGAGGAGACCCCATCCTGTACCAACACTTATCCATCCAACATCTCATACTGATGAAATTTCGGCTCCCTCCTACTACTATGCTTAATTACACAAATTGCCACAGGACTATTTCTAGCAATGCACTACACCCCCGACATCTGCACTGCTTTCTCCTCAGTCGCACATATTTGCCGCGACGTAAACTACGGCTGACTAATCCGAAATGCCCACGCCAACGGAGCCTCGTTATTTTTCGTTTGCGTCTACCTTCACATTGGACGAGGCCTGTACTACGGCTCTTATCTTTACAAGGAGACCTGAAATATTGGAGTGATCCTATTTTTACTTATGATAGTTACAGCCTTCGTAGGCTACGTTCTCCCATGGGGCCAAATATCCTTTTGAGGTGCAACCGTCATTACCAACCTCCTCTCCGCCACCCCCTACGCAGGAACTTCCCTAGTACGCTGGGTGTGAGGAGGATTTTCCGTTGATAACGCAACCCTAACCCGATTCTTCGCCTTCCACTTCCTACTTCCCTTCTTACTCGTCGCAATAACAGCCTTACACGCTTTATTTTTACACGAAACCGGATCCAACAACCCAACCGGCCTAAACTCAGACTCAGACAAAATCCCATTCCACCCGTACTTTTCCTACAAAGACCTACTAGGCTTCAGCATTCTACTTACCGCCCTCGCATCACTTGCCCTATTCTCCCCAAACCTACTAGGAGACCCAGACAACTTCTCTGCCGCCAACCCCATGATTACTCCCACTCACATCAAACCAGAGTGATACTTCCTATTTGCCTACGCAATTTTACGATCCATCCCCAACAAACTAGGCGGAGTCCTAGCACTTGTCTTCTCCGTACTAATCTTAATGCTTGTCCCCCTCCTCCACACCTCAAAACAACAAGGACTCACCTTCCGCCCCATCTCCCAACTACTTTTCTGAGCCCTAATTGCAGATGTCCTGATCCTCACATGAATCGGAGGAATACCAGTAGAATACCCATTTACAGTTATTGGCCAAGTCGCATCTATTCTTTATTTCACCCTATTCCTTATTCTCTTCCCGGCTCACGTCCGAAGTACAGCTCTTCTGAATCCTCTAGAGGAGCTGAGTCCTCAAAGTCAGTGGATTCTTGGCTGCATGTTTGGGTTGGATCCTCTTCTTCTGCCTCCTGCTGGAAACTTACCTGGGAAAAGTTATATACATCCGGAGATGCTGTATTGCCTTCTGTTGGAACAGCAATCAGGGCGCTCCCCCTTTCCAGGTTTCCACCAAACCAAGTGCGGCTTTGGTTTATATCGCTGCTCCATTGTGGTGGCTCCCGAGATTTGATGCGTATGCCCACATCATCTAGTGCAACAATGGTGCACTGCATTCGCTTCTGGGATTCGGACTGGTATCCTCCGAGGATGATGTACTCATGGGCAGAGCTTGTGGGGATTGCGATGGCGCTAGTGATGGAGAAACCATCATTAAGGATATCACAGGTGAGCAGTGGACTGCCTAACAGGAGCTCTACACGCAGCCTGAACAGACGAGGTGGTCGGCAGTCGGTGGAGAGAATGTGGCCGCCCAGGAAGTACACACAGTCCTCCCGCGCAAGTGCCAGGTGGAACGACTGGCCATCTGCGAGCTCTGGGAGGCTGTATGCAGAAGAGCAGCCGAACTCAAGGTCGAGAAGGTACACCAGAGGTGGACAGTCTGCCACGGTGTTCCAGTTCTCTGTGGTTCTCTCAGCAGGTGGCAGGTATCTCCTGCCACCAAATAACACACACGCCGTTTTCCCCCTGCTGTGGACTACACTGATGGTGTGGCCATACCGGGGCCCTGGAGGCTCCCCAGCCAGCTCTTTCTCCTGGCATCTGAGTGTGACCTTTCGATTGCATCCGTGGTTGTCCACGCTGAGCACATATAGGCTCGAGGACAGCTCATTGTTGGGTGTTCGACCACCGTGGATGAGGTATCACTTAGGGCTTCCATCACGAGCTTCAAGCCAAGAGACTGCAGGGCAGCGCAGAGGTGGGAGATACCAAG????????????????????????????????????????????????????????????????????????????????????????????????????????????????????????????????????????????????????????????????????????????????????????????????????????????????????????????????????????????????????????????????????????????????????????????????????????????????????????????????????????????????????????????????????????????????????????????????????????????????????????????????????????????????????????????????????????????????????????????????????????????????????????????????????????????????????????????????????????????????????????????????????????????????????????????????????????????????????????????????????????????????????????????????????????????????????????????????????????????????????????????????????????????????????????????????????????????????????????????????????????????????????????????????????????????????????????????????????????????????????????????????????????????????????????????????????????????????????????????????????????????????????????????????????????????????????????????????????????????????????????????????????????????????????????????????????????????????????????????????????????????????????????????????????????????????????????????????????????????????????????????????????????????????????????????????????????????????????????????????????????????????????????????????????????????????????????GTTTGCTTTAAATGGTTTTCCTTCCCGGGAACATTCTTCCCAAAAACAAACATGATTCGATTGCTCTGGTCCCCCAACGTGTTCCACGGTGAGGTGGGTCACAAGCTCGTGCATGGTGCTGAAAGTTTTGTTGCACGACTTTTTCGGGTTAGTGAGTTGCTCCGGTTCAATCCACTTGCAGATGAGCTCTTGTTTGATCGGTTGCCTCATGTAACGGAAAAAGGCCCCAGCACCGTGATGAGCAGCCATGTTCATGTTCATGGGGCCGTAGCCGTGCAACTGTGCCGACGTGTAGTGCTCCGATCTGGGGCTCGTGACATGGCCGTACTGATCTGCCCTACCGTACATGTCTCCGGAAAAACCCAAGCGCATCTGACTGTTCACCACGTTCGAGGACGCGTGCGTCGCCGCTTGCTCGTGCAGTCCCGGGAAAAGCAGGTGTCCAGCAGCATCGGAGTGTCCATGTGGGCCCGCGAAACTTCCAGCTGCGGAGGCGAAAAGACTGTGCTGCGCGCTGGTGGCGTCTCCGAAGCCTCGATTCCGAAACAGAAAGTCCCGGGTCGAGTTGAAAGCCGCGGTGGAATAGGAGCTGACATGAGTGGGGTGGTGATGGTGTCCCAAGGCTGCGGCTGCGTAGCCGGGTGCCTGCGAGGAAAACGCCGTTTGCCCGGAGCCAAGATCATGGGAACTGTGGTTGATTTTAAAAGCGCCCATACCGTCGGCAAACGGATTTATCCCC001100100000110000000000001?10000001?01111100021?100000000010110001000110?0100001001100101110100000100100111111110?0111111001110001000011011101111011010100100011010100011001100101101101111110010002000100001000100011?1000110
Akawaio_penak	???????????????????????????????????????????????????????????????????????????????????????????????????????????????????????????????????????????????????????????????????????????????????????????????????????????????????????????????????????????????????????????????????????????????????????????????????????????????????????????????????????????????????????????????????????????????????????????????????????????????????????????????????????????????????????????????????????????????????????????????????????????????????????????????????????????????????????????????GGCACCCTCTATATAGTATTTGGTGCCTGGGCAGGAATAGTTGGCACAGCCCTAAGCCTCCTCATCCGAGCAGAGCTGAGCCAACCCGGGGCCCTTATAGGCGAAGATCAAATCTATAATGTAATTGTTACTGCTCATGCTTTTGTTATAATTTTCTTTATAGTAATACCCATTATAATTGGAGGCTTTGGAAACTGGCTCATTCCTTTAATAATTGGTGCCCCAGACATAGCATTTCCTCGAATAAATAATATAAGCTTCTGGCTTCTACCCCCATCCTTCCTACTACTACTTGCCTCCTCTGGTGTAGAAGCCGGAGCAGGAACTGGTTGGACCGTATACCCCCCACTAGCCGGGAACCTCGCCCACGCAGGGGCCTCCGTCGATTTAACTATCTTTTCCCTACATCTTGCAGGTGTTTCCTCTATTCTTGGCTCCATTAATTTTATTACAACCATTATTAATATAAAACCCCCAGCCGTATCCCAATACCAAACCCCCCTCTTTATTTGGGCCCTTTTAGTAACGACAGTTCTTCTACTACTATCCCTCCCAGTTTTAGCCGCTGGCATTACTATGTTGCTTACAGACCGAAACCTAAACACAACCTTCTTTGACCCAGCAGGGGGAGGAGACCCTGTCCTTTACCAACACCTGTCCCGCAAGCATCTCAGCCTGATGAAACTTCGGCTCTCTCCTTCTGCTTTGCCTTACAACACAAATCCTTACCGGCCTCTTCCTAGCCATACATTATACCTCAGACATCTCAACCGCCTTCACCTCTGTCGCCCATATCTGCCGAGATGTAAACTACGGATGACTTATCCGAAACATTCATGCCAACGGGGCCTCATTCTTCTTTATCTGTATTTACTTCCACATCGGACGTGGCCTCTATTACGGCTCATATGTTTACAAAGAAACCTGAAATATTGGAGTTGTTCTCCTCATATTAGTTATAATAACCGCATTCGTTGGCTATGTTCTTCCATGAGGCCAAATATCCTTTTGGGGAGCCACTGTAATTACCAACCTCCTGTCAGCAATCCCTTACATAGGAAATTCCATTGTCCAATGACTTTGAGGAGGCTTCTCCGTAGACAACGCAACCCTAACCCGATTCTTTGCCTTCCACTTCCTCCTGCCATTTGTAATTACCGCTGCAACAATTCTCCACGCCCTCTTCCTACACGAGACAGGCTCAAACAACCCCACTGGACTCATTCCAAACACAGACAAAATCCCCTTTCACCCATACTTTTCATACAAAGACATTTTAGGCTTTTTTATTATATTATTTACTCTCATCTACCTCGCTACATTCTCCCCAAACCTGCTCGGAGACCCAGAAAACTTTACCCCCGCAAACCCACTAATCACCCCGCCCCACATCAAACCAGAATGATATTTCCTATTCGCCTATGCTATCCTACGATCAATTCCAAACAAACTAGGCGGCGTATTAGCCCTATTATTTTCTATCCTAATTCTTATACTAGTTCCTTTACTCCACACGTCAAAACAACAAGGAATTACTTTCCGCCCAATCACTCAACTTCTATTTTGAACCCTAGTAGCAGATGTTGCAATTCTAACGTGAATTGGCGGAATACCAGTAGAAGAGCCCCTCATTATTATTGGCCAAATCGCCTCCGCCGCTTACTTCGCCCTATTCCTCGCCTTCTTCCCGGCTCACGTCCGAAGTACAACTCCTCTGAGTCCTCTAGAGGAGCTGAATCCTCAAAGTCAGTGGACTCTTGGCTGCATGTCTGGTTTGTATCCTCTCCTTCTGCCTCCAGCTGGAAGCTTACTTGGGAAAAGTTATATGCATTGGGAGATGCTGAATTGCCCTCTGATGGAACAGCAATCAAGGCACTACCCCTTTCCAGGCTTCCACCGAACCAGGTGCGGCTTTGGGTGATCTCACTACTCCACTGTGGTGGCTCTCGAGACTCAAAGTGTATACCCACATCATCTAGTGCAACGTGGGTGCACTGCATTCTCTTCTGGGACACGGACTCGTATCCACCAAGGATGATGTACTCATGGGCAGAGCCAGTGGGAGTTGCGATGGTGCTTGTGAGGGAGAGGCCATCATTAAGGATATCACAGGAGAGCAGTGGACTGCCTAAGAGGAGCTCTACACGCAGCCTAAACAGACGAGGTGGTCGGCAGTCGGTGGAGAGGATGTGGCCACCCAGGAAGTACACACAATCCTTTCGTGCCAGTGCCAGGTGGAATGACTGGCCATCTGCGAGCTCTGGGAGAGTGTGTGCTGAGCAGCATCCGAACTCCAGATCAATGAGGTACACCAGGGGTGGACAGTCTACCACAGTGTTCCAGTTTTCTGTGGTTCTTTCAGTAGATGGCAGGTATCTCCTGCCACCAAACAGCACACATGCGCTTTTGCCCCTGCTGTGGACTACACTGATGGTGTGGCCATACCGGGGCCCTGGAGTCTCCCCAGCCAACTCTTTCTCCTGGCATCTCAGCGTGACCTTTCGATTACATCCACGACTATCCACACTGAGCATGTACAAGCTTGAGGATAACTCATTGTTGGGTGTTCGACCTCCATGGATGAGGTATCACTCAGGGCTTCCGTCTCTAGCTTCCATCCGACAGACTGCTGGGCAGCGCAGTGGTGGAAGATACCAAG???????????????????????????????????????????????????????????????????????????????????????????????????????????????????????????????????????????????????????????????????????????????????????????????????????????????????????????????????????????????????????????????????????????????????????????????????????????????????????????????????????????????????????????????????????????????????????????????????????????????????????????????????????????????????????????????????????????????????????????????????????????????????????????????????????????????????????????????????????????????????????????????????????????????????????????????????????????????????????????????????????????????????????????????????????????????????????????????????????????????????????????????????????????????????????????????????????????????????????????????????????????????????????????????????????????????????????????????????????????????????????????????????????????????????????????????????????????????????????????????????????????????????????????????????????????????????????????????????????????????????????????????????????????????????????????????????????????????????????????????????????????????????????????????????????????????????????????????????????????????????????????????????????????????????????????????????????????????????????????????????????????????????????????????????????????????????????????????????????????????????????????????????????????????????????????????????????????????????????????????????????????????????????????????????????????????????????????????????????????????????????????????????????????????????????????????????????????????????????????????????????????????????????????????????????????????????????????????????????????????????????????????????????????????????????????????????????????????????????????????????????????????????????????????????????????????????????????????????????????????????????????????????????????????????????????????????????????????????????????????????????????????????????????????????????????????????????????????????????????????????????????????????????????????????????????????????????????????????????????10101012?000110000000000001?10000??1?01?1????????010000??00?0????????????????0???????????????????????0??????1111???????01000?11100000100001??????00???00100??0??????1100110?????1000??0?11020000???00????????1?1?0101111000000?
Apteronotus_albifrons_16150	TTTAACGGCCGCGGTATTTTGACCGTGCAAAGGTAGCGCAATCACTTGTTTCATAAATTGAAACCCGTATGAATGGCAAGACGAAGGCTTAACTGTCTCCCCTTTCAGGTCAGTGAAATTGATCTGCCCGTGAAGAAGCGGACATACTTATACAAGACGAGAAGACCCTTTGGAGCTTAAGACT--TAAACCAACTGTGTAACAGA--CTAA-TTACCT-TTAGTCAAACTAAACCTTGC-AC--TGG---CCTAC-GTCTTCGGTTGGGGCGACCACGGAGAAAAACAAAGCCTCCGCGCAGA-AT-AGG-AA-AAATATTCCTTGAGCCAAGAGAGACATCTCTAAGCCACAGAACATCTGACTAAAACAGACCCGGGTAT-AACACCCGATTAACGAACCAAGTTACCCCAGGGATAACAGCGCAATCCCCTTCCAGAGCCCTTATCGACAAGGGGGTTTACGACCTCGATGTTGGATCAGGACATCCTAATGGTGCAGCCGCTATTAAGGGTTCGTTTGTTCAACGATTAAAGTCCTACGGTACACTTTACATAGTGTTTGGCGCCTGGGCGGGTATAATTGGTACTGCTCTTAGCTTGTTAATTCGAGCAGAGCTTAATCAACCGGGCACCCTTCTAGAAGACGACCAAATCTACAACGTAGCTGTTACCGCCCATGCCTTCGTAATAATTTTCTTTATAGTTATGCCAATTATGATTGGAGGCTTCGGCAACTGGCTTATCCCATTAATAATTGCTGCGCCAGACATGGCATTTCCACGAATAAACAACATAAGTTTCTGGCTCCTCCCACCATCATTCTTCCTGCTCCTCGCTTCTGCCGGTTTAGAGGCCGGAGTTGGAACAGGCTGGACCCTATACCCCCCTCTTGCCGGTAATGCGGCACACGCCGGAGCTTCTGTAGACCTCACCATCTTCTCCCTTCACCTGGCCGGTGTCTCCTCTATTCTAGGCTCTATTAATTTTATTACCACAATTATTAACATGAAGCCCCCAACAATATCTCAATATCAACTTCCATTATTTATTTGGTCCTTATTAGTAACCACTGTTCTTCTACTTCTCTCCCTCCCCGTCCTAGCTGCTGGCATCACCATACTTCTCACAGACCGAAACTTAAACACAGCATTCTTCGACCCCACAGGAGGAGGAGACCCAATCCTATATCAACACCTATCCATCCAACATCTCATACTGATGAAACTTCGGCTCTCTCCTCCTCCTTTGTTTAATTACACAAATCGCTACAGGATTATTCCTAGCCATACACTACACCCCAGACATCTATACCGCCTTCTCCTCAGTAGCACATATCTGCCGAGACGTAAACTATGGCTGACTAATCCGAAATGCCCATGCCAACGGAGCTTCACTATTCTTTGTTTGTGTATACCTCCACATTGGGCGTGGACTTTACTATGGCTCATACCTATACAAAGAAACCTGAAACATCGGGGTCATCCTATTCCTGCTAATAATAGTAACTGCCTTCGTCGGATACGTCCTTCCATGAGGCCAAATGTCCTTTTGAGGCGCCACTGTTATTACCAACCTACTCTCCGCCACCCCCTATGCAGGAACTTCCTTAGTACGCTGAGTCTGAGGTGGCTTCTCTGTTGACAACGCAACCCTAACCCGATTCTTTGCCTTCCACTTTTTACTCCCATTCCTACTCATTGCCATAACAGCCCTTCACGCCTTATTCCTACACGAAACCGGATCCAACAACCCAGCCGGCCTAAACTCAGACCCAGACAAAATTCCATTCCACCCATACTTCTCATACAAAGACCTCTTAGGCTTCAGCATCCTACTTACAACCCTAGCATCCCTCGCCCTATTCTCCCCAAACTTATTAGGAGACCCAGAAAACTTCTCTGCCGCCAACCCAATAATTACCCCAACCCACATCAAACCAGAATGATACTTCCTATTCGCCTATGCCATTCTACGATCTATCCCAAACAAACTTGGCGGTGTCTTAGCACTTGTCTTCTCTGTATTAATCCTCATACTTGTCCCCCTCCTCCACACCTCCAAACAACAAGGACTTACCTTCCGACCCCTCTCCCAACTACTATTCTGAACCCTAATTGCAGATGTCGTAATCCTTACATGAATTGGAGGAATGCCCGTAGAATACCCATTTACAGTTATTGGCCAAATCGCATCCATCCTTTACTTCGCCCTGTTCCTCGTCCTCTTCCCGGCTCACGTCCGAAGTACAGCTCTTCTGAATCCTCTAGAGGAGCCGAGTCCTCAAAGTCAGTGGATTCTTGGCTGCATGTCTGGGTTGGATCCTCTTCTTCTGCCTCCTGCTGGAAGCTTACCTCGGAAAAGTTATATGCATCTGGAGATGCTGTATTGCCTTCTGATGGAACGGCCATCAGAGCGCTCCCCTTTTCCAGGTTCCCACCAAACCAGGTGCGGCTTTGGCTTATATCGCTGCTCCATTGTGGTGGCTCCCGAGACTTGATGCGTATACCCACATCATCTAGTGCAACACTGGTGCACTGCATTCGCTTCTGGGATTCGGACTGGTATCCTCCGAGGATGATGTACTCATGGGCAGAGCCTGTGGGGGTTGCGATGGGGCTAGTGATGGAGAAACCATCACTGAGGATATCACAGGAGAGCAGTGGACTGCCTAACAGAAGCTCTACACGCAGCCTGAACAGACGAGGTGGTCGGCAATCGCTGGAAAGAATGTGGCCGCCCAGGAAGTACACACAGTCCTCCCGCGCAAGCGCCAGGTGGAACGACTGGCCCTCTGCGAGCTCAGGGAGGGAGTATGCAGAACAGCATCCGAACTCAAGGTCAAGGAGGTACACCAGAGGTGGACAGTCTGCCACGGTGTTCCAGTTCTCTGTGGTTCTCTCAGCAGGTGGCAGGTATTTCCTACCACCAAACACCACACACGCCGTTTTCCCCCTGCTGTGGACTACACTGATGGTGTGGCCATACCGGGGCCCTGGAGGCTCCCCAGCCAGCTCTTTCTCCTTGCATCTCAGTGTGACCTTCCGATTGCATCCGCGGTTGTCCACGCTGAGCACATATAGGCTCGAGGACAGCTCATTGTTGGGTGTTCGGCCGCCGTGGATGAGGTATCACTCAGGGCTTCCATCACGAGCTTCCAGCCAAGAGACTGCAGGGCAGCGCAGAGGTGGGAGATACCAAG????????????????????????????????????????????????????????????????????????????????????????????????????????????????????????????????????????????????????????????????????????????????????????????????????????????????????????????????????????????????????????????????????????????????????????????????????????????????????????????????????????????????????????????????????????????????????????????????????????????????????????????????????????????????????????????????????????????????????????????????????????????????????????????????????????????????????????????????????????????????????????????????????????????????????????????????????????????????????????????????????????????????????????????????????????????????????????????????????????????????????????????????????????????????????????????????????????????????????????????????????????????????????????????????????????????????????????????????????????????????????????????????????????????????????????????????????????????????????????????????????????????????????????????????????????????????????????????????????????????????????????????????????????????????????????????????????????????????????????????????????????????????????????????????????????????????????????????????????????????????????????????????????????????????????????????????????????????????????????????????????????????????????????????????????????????????????????GTTTGCTTTAGATGGTTTTCCTTCCCGGGAACATTCTTCCCAAAAACAAACATGATTCGATTGCTCTGGTCCCCCAACGTGTTCCACGGTGAGATGGGTCACAAGCTCGTGCATGGTGCTGAAAGTTTTGTTGCACGACTTTTTCGGGTTAGTGAGTTGCTCCGGTTCAATCCACTTGCAGATGAGCTCTTGTTTGATCGGTTGCCTCATGTAACGGAAAAAGGCCCCAGCACCGTGATGAGCAGCCATGTTCATGTTCATGGGGCCGTAGCCGTGCAACTGTGCCGACGTGTAGTGCTCCGATCTGGGGCTCGTGACATGGCCGTACTGATCTGCCCTACCGTACATGTCTCCGGAAAAACCCAAGCGCATCTGACTGTTCACCACGTTCGAGGACGCGTGCGTCGCCGCTTGCTCGTGCAGTCCCGGGAAAAGCAGGTGTCCAGCAGCATCGGAGTGTCCATGTGGGCCCGCGAAACTTCCAGCTGCGGAGGCGAAAAGACTGTGCTGCGCGCTGGTGGCGTCTCCGAAGCCTCGGTTCCGAAACAGAAAGTCCGGGGTCGAGTTGAAAGCCGCGGTGGAATAAGAACTGACATGAGTGGGGTGGTGATGGTGTCCCAAGGCTGCGGCTGCGTAGCCGGGTGCCTGCGAGGAAAACGCCGTTTGCCCGGAGCCACGATCATGGGAACTGTGGTTGATTTTAAAAGCGCCCATACCGTCGGCAAACGGATTTATCCCC00100102000011000010111000111000000000101110010110000000010101110010000100010000000100010010010000010010011111111010111111001110001000011101101111011010110100010010100011001100101101101111100010001000110001000000011?1000110
Apteronotus_albifrons_36939	TTTAACGGCCGCGGTATTTTGACCGTGCAAAGGTAGCGCAATCACTTGTTTCATAAATTGAAACCCGTATGAATGGCAAGACGAGGGCTTAACTGTCTCCCCTTTCAGGTCAGTGAAATTGATCTGCCCGTGAAGAAGCGGACATACTTATACAAGACGAGAAGACCCTTTGGAGCTTAAGACT--TAAACCAACTGTGTAACAGA--CTAA-TTACCT-TTAGTCAAACTAAACCTTGC-AC--TGA---CCTAC-GTCTTCGGTTGGGGCGACCACGGAGAAAAACAAAGCCTCCGCGCAGA-AT-AGG-AA-AAACATTCCTTAAACCAAGAGAGACATCTCTAAGCCACAGAACATCTGACTAAAACAGACCCGGGTAT-AACACCCGATTAACGAACCAAGTTACCCTAGGGATAACAGCGCAATCCCCTTCCAGAGCCCTTATCGACAAGGGGGTTTACGACCTCGATGTTGGATCAGGACATCCTAATGGTGCAGCCGCTATTAAGGGTTCGTTTGTTCAACGATTAAAGTCCTACGGTACACTTTACATAGTGTTTGGCGCCTGGGCGGGTATAATTGGTACTGCTCTTAGCTTGTTAATTCGAGCAGAGCTTAATCAACCGGGCACCCTCCTAGAAGACGACCAAATCTACAACGTAGCTGTTACCGCCCATGCCTTCGTAATAATTTTCTTTATAGTTATGCCAATTATGATTGGAGGCTTCGGCAACTGGCTTATCCCATTAATAATTGCTGCGCCAGACATGGCATTTCCACGAATAAACAACATAAGTTTCTGGCTCCTCCCACCATCATTCTTCCTGCTCCTCGCTTCTGCCGGTTTAGAGGCCGGAGTTGGAACAGGCTGGACCCTATACCCCCCTCTTGCCGGCAATGCGGCACACGCCGGAGCTTCTGTAGACCTAACCATCTTCTCCCTTCACCTGGCCGGTGTCTCCTCTATTCTAGGCTCTATTAATTTTATTACCACAATTATTAACATGAAGCCCCCAACAATATCTCAATATCAACTTCCATTATTTATTTGGTCCTTATTAGTAACCACCGTTCTTCTACTTCTCTCCCTCCCCGTCCTAGCTGCTGGCATTACCATACTTCTCACAGACCGAAATTTAAACACAGCATTCTTCGACCCCACAGGAGGAGGAGACCCAATCCTATATCAACACCTATCCATCCAACATCTCATACTGATGAAACTTCGGCTCTCTCCTCCTCCTTTGTTTAATTACACAAATCGCTACAGGATTATTCCTAGCCATACACTATACCCCAGATATCTGTACCGCCTTCTCCTCAGTAGCACATATCTGCCGAGACGTAAATTATGGCTGACTAATCCGAAATGCCCATGCCAACGGAGCTTCACTATTCTTTGTTTGTGTATACCTCCACATTGGGCGTGGACTTTACTATGGCTCATACCTGTACAAAGAAACCTGAAACATCGGGGTCATCCTATTCCTGCTAATAATAGTAACCGCCTTCGTCGGATACGTCCTTCCATGAGGCCAAATGTCCTTTTGAGGCGCCACTGTTATTACCAACCTACTCTCCGCCACCCCCTATGCAGGAACTTCCTTAGTACGCTGAGTCTGAGGTGGCTTCTCTGTTGATAACGCAACCCTAACCCGATTCTTTGCCTTCCACTTTTTACTCCCATTCCTACTCATTGCCATAACAGCCCTTCACGCCTTATTCCTACACGAAACCGGATCCAACAATCCAGCCGGCCTAAACTCAAATTCAGACAAAATTCCATTCCACCCATACTTCTCATACAAAGACCTCTTAGGCTTCAGTATCCTACTTACAACCCTAGCATCCCTCGCCCTATTCTCCCCAAACTTATTAGGCGACCCAGAAAACTTTTCTGCCGCCAACCCAATAATCACCCCAACCCACATCAAGCCAGAATGATACTTCCTATTCGCTTATGCCATTCTACGATCTATCCCAAACAAACTTGGCGGTGTCTTAGCACTTGTCTTCTCTGTATTAATCCTCATACTTGTCCCCCTCCTCCACACCTCCAAACAACAAGGACTTACCTTCCGACCCCTCTCCCAAATACTATTGTGAACCCTAATTGCAGATGTCGTAATCCTTACATGAATTGGAGGAATGCCCGTAGAATACCCATTTACAGTTATTGGCCAAATAGCATCCGTCCTTTACTTCGCCCTGTTCCTCGTCCTCTTCCCGGCTCACGTCCAAAGTACAGCTCTTCTGAATCCTCTAGAGGAGCCGAGTCCTCAAAGTCAGTGGATTCTTGGCTGCATGTCTGGGTTGGATCCTCTTCTTCTGCCTCCTGCTGGAAGCTTACCTCGGAAAAGTTATATGCATCTGGAGATGCTGTATTGCCTTCTGATGGAACGGCCATCAGAGCGCTCCCCTTTTCCAGGTTCCCACCAAACCAGGTGCGGCTTTGGCTTATATCGCTGCTCCATTGTGGTGGCTCCCGAGACTTGATGCGTATACCCACATCATCTAGTGCAACACTGGTGCACTGCATTCGCTTCTGGGATTCGGACTGGTATCCTCCGAGGATGATGTACTCATGGGCAGAGCCTGTGGGGGTTGCGATGGGGCTAGTGATGGAGAAACCATCATTGAGGATATCACAGGAGAGCAGTGGACTGCCTAACAGAAGCTCTACACGCAGCCTGAACAGACGAGGTGGTCGGCAATCGCTGGAGAGAATGTGGCCGCCCAGGAAGTACACACAGTCCTCCCGCGCAAGCGCCAGGTGGAACGACTGGCCCTCTGCGAGCTCAGGGAGGGAGTATGCAGAACAGCATCCGAACTCAAGGTCAAGGAGGTACACCAGAGGTGGACAGTCTGCCACGGTGTTCCAGTTCTCTGTGGTTCTCTCAGCAGGTGGCAGGTATTTCCTACCACCAAACACCACACACGCCGTTTTCCCCCTGCTGTGGACTACACTGATGGTGTGGCCATACCGGGGCCCTGGAGGCTCCCCAGCCAGCTCTTTCTCCTTGCATCTCAGTGTGACCTTCCGATTGCATCCGCGGTTGTCCACGCTGAGCACATATAGGCTCGAGGACAGCTCATTGTTGGGTGTTCGGCCGCCGTGGATGAGGTATCACTCAGGGCTTCCATCACGAGCTTCCAGCCAAGAGACTGCAGGGCAGCGCAGAGGTGGGAGATACCAAGCAGTTTGAGTGGCAGCCTGCTCTTAAAAATGTGTCCAGCTCTTGGGATGTAGGCATCCTTGATGGGCTTTCTGGCTGGACAGCTTCTGTAGATGATGTACCTGCAGACACCATTTCTAGAAGATTCCGCTATGATGTGGCACTTGTATCAGCTCTGAAGGACTTGGAGGAGGACATCATAGAAGGACTGAGAGAAAGAGGGCTGGATGACAGTACCTGCACATCAGGATTCACCGTGGTGATTAAGGAGTCATGTGATGGCATGGGGGATGTCAGTGAGAAGCATGGAGGAGGCCCAGCCATCCCAGAGAAGGCAGTGCGATTCTCTTTCACAGTGATGTCCATCTCCATTCAAGCAGTGGATGAGGAGGAAGCAGTCACCATCTTCCAGGAACAAAAGCCCAATTCAGAATTTTCCTGCAGACCCCTATGCATCATGTTTGTGGATGAGTCCAATCACGAGATGCTGACTACCATCTTGGGGCCTGTGGTAGCAGAGCGTAAAGCTATGACAAACAGTCGCCTCATTCTTTCTATAGGCGGTCTCCTTCGTTCCTTTCGGTTTTACTTCCGGGGCACTGGCTATGATGAGAAAATGGTGAGAGAAATGGAAGGCCTAGAGGCCTCAGGCTCCACCTATATCTGCACCCTGTGTGACTCTACAAGAGCTGAAGCCTCTCAGAACATGGTGTTGCATTCTATCACCCGCAGCCACGATGAAAACCTTGAGCGTTACGAGATCTGGAGGACCAACCCTTTTTCTGAGTCTGCAGAGGAGCTGCGAGATCGGGTCAAAGGTGTCTCAGCCAAGCCCTTTATGGAGACCCATCCCACATTAGATGCCCTGCACTGTGACATTGGCAATGCTACCGAGTTCTACAAGATCTTCCAAGATGAGATTGGGGAGCTGTACCTGAAGAAAAACGCATCCCGAGAGGAACGCCGTTGTTGGCGCTCAGCCCTTGACAAGCAGTTAAGGAAGAAGCTGAAGCTGAAGCCAGTGATGAGGATGAACGGGAATTACGCACGGCGACTCATGACCCGCAATGCTGTGGAGGCGGTGTGCGAGCTCGTTCCTTCAGAGGAGCGTCGCGAAGCTCTCAAGGAGCTGATGGAGCTGTATCTCCAGATGAAGCCCGTGTGGCGATCCACCTGCCCAGCTCGGGAATACCCTGACCAGGTGTGCCGCTACAGCTACAACTCCCAACGCTTCTCTGACCTCCTCTCCACCACATTCAAATATCGCTATGATGGCAAAATTACCAACTACCTCCACAAGACACTGGCTCACGTGCCTGAGATTGTGGAGCGGGATGGCTCGATCGGTGCCTGGGCCAGTTTGCTTTAGATGGTTTTCCTTCCCGGGAACATTCTTCCCAAAAACAAACATGATTCGATTGCTCTGGTCCCCCAACGTGTTCCACGGTGAGATGGGTCACAAGCTCGTGCATGGTGCTGAAAGTTTTGTTGCACGACTTTTTCGGGTTAGTGAGTTGCTCCGGTTCAATCCACTTGCAGATGAGCTCTTGTTTGATCGGTTGCCTCATGTAACGGAAAAAGGCCCCAGCACCGTGATGAGCAGCCATGTTCATGTTCATGGGGCCGTAGCCGTGCAACTGTGCCGACGTGTAGTGCTCCGATCTGGGGCTCGTGACATGGCCGTACTGATCTGCCCTACCGTACATGTCTCCGGAAAAACCCAAGCGCATCTGACTGTTCACCACGTTCGAGGACGCGTGCGTCGCCGCTTGCTCGTGCAGTCCCGGGAAAAGCAGGTGTCCAGCAGCATCGGAGTGTCCATGTGGGCCCGCGAAACTTCCAGCTGCGGAGGCGAAAAGACTGTGCTGCGCGCTGGTGGCGTCTCCGAAGCCTCGGTTCCGAAACAGAAAGTCCGGGGTCGAGTTGAAAGCCGCGGTGGAATAGGAACTGACATGAGTGGGGTGGTGATGGTGTCCCAAGGCTGCGGCTGCGTAGCCGGGTGCCTGCGAGGAAAACGCCGTTTGCCCGGAGCCACGATCATGGGAACTGTGGTTGATTTTAAAAGCGCCCATACCGTCGGCAAACGGATTTATCCCC00100102000011000010111000111000000000101110010110000000010101110010000100010000000100010010010000010010011111111010111111001110001000011101101111011010110100010010100011001100101101101111100010001000110001000000011?1000110
Apteronotus_albifrons_44716	TTTAATGGCCGCGGTATTTTGACCGTGCAAAGGTAGCGCAATCACTTGTTTCATAAATTGAAACCCGTATGAATGGCAAGACGAAGGCTTAACTGTCTCCCCTTTCAGGTCAGTGAAATTGATCTGCCCGTGAAGAAGCGGACATACTTATACAAGACGAGAAGACCCTTTGGAGCTTAAGACT--TAAACCAACTGTGTAACAGA--CTAA-TTACCT-TTAGTCAAACTAAACCTTGC-AC--TGG---CCTAC-GTCTTCGGTTGGGGCGACCACGGAGAAAAACAAAGCCTCCGCGCAGA-AT-AGG-AA-AAATATTCCTTGAACCAAGAGAGACATCTCTAAGCCACAGAACATCTGACTAAAACAGACCCGGGTAT-AACACCCGATTAACGAACCAAGTTACCCTAGGGATAACAGCGCAATCCCCTTCCAGAGCCCTTATCGACAAGGGGGTTTACGACCTCGATGTTGGATCAGGACATCCTAATGGTGCAGCCGCTATTAAGGGTTCGTTTGTTCAACGATTAAAGTCCTACGGTACACTTTACATAGTGTTTGGCGCCTGGGCGGGTATAATTGGTACTGCTCTTAGCTTGTTAATTCGAGCAGAGCTTAATCAACCGGGCACCCTTCTAGAAGATGACCAAATCTACAACGTAGCTGTTACCGCCCATGCCTTCGTAATAATTTTCTTTATAGTTATGCCAATCATGATTGGAGGCTTCGGCAACTGGCTTATCCCATTAATAATTGCTGCGCCAGACATGGCATTTCCACGAATAAACAACATAAGTTTCTGGCTCCTCCCACCATCATTCTTCCTGCTCCTCGCTTCTGCCGGTTTAGAGGCCGGAGTTGGAACAGGCTGGACCCTATACCCCCCTCTTGCCGGTAATGCGGCACACGCCGGAGCTTCTGTAGACCTAACCATCTTCTCCCTTCACCTGGCCGGTGTCTCCTCTATTCTAGGCTCTATTAATTTTATTACCACAATTATTAACATGAAGCCCCCAACAATATCTCAATATCAACTTCCATTATTTATTTGGTCCTTATTAGTAACCACTGTTCTTCTACTTCTCTCCCTCCCCGTCCTAGCTGCTGGCATTACCATACTTCTCACAGACCGAAATTTAAATACAGCATTCTTCGACCCCACAGGAGGAGGAGACCCAATCCTATACCAACACCTATCCATCCAACATCTCATACTGATGAAACTTCGGCTCTCTCCTCCTCCTCTGTTTAATTACACAAATCGCTACAGGATTATTCCTAGCCATACACTACACCCCAGACATCTGTACCGCTTTCTCCTCAGTAGCACATATCTGCCGAGACGTAAACTATGGCTGACTAATCCGAAATGCCCATGCCAACGGAGCTTCACTATTCTTTGTTTGTGTATACCTCCACATTGGGCGTGGACTTTACTATGGCTCATACCTATACAAAGAAACCTGAAACATCGGGGTCATCCTATTCCTGCTAATAATAGTAACTGCCTTCGTCGGGTACGTCCTTCCATGAGGCCAAATGTCCTTTTGAGGCGCCACTGTTATTACCAACCTACTCTCCGCCACCCCATATGCAGGAACTTCCTTAGTACGCTGAGTCTGAGGTGGCTTCTCTGTTGACAACGCAACCCTAACCCGATTCTTTGCCTTCCACTTTTTACTCCCATTCCTACTCATTGCCATAACAGCCCTTCACGCCCTATTCCTACACGAAACCGGATCCAACAACCCAGCCGGCCTAAACTCAGACTCAGACAAAATTCCATTCCACCCATACTTCTCATACAAAGACCTCTTGGGCTTCAGCATTCTACTTACAACCCTAGCATCCCTCGCCCTATTCTCCCCAAACTTATTAGGAGACCCAGAAAACTTTTCCGCCGCCAACCCAATAATTACCCCAACCCACATCAAACCAGAATGATACTTCCTATTCGCCTATGCCATTCTACGATCTATCCCAAACAAACTTGGCGGTGTCTTAGCACTTGTCTTCTCTGTATTAATCCTCATACTTGTCCCCCTCCTCCACACTTCCAAACAACAAGGACTTACCTTCCGACCCCTCTCCCAACTACTATTCTGAACCCTAATTGCAGATGTCGTAATCCTTACATGAATTGGAGGAATGCCCGTAGAGTACCCATTCACAGTTATCGGCCAAATCGCATCCGTCCTTTACTTCGCCCTGTTCCTCGTCCTCTTCCCGGCTCACGTCCAAAGTACAGCTCTTCTGAATCCTCTAGAGGAGCCGAGTCCTCAAAGTCAGTGGATTCTTGGCTGCATGTCTGGGTTGGATCCTCTTCTTCTGCCTCCTGCTGGAAGCTTACCTCGGAAAAGTTATATGCATCTGGAGATGCTGTATTGCCTTCTGATGGAACGGCCATCAGAGCGCTCCCCTTTTCCAGGTTCCCACCAAACCAGGTGCGGCTTTGGCTTATATCGCTGCTCCATTGTGGTGGCTCCCGAGACTTGATGCGTATACCCACATCATCTAGTGCAACACTGGTGCACTGCATTCGCTTCTGGGATTCGGACTGGTATCCTCCGAGGATGATGTACTCATGGGCAGAGCCTGTGGGGGTTGCGATGGGGCTAGTGATGGAGAAACCATCATTGAGGATATCACAGGAGAGCAGTGGACTGCCTAACAGAAGCTCTACACGCAGCCTGAACAGACGAGGTGGTCGGCAATCGCTGGAGAGAATGTGGCCGCCCAGGAAGTACACACAGTCCTCCCGCGCAAGCGCCAGGTGGAACGACTGGCCCTCTGCGAGCTCAGGGAGGGAGTATGCAGAACAGCATCCGAACTCAAGGTCAAGGAGGTACACCAGAGGTGGACAGTCTGCCACGGTGTTCCAGTTCTCTGTGGTTCTCTCAGCAGGTGGCAGGTATTTCCTACCACCAAACACCACACACGCCGTTTTCCCCCTGCTGTGGACTACACTGATGGTGTGGCCATACCGGGGCCCTGGAGGCTCCCCAGCCAGCTCTTTCTCCTTGCATCTCAGTGTGACCTTCCGATTGCATCCGCGGTTGTCCACGCTGAGCACATATAGGCTCGAGGACAGCTCATTGTTGGGTGTTCGGCCGCCGTGGATGAGGTATCACTCAGGGCTTCCATCACGAGCTTCCAGCCAAGAGACTGCAGGGCAGCGCAGAGGTGGGAGATACCAAG????????????????????????????????????????????????????????????????????????????????????????????????????????????????????????????????????????????????????????????????????????????????????????????????????????????????????????????????????????????????????????????????????????????????????????????????????????????????????????????????????????????????????????????????????????????????????????????????????????????????????????????????????????????????????????????????????????????????????????????????????????????????????????????????????????????????????????????????????????????????????????????????????????????????????????????????????????????????????????????????????????????????????????????????????????????????????????????????????????????????????????????????????????????????????????????????????????????????????????????????????????????????????????????????????????????????????????????????????????????????????????????????????????????????????????????????????????????????????????????????????????????????????????????????????????????????????????????????????????????????????????????????????????????????????????????????????????????????????????????????????????????????????????????????????????????????????????????????????????????????????????????????????????????????????????????????????????????????????????????????????????????????????????????????????????????????????????GTTTGCTTTAGATGGTTTTCCTTCCCGGGAACATTCTTCCCAAAAACAAACATGATTCGATTGCTCTGGTCCCCCAACGTGTTCCACGGTGAGATGGGTCACAAGCTCGTGCATGGTGCTGAAAGTTTTGTTGCACGACTTTTTCGGGTTAGTGAGTTGCTCCGGTTCAATCCACTTGCAGATGAGCTCTTGTTTGATCGGTTGCCTCATGTAACGGAAAAAGGCCCCAGCACCGTGATGAGCAGCCATGTTCATGTTCATGGGGCCGTAGCCGTGCAACTGTGCCGACGTGTAGTGCTCCGATCTGGGGCTCGTGACATGGCCGTACTGATCTGCCCTACCGTACATGTCTCCGGAAAAACCCAAGCGCATCTGACTGTTCACCACGTTCGAGGACGCGTGCGTCGCCGCTTGCTCGTGCAGTCCCGGGAAAAGCAGGTGTCCAGCAGCATCGGAGTGTCCATGTGGGCCCGCGAAACTTCCAGCTGCGGAGGCGAAAAGACTGTGCTGCGCGCTGGTGGCGTCTCCGAAGCCTCGGTTCCGAAACAGAAAGTCCCGGGTCGAGTTGAAAGCCGCGGTGGAATAAGAACTGACATGAGTGGGGTGGTGATGGTGTCCCAAGGCTGCGGCTGCGTAGCCGGGTGCCTGCGAGGAAAACGCCGTTTGCCCGGAGCCACGATCATGGGAACTGTGGTTGATTTTAAAAGCGCCCATACCGTCGGCAAACGGATTTATCCCC00100102000011000010111000111000000000101110010110000000010101110010000100010000000100010010010000010010011111111010111111001110001000011101101111011010110100010010100011001100101101101111100010001000110001000000011?1000110
Apteronotus_bonapartii_182585	TTTAACGGCCGCGGTATTTTGACCGTGCAAAGGTAGCGCAATCACTTGTTTCATAAATTGAAACCCGTATGAATGGCAAGACGAAGGCTTAACTGTCTCCCCTTTCAGGTCAGTGAAATTGATCTGCCCGTGAAGAAGCGGACATACTTATACAAGACGAGAAGACCCTTTGGAGCTTAAGACC--TAAACCAACTGTGTAACAGA--CTAA-CTACTA-TTAGCCAAACTAAACCTTGC-AC--TGG---CCTAC-GTCTTCGGTTGGGGCGACCACGGAGAAAAATAAAGCCTCCGCGCAGA-AT-GGG-AATAAACATTCCTTAAACCAAGAGAGACATCTCTAAGCCACAGAACATCTGACTAAAACAGACCCGGGTACTAGTACCCGATTAACGAACCAAGTTACCCTAGGGATAACAGCGCAATCCCCTTCCAGAGCCCTTATCGACAAGGGGGTTTACGACCTCGATGTTGGATCAGGACATCCTAATGGTGCAGCCGCTATTAAGGGTTCGTTTGTTCAACGATTAAAGTCCTACGGTACACTATACATAGTGTTTGGCGCCTGGGCGGGTATAATTGGTACTGCTCTTAGCCTTCTAATCCGGGCCGAGCTTAATCAACCAGGCACCCTTCTAGAAGACGACCAAATTTACAACGTAGCCGTCACTGCCCATGCCTTCGTAATAATCTTCTTTATAGTTATGCCAATCATAATTGGAGGCTTTGGCAATTGGCTTATCCCCCTAATAATTGCCGCACCAGACATGGCATTTCCACGAATAAATAATATAAGCTTCTGGCTACTCCCCCCATCATTTTTCCTACTTCTCGCCTCTGCTGGTTTAGAGGCCGGGGTTGGAACAGGTTGGACCCTATACCCCCCTCTTGCCGGTAACGCAGCCCACGCCGGAGCTTCTGTAGACCTAACTATCTTCTCCCTTCATTTGGCAGGTGTTTCATCCATCCTTGGCTCCATTAACTTTATTACTACAATTATCAACATGAAACCTCCAACAATGTCTCAATACCAACTCCCACTATTTATCTGGTCCCTATTAGTAACTACCGTGCTTCTACTACTCTCCCTTCCTGTCCTAGCTGCTGGTATTACCATGCTACTTACAGACCGAAATTTAAACACAGCATTCTTCGACCCTACGGGCGGCGGTGACCCAATCCTGTACCAACACCTATCCATCCAACATCTCATACTGATGAAACTTTGGCTCCCTTCTTCTACTCTGCTTAATTACACAAATTGCTACAGGACTATTCCTAGCAATGCACTACACCCCCGACATCTGCACTGCCTTCTCCTCAGTCGCACATATTTGCCGAGATGTAAATTACGGCTGATTAATCCGAAATACCCACGCCAACGGTGCCTCTCTATTCTTCGTTTGTGTATACCTCCACATTGGACGTGGTCTTTATTATGGCTCTTACCTCTACAAAGAGACCTGAAACATTGGAGTCATCCTATTCCTACTTATAATAGTTACAGCCTTCGTAGGGTATGTCCTTCCATGAGGTCAAATGTCCTTTTGAGGCGCCACTGTAATTACCAACCTTTTATCCGCTACTCCCTATGCGGGGACTTCTCTTGTGCGCTGAGTGTGAGGCGGTTTCTCTGTCGATAACGCAACCCTGACTCGGTTTTTCGCCTTTCACTTCCTACTCCCGTTCCTACTTATTGCAATAACAGCCCTCCACGCCTTATTTTTACACGAAACTGGATCCAACAACCCAGCCGGCCTAAACTCAGACTCAGACAAAATCCCATTCCACCCATACTTCTCATACAAAGACCTCCTAGGCTTCAGCATCCTCCTTACAACCCTTGCATCCCTAGCCCTGTTCTCCCCCAATCTACTAGGAGACCCAGACAACTTTTCCGCCGCCAACCCAATGATCACCCCCACCCACATCAAACCCGAATGGTACTTCCTATTTGCCTATGCTATTTTACGGTCCATCCCCAACAAACTAGGGGGCGTCCTAGCACTTGTCTTTTCAGTACTAATCCTTATACTCGTTCCACTTCTCCACACCTCAAAACAGCAAGGACTTACCTTCCGCCCTATTTCCCAATTACTATTTTGAACCCTAATTGCAGACGTTGTCATTCTTACATGAATTGGGGGAATACCTGTAGAATACCCATTTACAGTCATCGGACAAATCGCCTCTATCCTTTACTTCACCCTATTTCTTATCTTCTTCCCGGCTCACGTCCGAAGTACAGCTCTTCTGAATCCTCTAGAGGAGCCGAGTCCTCAAAGTCAGTGGATTCTTGGCTGCATGTCTGGGTTGGATCCTCTTCTTCTGCCTCCTGCTGGAAGCTTACCTGGGAAAAGTTATACGTATCTGGAGATGCTGTATTGCCTTCTGATGGAACGGCAATCAGAGCGCTCCCCTTTTCCAGGTTCCCACCAAACCAGGTGCGGCTTTGGCTTATATCGCTGCTCCATTGTGGAGGCTCCCGAGACTTGATGCGTATACCCACATCATCGAGTGCAACACTGGTGCACTGCATTCGCTTCTGGGATTCGGACTGGTATCCTCCAAGGATGATGTACTCATGGGCAGAGCTTGTGAGGGTTGCGATGGCGCTAGTGATGGAGAAACCATCATTAAGGATATCACAGGAGAGCAGTGGACTGCCTAATAGAAGCTGTACACGCAGCCTGAACAGACGAGGTGGTCGGCAATCGCTGGAGAGAATGTGGCCGCCCAGAAAGTACACACAGTCCTCCCGCGCAAGTGCCAGGTGGAACGACTGGCCATCTGTGAGCTCAGGGAGGGAGTATGCAGAACAGCAGCCGAACTCAAGGTCAAGGAGGTACACCAGAGGTGGACAGTCTGCCACGGTGTTCCAGTTCTCTGTGGTTCTCTCAGCAGGTGGCAGGTATCTCCTGCCACCAAACACCACACACGCCGTTTTCCCCCTGCTGTGGACTACACTGATGGTGTGGCCATACCGGGGCCCTGGAAGCTCCCCAGCCAGCTCTTTCTCCTGGCATCTCAATGTGACCTTCCGATTACATCCGTGGTTGTCCACGCTGAGCACATATAGGCTCGAGGACAGCTCATTGTTGGGTGTTCGGCCACCGTGGATGAGGTATCACTCGGGGTTTCCGTCACGAGCTTCCAGCCAAGAGACTGCAGGGCAGCGCAGAGGTGGGAGATACCAAG???????????????????????????????????????????????????????????????????????????????????????????????????????????????????????????????????????????????????????????????????????????????????????????????????????????????????????????????????????????????????????????????????????????????????????????????????????????????????????????????????????????????????????????????????????????????????????????????????????????????????????????????????????????????????????????????????????????????????????????????????????????????????????????????????????????????????????????????????????????????????????????????????????????????????????????????????????????????????????????????????????????????????????????????????????????????????????????????????????????????????????????????????????????????????????????????????????????????????????????????????????????????????????????????????????????????????????????????????????????????????????????????????????????????????????????????????????????????????????????????????????????????????????????????????????????????????????????????????????????????????????????????????????????????????????????????????????????????????????????????????????????????????????????????????????????????????????????????????????????????????????????????????????????????????????????????????????????????????????????????????????????????????????????????????????????????????????????????????????????????????????????????????????????????????????????????????????????????????????????????????????????????????????????????????????????????????????????????????????????????????????????????????????????????????????????????????????????????????????????????????????????????????????????????????????????????????????????????????????????????????????????????????????????????????????????????????????????????????????????????????????????????????????????????????????????????????????????????????????????????????????????????????????????????????????????????????????????????????????????????????????????????????????????????????????????????????????????????????????????????????????????????????????????????????????????????????????????????????????????0010010210001100001000000111111000000010111011111000000000010111001000010001000000000001011??100000110?0011?1111???0???111001110001000011101101111011010110100110010100011001100101101101111110010001000110001000000011?1000110
Apteronotus_bonapartii_37171	TTTAACGGCCGCGGTATTTTGACCGTGCAAAGGTAGCGCAATCACTTGTTTCATAAATTGAAACCCGTATGAATGGCAAGACGAAGGCTTAACTGTCTCCCCTTTCAGGTCAGTGAAATTGATCTGCCCGTGAAGAAGCGGACATATTTATACAAGACGAGAAGACCCTTTGGAGCTTAAGACC--TAAACCAACTGTGTAACAGA--CTAA-CTACTA-TTAGCCAAACTAAACCTTGC-AC--TGG---CCTAC-GTCTTCGGTTGGGGCGACCACGGAGAAAAATAAAGCCTCCGCGCAGA-AT-GGG-AATAAACATTCCTTAAGCCAAGAGAGACATCTCTAAGCCACAGAACATCTGACTAAAACAGACCCGGGTACTAGCACCCGATTAACGAACCAAGTTACCCTAGGGATAACAGCGCAATCCCCTTCCAGAGCCCTTATCGACAAGGGGGTTTACGACCTCGATGTTGGATCAGGACATCCTAATGGTGCAGCCGCTATTAAGGGTTCGTTTGTTCAACGATTAAAGTCCTACGGTACACTTTACATAGTGTTTGGCGCCTGGGCGGGTATAATTGGTACTGCTCTTAGCCTTCTAATCCGGGCCGAGCTTAATCAACCAGGCACCCTCCTAGAAGACGACCAAATTTACAACGTAGCCGTCACTGCCCATGCCTTCGTAATAATCTTCTTTATAGTTATGCCAATCATAATTGGAGGCTTTGGCAATTGGCTTATCCCCCTAATAATTGCCGCACCAGACATGGCATTTCCACGAATAAATAATATAAGCTTCTGGCTACTCCCCCCCTCATTTTTCCTACTTCTCGCCTCTGCTGGTTTAGAGGCCGGGGTTGGAACAGGTTGGACCCTATACCCCCCTCTTGCCGGTAACGCAGCCCACGCCGGAGCTTCTGTAGACCTAACTATCTTCTCCCTTCATTTGGCAGGTGTTTCATCCATCCTTGGCTCCATTAACTTTATTACTACAATTATTAACATGAAACCTCCAACAATGTCTCAATACCAACTCCCACTATTTATCTGGTCCCTATTAGTAACTACCGTGCTTCTACTACTCTCCCTTCCTGTCCTAGCTGCTGGCATTACCATGCTACTTACAGACCGAAATTTAAACACAGCATTCTTCGACCCTACGGGCGGCGGTGACCCAATCCTGTACCAACACCTATCCATCCAACATCTCATACTGATGAAACTTTGGCTCCCTTCTTCTACTCTGCTTAATTACACAAATTGCTACAGGGTTATTCCTAGCAATACACTACACCCCCGACATCTGCACTGCCTTCTCCTCAGTCGCACATATTTGCCGAGATGTAAATTACGGCTGATTAATCCGAAATACCCACGCCAACGGTGCTTCTCTATTCTTCGTTTGTGTATACCTCCACATTGGACGTGGTCTTTATTATGGCTCTTACCTTTACAAAGAGACCTGAAACATTGGAGTCATCCTATTCCTACTTATAATAGTTACAGCCTTCGTAGGGTATGTCCTTCCATGAGGTCAAATGTCCTTTTGAGGCGCCACTGTAATTACCAACCTTCTATCCGCTACTCCCTATGCGGGGACTTCTCTTGTACGCTGAGTGTGAGGCGGTTTCTCTGTTGATAACGCAACCCTAACTCGGTTTTTCGCCTTTCACTTCCTACTCCCATTCCTACTTATTGCAATAACAGCCCTCCACGCCTTATTTTTACACGAAACTGGATCCAACAACCCAGCCGGCCTAAACTCAGACTCAGACAAAATCCCATTCCACCCATACTTCTCATACAAAGACCTCCTAGGCTTCAGCATCCTCCTTACAGCCCTTGCATCCCTAGCCCTGTTCACCCCCAATCTACTAGGAGACCCAGACAACTTTTCCGCCGCCAACCCAATAATCACCCCCACCCACATCAAGCCCGAATGGTACTTCCTATTCGCCTATGCTATTTTACGATCCATCCCCAACAAATTAGGGGGCGTCCTAGCACTTGTCTTTTCAGTACTAATCCTTATACTCGTTCCACTTCTCCACACCTCAAAACAGCAAGGACTTACCTTCCGCCCTATTTCCCAATTACTATTTTGAACCCTAATTGCAGATGTTGTTATTCTTACATGAATTGGGGGAATACCTGTAGAATACCCATTTACAGTCATCGGACAAATCGCCTCTATCCTTTACTTCGCCCTATTTCTTATCTTCTTCCCGGCTCACGTCCGAAGTACAGCTCTTCTGAATCCTCTAGAGGAGCCGAGTCCTCAAAGTCAGTGGATTCTTGGCTGCATGTCTGGGTTGGATCCTCTTCTTCTGCCTCCTGCTGGAAGCTTACCTGGGAAAAGTTATACGTATCTGGAGATGCTGTATTGCCTTCTGATGGAACAGCAATCAGAGCGCTCCCCTTTTCCAGGTTCCCACCAAACCAGGTGCGGCTTTGGCTTATATCGCTGCTCCATTGTGGAGGCTCCCGAGACTTGATGCGTATACCCACATCATCGAGTGCAACACTGGTGCACTGCATTCGCTTCTGGGATTCGGACTGGTATCCTCCGAGGATGATGTACTCATGGGCAGAGCTTGTGAGGGTTGCGATGGCGCTAGTGATGGAGAAACCATCATTAAGGATATCACAGGAGAGCAGTGGACTCCCTAATAGAAGCTCTACACGCAGCCTGAACAGACGAGGTGGTCGGCAATCGCTGGAGAGAATGTGGCCGCCCAGGAAGTACACACAGTCCTCCCGCGCAAGTGCCAGGTGGAACGACTGGCCATCTGTGAGCTCAGGGAGGGAGTATGCAGAACAGCAGCCGAACTCAAGGTCAAGGAGGTACACCAGAGGTGGACAGTCTGCCACGGTGTTCCAGTTCTCTGTGGTTCTCTCAGCAGGTGGCAGGTATCTCCTGCCACCAAACACCACACACGCCGTTTTCCCCCTGCTGTGGACTACACTGATGGTGTGGCCGTACCGGGGCCCTGGAAGCTCCCCAGCCAGCTCTTTCTCCTGGCATCTCAAGGTGACCTTCCGATTACATCCGTGGTTGTCCACGCTGAGCACATATAGGCTCGAGGACAGCTCATTGTTGGGTGTTCGGCCACCGTGGATGAGGTATCACTCGGGGTTTCCGTCACGAGCTTCCAGCCAAGAGACTGCAGGGCAGCGCAGAGGTGGGAGATACCAAG????????????????????????????????????????????????????????????????????????????????????????????????????????????????????????????????????????????????????????????????????????????????????????????????????????????????????????????????????????????????????????????????????????????????????????????????????????????????????????????????????????????????????????????????????????????????????????????????????????????????????????????????????????????????????????????????????????????????????????????????????????????????????????????????????????????????????????????????????????????????????????????????????????????????????????????????????????????????????????????????????????????????????????????????????????????????????????????????????????????????????????????????????????????????????????????????????????????????????????????????????????????????????????????????????????????????????????????????????????????????????????????????????????????????????????????????????????????????????????????????????????????????????????????????????????????????????????????????????????????????????????????????????????????????????????????????????????????????????????????????????????????????????????????????????????????????????????????????????????????????????????????????????????????????????????????????????????????????????????????????????????????????????????????????????????????????????????GTTTGCTTTAAATGGTTTTCCTTCCCGGGAACATTCTTCCCAAAAACAAATATGATTCGACTGCTCTGGTCCCCCAACGTGTTCCACGGTGAGATGGGTCACAAGCTCGTGCATGGTGCTGAAAGTTTTGTTGCACGACTTTTTCGGGTTAGTGAGTTGCTCCGGTTCAATCCACTTGCAGATGAGCTCTTGTTTGATCGGTTGCCTCATGTAACGGAAAAAGGCCCCAGCACCATGATGAGCAGCCATGTTCATGTTCATGGGGCCGTAGCCGTGCAACTGTGTCGACGCGTAGTGCTCCGATCTGGGGCTCGTGACATGGCCGTACTGATCTGCCCTACCGTACATGTCTCCGGAAAAACCCAAGCGCATCTGACTGTTCACCACGTTCGAGGACGCGTGCGTCGCCGCTTGCTCGTGCAGTCCCGGGAAAAGCAGGTGTCCAGCAGCATCGGAGTGTCCATGTGGGCCCGCGAAACTTCCAGCTGCGGAGGCGAAAAGACTGTGTTGCGCGCTGGTGGCGTCTCCGAAGCCTCGATTCCGAAACAGAAAGTCCCGGGTCGAGTTGAAAGCCGCGGTGGAATAGGAGCTGACATGAGTGGGGTGGTGATGGTGTCCCAAGGCTGCGGCTGCGTAGCCGGGTGCCTGCGAGGAAAACGCCGTTTGCCCGGAGCCAAGATCATGGGAACTGTGGTTGATTTTAAAAGCGCCCATACCGTCGGCAAACGGATTTATCCCC0010010210001100001000000111111000000010111011111000000000010111001000010001000000000001011??100000110?0011?1111???0???111001110001000011101101111011010110100110010100011001100101101101111110010001000110001000000011?1000110
Apteronotus_caudimaculosus_43246	TTTAACGGCCGCGGTATTTTGACCGTGCAAAGGTAGCGCAATCACTTGTTTCATAAATTGAAACCCGTATGAATGGCAAAACGAAGGCTTAACTGTCTCCCCTTTCAGGTCAGTGAAATTGATCTGCCCGTGAAGAAGCGGACATACCCATACAAGACGAGAAGACCCTTTGGAGCTTAAGACT--TAAACCAACTGTGTAACAGA--CTAA-CCACCA-TTAGTTAAACTAAACCTTGC-AC--TGG---CCTAC-GTCTTCGGTTGGGGCGACCACGGAGAAAAACAAAGCCTCCGCGCAGA-AT-AGG-AA-AAATATTCCTTAAACCAAGAGAGACATCTCTAAGCCACAGAATATCTGACTAAAACAGACCCGGGTAT-AATACCCGACTAACGAACCAAGTTACCCTAGGGATAACAGCGCAATCCCCTTCCAGAGCCCTTATCGACAAGGGGGTTTACGACCTCGATGTTGGATCAGGACATCCTAATGGTGCAGCCGCTATTAAGGGTTCGTTTGTTCAACGATTAAAGTCCTAC???????????????????????????????????????????????????????????????????????????CTTAATCAACCAGGAACCCTTCTAGAAGATGACCAAATTTACAATGTAGTCGTTACCGCTCATGCCTTCGTAATGATTTTCTTTATAGTTATGCCAATTATGATTGGAGGCTTCGGCAATTGGCTTATCCCATTAATAATTGCTGCTCCAGACATGGCATTTCCACGAATAAATAACATAAGTTTCTGGCTCCTCCCACCATCATTCTTCCTACTTCTCGCCTCTGCCGGCTTAGAAGCCGGAGTTGGAACAGGATGGACCCTATACCCCCCTCTTGCTGGTAACACAGCACACGCTGGAGCTTCTGTAGACCTAACCATCTTCTCCCTTCACCTAGCCGGTGTCTCTTCTATTCTAGGCTCTATTAACTTTATTACTACAATTATTAACATGAAACCCCCAACAATATCTCAATATCAACTTCCACTATTTATTTGGTCCCTATTAGTAACCACTGTTCTTCTACTTCTCTCCCTCCCCGTTTTAGCTGCTGGTATTACCATACTTCTCACAGACCGAAATTTAAACACGGCATTCTTCGACCCTACAGGAGGAGGAGACCCAATCCTATATCAACACCTATCCATCCAACATCTCATACTGATGAAACTTCGGCTCTCTCCTCCTCCTCTGTTTAATTACACAAATCGCTACAGGACTATTCTTAGCCATACACTACACCCCAGACATCTGCACCGCCTTCTCCTCAGTAGCACACATCTGCCGAGACGTAAATTATGGCTGACTAATCCGAAATGCTCATGCCAACGGAGCTTCACTATTCTTCGTTTGTGTATACATACACATTGGACGCGGACTTTATTACGGCTCATATTTATACAAAGAAACCTGAAACATCGGAGTCATCCTATTTCTACTAATAATAGTAACTGCCTTCGTCGGATATGTCCTCCCATGAGGCCAAATATCCTTTTGAGGCGCTACTGTTATCACCAACCTACTCTCTGCCACCCCCTATGCAGGAACTTCCCTAGTACGATGAGTCTGAGGTGGCTTCTCTGTTGATAACGCAACCCTAACCCGATTCTTTGCCTTCCACTTTTTACTACCATTTCTACTCATCGCCATAACAGCCCTTCACGCCTTATTTCTACACGAAACCGGGTCCAACAACCCAGCCGGTTTAAACTCAGACTCAGACAAAATTCCATTCCACCCATATTTCTCATACAAAGACCTCTTAGGCTTCAGTATCCTGCTCACAACCCTAGCATCCCTCGCCCTATTCTCACCCAACTTACTAGGAGACCCAGAAAACTTTTCTGCAGCAAACCCAATAATTACCCCTACCCACATCAAACCAGAATGATACTTCCTATTTGCCTACGCCATTCTTCGATCTATCCCAAACAAACTTGGCGGTGTCTTGGCACTTGTCTTCTCTGTACTAATCCTTATACTTGTTCCCCTCCTACACACCTCCAAACAACAAGGCCTCACCTTCCGACCCCTCTCTCAAATACTATTGTGAACCCTAATTGCAGATGTCGTAATCCTTACATGAATTGGAGGAATACCCGTAGAATACCCATTTACAATTATCGGCCAAATCGCATCCGTCCTCTACTTCGCCCTCTTCCTTATCCTCTTCCC??????????????????????????????????????????????????????????????????????????????????????????????????????????????????????????????????????????????????????????????????????????????????????????????????????????????????????????????????????????????????????????????????????????????????????????????????????????????????????????????????????????????????????????????????????????????????????????????????????????????????????????????????????????????????????????????????????????????????????????????????????????????????????????????????????????????????????????????????????????????????????????????????????????????????????????????????????????????????????????????????????????????????????????????????????????????????????????????????????????????????????????????????????????????????????????????????????????????????????????????????????????????????????????????????????????????????????????????????????????????????????????????????????????????????????????????????????????????????????????????????????????????????????????????????????????????????????????????????????????????????????????????????????????????????????????????????????????????????????????????????????????????????????????????????????????????????????????????????????????????????????????????????????????????????????????????????????????????????????????????????????????????????????????????????????????????????????????????????????????????????????????????????????????????????????????????????????????????????????????????????????????????????????????????????????????????????????????????????????????????????????????????????????????????????????????????????????????????????????????????????????????????????????????????????????????????????????????????????????????????????????????????????????????????????????????????????????????????????????????????????????????????????????????????????????????????????????????????????????????????????????????????????????????????????????????????????????????????????????????????????????????????????????????????????????????????????????????????????????????????????????????????????????????????????????????????????????????????????????????????????????????????????????????????????????????????????????????????????????????????????????????????????????????????????????????????????????????????????????????????????????????????????????????????????????????????????????????????????GTTTGCTTTAGATGGTTTTCCTTCCCGGGAACATTCTTCCCAAAAACAAACATGATTCGATTGCTCTGGTCCCCCAACGTGTTCCACGGTGAGATGGGTCACAAGCTCGTGCATGGTGCTGAAAGTTTTGTTGCACGACTTTTTCGGGTTAGTGAGTTGCTCCGGTTCAATCCACTTGCAGATGAGCTCTTGTTTGATCGGTTGCCTCATGTAACGGAAAAAGGCCCCAGCACCGTGATGAGCAGCCATGTTCATGTTCATGGGGCCGTAGCCGTGCAACTGTGCCGACGTGTAGTGCTCCGATCTGGGGCTCGTGACATGGCCGTACTGATCTGCCCTACCGTACATGTCTCCGGAAAAACCCAAGCGCATCTGACTGTTCACCACGTTCGAGGACGCGTGCGTCGCCGCTTGCTCGTGCAGTCCCGGGAAAAGCAGGTGTCCAGCAGCATCGGAGTGTCCATGTGGGCCCGCGAAACTTCCAGCTGCGGAGGCGAAAAGACTGTGTTGCGCGCTGGTGGCGTCTCCGAAGCCTCGGTTCCGAAACAGAAAGTCCCGGGTCGAGTTGAAAGCCGCGGTGGAATAGGAACTGACATGAGTGGGGTGGTGATGGTGTCCCAAGGCTGCGGCTGCGTCGCCGGGTGCCTGCGAGGAAAACGCCGTTTGCCCGGAGCCACGATCATGGGAACTGTGGTTGATTTTAAAAGCGCCCATACCGTCGGCAAACGGATTTATCCCC001001020000110000101110001?100000000010111001011000000001010111001000010001000000010001001001000001001001111111101?111111001110001000011101101111011010110100010010100011001100101101101111100010001000110001000000011?1000110
Apteronotus_cuchillejo	?????????????????????????????????????????????????????????????????????????????????????????????????????????????????????????????????????????????????????????????????????????????????????????????????????????????????????????????????????????????????????????????????????????????????????????????????????????????????????????????????????????????????????????????????????????????????????????????????????????????????????????????????????????????????????????????????????????????????????????????????????????????????????????????????????????????????????????????????????????????????????????????????????????????????????????????????????????????????????????????????????????????????????????????????????????????????????????????????????????????????????????????????????????????????????????????????????????????????????????????????????????????????????????????????????????????????????????????????????????????????????????????????????????????????????????????????????????????????????????????????????????????????????????????????????????????????????????????????????????????????????????????????????????????????????????????????????????????????????????????????????????????????????????????????????????????????????????????????????????????????????????????????????????????????????????????????????????????????????????????????????????????????????????????????????????????????????????????????????????????????????????????????????????????????????????????????????????????????????????????????????????????????????????????????????????????????????????????????????????????????????????????????????????????????????????????????????????????????????????????????????????????????????????????????????????????????????????????????????????????????????????????????????????????????????????????????????????????????????????????????????????????????????????????????????????????????????????????????????????????????????????????????????????????????????????????????????????????????????????????????????????????????????????????????????????????????????????????????????????????????????????????????????????????????????????????????????????????????????????????????????????????????????????????????????????????????????????????????????????????????????????????????????????????????????????????????????????????????????????????????????????????????????????????????????????????????????????????????????????????????????????????????????????????????????????????????????????????????????????????????????????????????????????????????????????????????????????????????????????????????????????????????????????????????????????????????????????????????????????????????????????????????????????????????????????????????????????????????????????????????????????????????????????????????????????????????????????????????????????????????????????????????????????????????????????????????????????????????????????????????????????????????????????????????????????????????????????????????????????????????????????????????????????????????????????????????????????????????????????????????????????????????????????????????????????????????????????????????????????????????????????????????????????????????????????????????????????????????????????????????????????????????????????????????????????????????????????????????????????????????????????????????????????????????????????????????????????????????????????????????????????????????????????????????????????????????????????????????????????????????????????????????????????????????????????????????????????????????????????????????????????????????????????????????????????????????????????????????????????????????????????????????????????????????????????????????????????????????????????????????????????????????????????????????????????????????????????????????????????????????????????????????????????????????????????????????????????????????????????????????????????????????????????????????????????????????????????????????????????????????????????????????????????????????????????????????????????????????????????????????????????????????????????????????????????????????????????????????????????????????????????????????????????????????????????????????????????????????????????????????????????????????????????????????????????????????????????????????????????????????????????????????????????????????????????????????????????????????????????????????????????????????????????????????????????????????????????????????????????????????????????????????????????????????????????????????????????????????????????????????????????????????????????????????????????????????????????????????????????????????????????????????????????????????????????????????????????????????????????????????????????????????????????????????????????????????????????????????????????????????????????????????????????????????????????????????????????????????????????????????????????????????????????????????????????????????????????????????????????????????????????????????????????????????????????????????????????????????????????????????????????????????????????????????????????????????????????????????????????????????????????????????????????????????????????????????????????????????????????????????????????????????????????????????????????????????????????????????????????????????????????????????????????????????????????????????????????????????????????????????????????????????????????????????????????????????????????????????????????????001000020000110000101110001?100000000011111001010100000001010111001000011001000000010001001001000001001?0111111110?????111001110001000011101101111011010110100011?10110011001100101101101111100010001000110001000000011?100011?
Apteronotus_cuchillo	?????????????????????????????????????????????????????????????????????????????????????????????????????????????????????????????????????????????????????????????????????????????????????????????????????????????????????????????????????????????????????????????????????????????????????????????????????????????????????????????????????????????????????????????????????????????????????????????????????????????????????????????????????????????????????????????????????????????????????????????????????????????????????????????????????????????????????????????????????????????????????????????????????????????????????????????????????????????????????????????????????????????????????????????????????????????????????????????????????????????????????????????????????????????????????????????????????????????????????????????????????????????????????????????????????????????????????????????????????????????????????????????????????????????????????????????????????????????????????????????????????????????????????????????????????????????????????????????????????????????????????????????????????????????????????????????????????????????????????????????????????????????????????????????????????????????????????????????????????????????????????????????????????????????????????????????????????????????????????????????????????????????????????????????????????????????????????????????????????????????????????????????????????????????????????????????????????????????????????????????????????????????????????????????????????????????????????????????????????????????????????????????????????????????????????????????????????????????????????????????????????????????????????????????????????????????????????????????????????????????????????????????????????????????????????????????????????????????????????????????????????????????????????????????????????????????????????????????????????????????????????????????????????????????????????????????????????????????????????????????????????????????????????????????????????????????????????????????????????????????????????????????????????????????????????????????????????????????????????????????????????????????????????????????????????????????????????????????????????????????????????????????????????????????????????????????????????????????????????????????????????????????????????????????????????????????????????????????????????????????????????????????????????????????????????????????????????????????????????????????????????????????????????????????????????????????????????????????????????????????????????????????????????????????????????????????????????????????????????????????????????????????????????????????????????????????????????????????????????????????????????????????????????????????????????????????????????????????????????????????????????????????????????????????????????????????????????????????????????????????????????????????????????????????????????????????????????????????????????????????????????????????????????????????????????????????????????????????????????????????????????????????????????????????????????????????????????????????????????????????????????????????????????????????????????????????????????????????????????????????????????????????????????????????????????????????????????????????????????????????????????????????????????????????????????????????????????????????????????????????????????????????????????????????????????????????????????????????????????????????????????????????????????????????????????????????????????????????????????????????????????????????????????????????????????????????????????????????????????????????????????????????????????????????????????????????????????????????????????????????????????????????????????????????????????????????????????????????????????????????????????????????????????????????????????????????????????????????????????????????????????????????????????????????????????????????????????????????????????????????????????????????????????????????????????????????????????????????????????????????????????????????????????????????????????????????????????????????????????????????????????????????????????????????????????????????????????????????????????????????????????????????????????????????????????????????????????????????????????????????????????????????????????????????????????????????????????????????????????????????????????????????????????????????????????????????????????????????????????????????????????????????????????????????????????????????????????????????????????????????????????????????????????????????????????????????????????????????????????????????????????????????????????????????????????????????????????????????????????????????????????????????????????????????????????????????????????????????????????????????????????????????????????????????????????????????????????????????????????????????????????????????????????????????????????????????????????????????????????????????????????????????????????????????????????????????????????????????????????????????????????????????????????????????????????????????????????????????????????????????????????????????????????????????????????????????????????????????????????????????????????????????????????????????????????????????????????????????????????????????????????????????????????????????????????????????????????????????????????????????????????????????????????????????????????????????????????????????????????????????001010020000110000101010101?1000000000101110010100000000?101011100100001000100010001000100?????????1001?0111111110?????1101?11100010000111???????1?????????????????01?00110011001011?1101111100010000000110001?00000011?100011?
Apteronotus_ellisi_24040	TTTAACGGCCGCGGTATTTTGACCGTGCAAAGGTAGCGCAATCACTTGTTTCATAAATTGAAACCCGTATGAATGGCAAGACGAAGGCTTAACTGTCTCCCCTTTCAGGTCAGTGAAATTGATCTGCCCGTGAAGAAGCGGACATATTCATACAAGACGAGAAGACCCTTTGGAGCTTAAGACC--TAAGCCAACTGTGTAACAGA--CTAA-CTACTA-TTAGCCAAACTAAACCTTGC-AC--TGG---CCTAC-GTCTTCGGTTGGGGCGACCACGGAGAAAAATAAAGCCTCCGCGCAGA-AT-GGG-AATAAACATTCCTTAAACCAAGAGAGACATCTCTAAGCCACAGAACATCTGACTAAAACAGACCCGGGTACTAGTACCCGATTAACGAACCAAGTTACCCTAGGGATAACAGCGCAATCCCCTTCCAGAGCCCTTATCGACAAGGGGGTTTACGACCTCGATGTTGGATCAGGACATCCTAATGGTGCAGCCGCTATTAAGGGTTCGTTTGTTCAACGATTAAAGTCCTACGGTACACTTTACATAGTGTTTGGCGCCTGGGCGGGTATAATTGGTACTGCTCTTAGCCTTCTAATCCGGGCCGAGCTTAATCAACCAGGCACCCTTCTAGAAGACGACCAAATTTACAACGTAGCCGTCACTGCCCATGCCTTCGTAATAATCTTCTTTATAGTTATGCCAATCATAATTGGAGGCTTTGGCAATTGGCTTATCCCCCTAATAATTGCCGCACCAGACATGGCATTTCCACGAATAAATAATATAAGCTTCTGGCTACTCCCCCCATCATTTTTCCTACTTCTCGCCTCTGCTGGTTTAGAGGCCGGGGTTGGAACAGGTTGGACCCTATACCCCCCTCTTGCCGGTAACGCAGCCCACGCCGGAGCTTCTGTAGACCTAACTATCTTCTCCCTTCATTTGGCAGGTGTTTCATCCATCCTTGGCTCCATTAACTTTATTACTACAATTATCAACATGAAACCTCCAACAATGTCTCAATACCAACTCCCACTATTTATCTGGTCCCTATTAGTAACTACCGTGCTTCTACTACTCTCCCTTCCTGTCCTAGCTGCTGGTATTACCATGCTACTTACAGACCGAAATTTAAACACAGCATTCTTCGACCCTACGGGCGGCGGTGACCCAATCCTGTACCAACACCTATCCATCCAACATCTCATACTGATGAAACTTTGGCTCCCTTCTTCTACTCTGCTTAATTACACAAATTGCTACAGGGTTATTCCTAGCAATACACTACACCCCCGACATCTGCACTGCCTTCTCCTCAGTCGCACATATCTGCCGAGATGTAAATTACGGCTGATTAATCCGAAATACCCACGCCAACGGTGCTTCTCTATTCTTCGTTTGTGTATACCTCCACATTGGACGTGGTCTTTATTATGGCTCTTACCTTTACAAAGAGACCTGAAACATTGGAGTCATCCTATTCCTACTTATAATAGTTACAGCCTTCGTAGGGTATGTCCTTCCATGAGGTCAAATGTCCTTTTGAGGCGCCACTGTAATTACCAACCTTCTATCCGCTACTCCCTATGCGGGGACTTCTCTTGTACGCTGAGTGTGAGGCGGTTTCTCTGTCGATAACGCAACCCTGACTCGGTTTTTCGCCTTTCACTTCCTACTCCCGTTCCTACTTATTGCAATAACAGCCCTCCACGCCTTATTTTTACACGAAACTGGATCCAACAACCCAGCCGGCCTAAACTCAGACTCAGACAAAATCCCATTCCACCCATACTTCTCATACAAAGACCTCCTAGGCTTCAGCATCCTCCTTACAGCCCTTGCATCCCTAGCCCTGTTCTCCCCCAATCTACTAGGAGACCCAGACAACTTTTCCGCCGCCAACCCAATAATCACCCCCACCCACATCAAACCCGAATGGTACTTCCTATTCGCCTATGCTATTTTACGATCCATCCCCAACAAATTAGGAGGCGTCCTAGCACTTGTCTTTTCAGTACTAATCCTTATACTCGTTCCACTTCTCCACACCTCAAAACAGCAAGGACTTACCTTCCGCCCTATTTCCCAATTACTATTTTGAACCCTAATTGCAGATGTTATTATTCTTACATGAATTGGGGGAATACCTGTAGAATACCCATTTACAGTCATCGGACAAATCGCCTCTATCCTTTACTTCGCCCTATTTCTTATCTTCTTCCCGGCTCACGTCCGAAGTACAGCTCTTCTGAATCCTCTAGAGGAGCCGAGTCCTCAAAGTCAGTGGATTCTTGGCTGCATGTCTGGGTTGGATCCTCTTCTTCTGCCTCCTGCTGGAAGCTTACCTGGGAAAAGTTATACGTATCTGGAGATGCTGTATTGCCTTCTGATGGAACAGCAATCAGAGCGCTCCCCTTTTCCAGGTTCCCACCAAACCAGGTGCGGCTTTGGCTTATATCGCTGCTCCATTGTGGAGGCTCCCGAGACTTGATGCGTATACCCACATCATCGAGTGCAACACTGGTGCACTGCATTCGCTTCTGGGATTCGGACTGGTATCCTCCGAGGATGATGTACTCATGGGCAGAGCTTGTGAGGGTTGCGATGGCGCTAGTGATGGAGAGACCATCATTAAGGATATCACAGGAGAGCAGTGGACTCCCTAATAGAAGCTCTACACGCAGCCTGAACAGACGAGGTGGTCGGCAATCGCTGGAGAGAATGTGGCCGCCCAGGAAGTACACACAGTCCTCCCGCGCAAGTGCCAGGTGGAACGACTGGCCATCTGTGAGCTCAGGGAGGGAGTATGCAGAACAGCAGCCGAACTCAAGGTCAAGGAGGTACACCAGAGGTGGACAGTCTGCCACGGTGTTCCAGTTCTCTGTGGTTCTCTCAGCAGGTGGCAGGTATCTCCTGCCACCAAACACCAC?CACGCCGTTTTCCCCCTGCTGTGGACTACACTGATGGTGTGGCCGTACCGGGGCCCTGGAAGCTCCCCAGCCAGCTCTTTCTCCTGGCATCTCAAGGTGACCTTCCGATTACATCCGTGGTTGTCCACGCTGAGCACATATAGGCTCGAGGACAGCTCATTGTTGGGTGTTCGGCCACCGTGGATGAGGTATCACTCGGGGTTTCCGTCACGAGTTTCCAGCCAAGAGACTGCAGGGCAGCGCAGAGGTGGGAGATACCAAG?????????????????????????????????????????????????????????????????????????????????????????????????????????????????????????????????????????????????????????????????????????????????????????????????????????????????????????????????????????????????????????????????????????????????????????????????????????????????????????????????????????????????????????????????????????????????????????????????????????????????????????????????????????????????????????????????????????????????????????????????????????????????????????????????????????????????????????????????????????????????????????????????????????????????????????????????????????????????????????????????????????????????????????????????????????????????????????????????????????????????????????????????????????????????????????????????????????????????????????????????????????????????????????????????????????????????????????????????????????????????????????????????????????????????????????????????????????????????????????????????????????????????????????????????????????????????????????????????????????????????????????????????????????????????????????????????????????????????????????????????????????????????????????????????????????????????????????????????????????????????????????????????????????????????????????????????????????????????????????????????????????????????????????????????????????????????????????????????????????????????????????TTCTTCCCAAAAACAAACATGATTCGATTGCTCTGGTCCCCCAACGTGTTCCACGGTGAGATGGGTCACAAGCTCGTGCATGGTGCTGAAAGTTTTGTTGCACGACTTTTTCGGGTTAGTGAGTTGCTCCGGTTCAATCCACTTGCAGATGAGCTCTTGTTTGATCGGCTGCCTCATGTAACGGAAAAAGGCCCCAGCACCATGATGAGCAGCCATGTTCATGTTCATGGGGCCGTAGCCGTGCAACTGTGCCGACGTGTAGTGCTCCGATCTGGGGCTCGTGACATGGCCGTACTGATCTGCCCTACCGTACATGTCTCCGGAAAAACCCAAGCGCATCTGACTGTTCACCACGTTCGAGGACGCGTGCGTCGCCGCTTGCTCGTGCAGTCCCGGGAAAAGCAGGTGTCCAGCAGCATCGGAGTGTCCATGTGGGCCCGCGAAACTTCCAGCTGCGGAGGCGAAAAGACTGTGCTGCGCGCTGG?GGCGTCTCCGAAGCCTCGATTCCGAAACAGAAAGTCCCGGGTCGAGTTGAAAGCCGCGGTGGAATGGGAGCTGACTTGAGTGGGGTGGTGATGGTGTCCCAAGGCTGCGGTTGCGTAGCCGGGTGC??????????????????????????????????????????????????????????????????????????????????????????????0010010210001100001000000111111000000010111011?11000000000010111001000010001000000000001011??100000110?0011?1111???????111001110001000011101101111011010110100110010100011001100101101101111110010001000110001000000011?1000110
Apteronotus_eschmeyeri	?????????????????????????????????????????????????????????????????????????????????????????????????????????????????????????????????????????????????????????????????????????????????????????????????????????????????????????????????????????????????????????????????????????????????????????????????????????????????????????????????????????????????????????????????????????????????????????????????????????????????????????????????????????????????????????????????????????????????????????????????????????????????????????????????????????????????????????????????????????????????????????????????????????????????????????????????????????????????????????????????????????????????????????????????????????????????????????????????????????????????????????????????????????????????????????????????????????????????????????????????????????????????????????????????????????????????????????????????????????????????????????????????????????????????????????????????????????????????????????????????????????????????????????????????????????????????????????????????????????????????????????????????????????????????????????????????????????????????????????????????????????????????????????????????????????????????????????????????????????????????????????????????????????????????????????????????????????????????????????????????????????????????????????????????????????????????????????????????????????????????????????????????????????????????????????????????????????????????????????????????????????????????????????????????????????????????????????????????????????????????????????????????????????????????????????????????????????????????????????????????????????????????????????????????????????????????????????????????????????????????????????????????????????????????????????????????????????????????????????????????????????????????????????????????????????????????????????????????????????????????????????????????????????????????????????????????????????????????????????????????????????????????????????????????????????????????????????????????????????????????????????????????????????????????????????????????????????????????????????????????????????????????????????????????????????????????????????????????????????????????????????????????????????????????????????????????????????????????????????????????????????????????????????????????????????????????????????????????????????????????????????????????????????????????????????????????????????????????????????????????????????????????????????????????????????????????????????????????????????????????????????????????????????????????????????????????????????????????????????????????????????????????????????????????????????????????????????????????????????????????????????????????????????????????????????????????????????????????????????????????????????????????????????????????????????????????????????????????????????????????????????????????????????????????????????????????????????????????????????????????????????????????????????????????????????????????????????????????????????????????????????????????????????????????????????????????????????????????????????????????????????????????????????????????????????????????????????????????????????????????????????????????????????????????????????????????????????????????????????????????????????????????????????????????????????????????????????????????????????????????????????????????????????????????????????????????????????????????????????????????????????????????????????????????????????????????????????????????????????????????????????????????????????????????????????????????????????????????????????????????????????????????????????????????????????????????????????????????????????????????????????????????????????????????????????????????????????????????????????????????????????????????????????????????????????????????????????????????????????????????????????????????????????????????????????????????????????????????????????????????????????????????????????????????????????????????????????????????????????????????????????????????????????????????????????????????????????????????????????????????????????????????????????????????????????????????????????????????????????????????????????????????????????????????????????????????????????????????????????????????????????????????????????????????????????????????????????????????????????????????????????????????????????????????????????????????????????????????????????????????????????????????????????????????????????????????????????????????????????????????????????????????????????????????????????????????????????????????????????????????????????????????????????????????????????????????????????????????????????????????????????????????????????????????????????????????????????????????????????????????????????????????????????????????????????????????????????????????????????????????????????????????????????????????????????????????????????????????????????????????????????????????????????????????????????????????????????????????????????????????????????????????????????????????????????????????????????????????????????????????????????????????????????????????????????????????????????????????????????????????????????????????????????????????????????????????????????????????????????????????????????????????????????????????????????????????????????????????????????????????????????????????????????????????????????????????????????????????????????????001011020000110000101010001?10000000001011100101000000100101011100100001000100010001000100100100000100100111111110??111111001110001000011101101111011010110100010010100011001100101101101111100010000000110001000000011?1000110
Apteronotus_leptorhynchus_190772	TTCAACGGCCGCGGTATTTTGACCGTGCAAAGGTAGCGCAATCACTTGTTTCATAAATTGAAACCCGTATGAATGGCAAGACGAGGGCTTAACTGTCTCCCCTTTCAAGTCAGTGAAATTGATCTGCCCGTGAAGAAGCGGACATACTTATACAAGACGAGAAGACCCTTTGGAGCTTAAGACC--TAAACCAACTGTGTAACAGA--CTAA-CCACCC-TTAGCCAAACTAAACCTTGT-AC--TGG---CCCAC-GTCTTCGGTTGGGGCGACCGCGGAGAAAAACAAAGCCTCCACGCAGA-AT-GGG-AA-AAACACTCCCCGAACTAAGAGAGACATCTCTAAGCTACAGAATATCTGACT-AAATAGACCCGGGTAT-ATTACCCGATTAACGAACCAAGTTACCCCAGGGATAACAGCGCAATCCCCTTCCAGAGCCCTTATCGACAAGGGGGTTTACGACCTCGATGTTGGATCAGGACATCCTAATGGTGCAACCGCTATTAAGGGTTCGTTTGTTCAACGATTAAAGTCCTACGGGACACTTTACATAGTATTTGGCGCCTGGGCCGGCATAATTGGAACTGCTCTTAGCCTACTAATTCGGGCAGAGCTTAATCAACCGGGAACCCTCCTAGAAGATGACCAAATTTACAACGTAGCCGTTACCGCCCATGCCTTCGTAATAATTTTCTTTATAGTTATGCCAATCATAATTGGGGGCTTCGGCAATTGGCTCATCCCACTAATAATTGCCGCGCCAGATATAGCATTCCCACGAATAAACAATATAAGCTTTTGGCTACTTCCACCATCATTCTTTCTACTTCTTGCCTCCGCTGGATTAGAGGCCGGAGTTGGGACTGGTTGGACCCTATACCCACCCCTTGCCAGTAATGCAGCACACGCCGGAGCTTCTGTGGACCTCACCATCTTCTCCCTTCACTTGGCCGGTGTATCCTCCATCCTCGGCTCCATTAACTTTATTACTACAATTATTAATATAAAGCCCCCAACAATATCTCAATACCAGCTCCCACTATTTGTCTGGTCACTGCTGGTGACTACTGTTCTTCTACTACTATCCCTTCCTGTCCTAGCTGCGGGCATCACCATACTTCTCACAGACCGAAACTTAAATACGGCATTCTTTGACCCCACGGGAGGCGGAGACCCTATTCTATACCAACACCTATCCCTCCAATATCTCATATTGATGAAACTTCGGCTCCCTGCTCCTACTCTGCTTAATAACACAAATTGCCACAGGATTATTCTTAGCAATACACTACACCCCCGACATCTACACCGCCTTTTCCTCAGTTGCACACATCTGCCGAGACGTAAACTATGGTTGGCTCATTCGAAATACACACGCCAACGGAGCTTCGTTATTTTTTGTTTGTGTGTACTTACACATTGGGCGGGGACTTTATTATGGCTCCTACCTCTACAAAGAAACCTGAAACATTGGCGTCATCCTATTCCTACTCATAATAATTACAGCCTTCGTGGGATACGTCCTCCCATGAGGCCAAATATCTTTTTGAGGTGCCACTGTTATTACCAACCTCCTCTCCGCTACCCCTTATGCAGGAACTTCCTTAGTGCGCTGAGTGTGAGGGGGTTTCTCTGTTGATAACGCAACTCTAACCCGATTCTTCGCCTTTCACTTTTTACTCCCATTTCTACTCGTCGCCATAACAGCCCTTCACGCTTTATTTTTACACGAAACCGGGTCCAACAACCCAGCAGGCCTAAACTCAAACTCAGACAAAATTCCCTTCCACCCATACTTCTCATACAAAGATCTCCTGGGCTTCAGCATCCTACTTACAATACTCGCATCTCTAGCCCTATTTTTCCCCAACCTACTAGGAGACCCAGAAAACTTTTCCGCCGCCAACCCAATAATCACCCCCACCCACATCAAACCAGAATGATACTTTCTATTCGCCTATGCCATTCTACGATCTATTCCAAACAAACTAGGAGGTGTTTTAGCACTTGTCTTTTCAGTCTTAATCCTTATGCTTGTTCCACTTCTCCACACCTCAAAACAACAAGGACTAACCTTCCGACCCCTCTCCCAATTATTGTTCTGAACCCTAATTGCAGACGTTGTTATTCTTACATGAATTGGGGGGATACCCGTAGAATACCCATTTACAGTCATCGGCCAAATCGCATCCATCCTTTATTTCGCCCTATTCCTTATCTTCTTCCCGGCTCACGTCCGAAGTACAGCTCTTCTGAATCCTCTAGAGGAGCCGAGTCCTCAAAGTCAGTGGATTCTTGGCTGCATGTCTGGGTTGGATCCTCTTCTTCTGCCTCCTGCTGGAAGCTTACCTCGGAAAAGTTATATGCATCTGGAGATGCTGTATTGCCTTCTGATGGAACGGCCATCAGAGCGCTCCCCTTTTCCAGGTTCCCACCAAACCAGGTGCGGCTTTGGCTTATATCGCTGCTCCATTGTGGTGGCTCCCGAGACTTGATGCGTATACCCACATCATCTAGTGCAACACTGGTGCACTGCATTCGCTTCTGGGATTCGGACTGGTATCCTCCGAGGATGATGTACTCATGGGCAGAGCCTGTGGGGGTTGCGATGGGGCTAGTGATGGAGAAACCATCATTGAGGATATCACAGGAGAGCAGTGGACTGCCTAACAGAAGCTCTACACGCAGCCTGAACAGACGAGGTGGTCGGCAATCGCTGGAGAGAATGTGGCCGCCCAGGAAGTACACACAGTCCTCCCGCGCAAGCGCCAGGTGGAACGACTGGCCCTCTGCGAGCTCAGGGAGGGAGTATGCAGAACAGCATCCGAACTCAAGGTCAAGGAGGTACACCAGAGGTGGACAGTCTGCCACGGTGTTCCAGTTCTCTGTGGTTCTCTCAGCAGGTGGCAGGTATTTCCTACCACCAAACACCACACACGCCGTTTTCCCCCTGCTGTGGACTACACTGATGGTGTGGCCATACCGGGGCCCTGGAGGCTCCCCAGCCAGCTCTTTCTCCTGGCATCTCAGTGTGACCTTCCGATTGCATCCGCGGTTGTCCACGCTGAGCACATATAGGCTCGAGGACAGCTCATTGTTGGGTGTTCGGCCGCCGTGGATGAGGTATCACTCAGGGCTTCCATCACGAGCTTCCAGCCAAGAGACTGCAGGGCAGCGCAGAGGTGGGAGATACCAAG????????????????????????????????????????????????????????????????????????????????????????????????????????????????????????????????????????????????????????????????????????????????????????????????????????????????????????????????????????????????????????????????????????????????????????????????????????????????????????????????????????????????????????????????????????????????????????????????????????????????????????????????????????????????????????????????????????????????????????????????????????????????????????????????????????????????????????????????????????????????????????????????????????????????????????????????????????????????????????????????????????????????????????????????????????????????????????????????????????????????????????????????????????????????????????????????????????????????????????????????????????????????????????????????????????????????????????????????????????????????????????????????????????????????????????????????????????????????????????????????????????????????????????????????????????????????????????????????????????????????????????????????????????????????????????????????????????????????????????????????????????????????????????????????????????????????????????????????????????????????????????????????????????????????????????????????????????????????????????????????????????????????????????????????????????????????????????GTTTGCTTTTGTTGGTTTTCCTTCCCGGGAACTTTCTTCCCAAAAACAAACATGATTCGATTGCTCTGGTCCCCCAACGTGTTCCACGGTGAGATGGGTCACAAGCTCGTGCATGGTGCTGAAAGTTTTGTTGCACGACTTTTTCGGGTTAGTGAGTTGCTCCGGTTCAATCCACTTGCAGATGAGCTCTTGTTTGATCGGTTGCCTCATGTAACGGAAAAAGGCCCCAGCACCGTGATGAGCAGCCATGTTCATGTTCATGGGGCCGTAGCCGTGCAACTGTGCCGACGTGTAGTGCTCCGATCTGGGGCTCGTGACATGGCCGTACTGATCTGCCCTACCGTACATGTCTCCGGAAAAACCCAAGCGCATCTGACTGTTCACCACGTTCGAGGACGCGTGCGTCGCCGCTTGCTCGTGCAGTCCCGGGAAAAGCAGGTGTCCAGCAGCATCGGAGTGTCCATGTGGGCCCGCGAAACTTCCAGCTGCGGAGGCGAAAAGACTGTGCTGCGCGCTGGTGGCGTCTCCGAAGCCTCGGTTCCGAAACAGAAAGTCCCGGGTCGAGTTGAAAGCCGCGGTGGAATAGGAGCTGACATGAGTGGGGTGGTGATGGTGTCCCAAGGCTGCGGCTGCGTACCCGGGTGCCTGCGAGGAAAACGCCGTTTGCCCGGAGCCAAGATCATGGGAACTGTGGTTGATTTTAAAAGCGCCCATACCGTCGGCAAACGGATTTCTCCCC001011020000110000101010001?1000000000101110010100000010010101110010000100010001000100010010010000010010011111111010111111001110001000011101101111011010110100010010100011001100101101101111100010000000110001000000011?1000110
Apteronotus_magdalenensis	?????????????????????????????????????????????????????????????????????????????????????????????????????????????????????????????????????????????????????????????????????????????????????????????????????????????????????????????????????????????????????????????????????????????????????????????????????????????????????????????????????????????????????????????????????????????????????????????????????????????????????????????????????????????????????????????????????????????????????????????????????????????????????????????????????????????????????????????????????????????????????????????????????????????????????????????????????????????????????????????????????????????????????????????????????????????????????????????????????????????????????????????????????????????????????????????????????????????????????????????????????????????????????????????????????????????????????????????????????????????????????????????????????????????????????????????????????????????????????????????????????????????????????????????????????????????????????????????????????????????????????????????????????????????????????????????????????????????????????????????????????????????????????????????????????????????????????????????????????????????????????????????????????????????????????????????????????????????????????????????????????????????????????????????????????????????????????????????????????????????????????????????????????????????????????????????????????????????????????????????????????????????????????????????????????????????????????????????????????????????????????????????????????????????????????????????????????????????????????????????????????????????????????????????????????????????????????????????????????????????????????????????????????????????????????????????????????????????????????????????????????????????????????????????????????????????????????????????????????????????????????????????????????????????????????????????????????????????????????????????????????????????????????????????????????????????????????????????????????????????????????????????????????????????????????????????????????????????????????????????????????????????????????????????????????????????????????????????????????????????????????????????????????????????????????????????????????????????????????????????????????????????????????????????????????????????????????????????????????????????????????????????????????????????????????????????????????????????????????????????????????????????????????????????????????????????????????????????????????????????????????????????????????????????????????????????????????????????????????????????????????????????????????????????????????????????????????????????????????????????????????????????????????????????????????????????????????????????????????????????????????????????????????????????????????????????????????????????????????????????????????????????????????????????????????????????????????????????????????????????????????????????????????????????????????????????????????????????????????????????????????????????????????????????????????????????????????????????????????????????????????????????????????????????????????????????????????????????????????????????????????????????????????????????????????????????????????????????????????????????????????????????????????????????????????????????????????????????????????????????????????????????????????????????????????????????????????????????????????????????????????????????????????????????????????????????????????????????????????????????????????????????????????????????????????????????????????????????????????????????????????????????????????????????????????????????????????????????????????????????????????????????????????????????????????????????????????????????????????????????????????????????????????????????????????????????????????????????????????????????????????????????????????????????????????????????????????????????????????????????????????????????????????????????????????????????????????????????????????????????????????????????????????????????????????????????????????????????????????????????????????????????????????????????????????????????????????????????????????????????????????????????????????????????????????????????????????????????????????????????????????????????????????????????????????????????????????????????????????????????????????????????????????????????????????????????????????????????????????????????????????????????????????????????????????????????????????????????????????????????????????????????????????????????????????????????????????????????????????????????????????????????????????????????????????????????????????????????????????????????????????????????????????????????????????????????????????????????????????????????????????????????????????????????????????????????????????????????????????????????????????????????????????????????????????????????????????????????????????????????????????????????????????????????????????????????????????????????????????????????????????????????????????????????????????????????????????????????????????????????????????????????????????????????????????????????????????????????????????????????????????????????????????????????????????????????????????????????????????????????????????????????????????????????????????????????????????????????????????????????????????????????????????????????????????????????????????????????????????????????001010020000110000101010101?10?0000000101110010100000000?101011100100001000100010001000100?????????1001?0111111110?????110101110001000011101?????1?????????????????01?00110?1100101?0?10111110001000000?1?0001?00000011?100011?
Apteronotus_sp_36837	TTTAACGGCCGCGGTATTTTGACCGTGCAAAGGTAGCGCAATCACTTGTTTCATAAATTGAAACCCGTATGAATGGCAAGACGAAGGCTTAACTGTCTCCCCTTTCAGGTCAGTGAAATTGATCTGCCCGTGAAGAAGCGGACATATTTATACAAGACGAGAAGACCCTTTGGAGCTTAAGACC--TAAACCAACTGTGTAACAGA--CTAA-CTACTA-TTAGCCAAACTAAACCTTGC-AC--TGG---CCTAC-GTCTTCGGTTGGGGCGACCACGGAGAAAAATAAAGCCTCCGCGCAGA-AT-GGG-AATAAACATTCCTTAAGCCAAGAGAGACATCTCTAAGCCACAGAACATCTGACTAAAACAGACCCGGGTACTAGCACCCGATTAACGAACCAAGTTACCCTAGGGATAACAGCGCAATCCCCTTCCAGAGCCCTTATCGACAAGGGGGTTTACGACCTCGATGTTGGATCAGGACATCCTAATGGTGCAGCCGCTATTAAGGGTTCGTTTGTTCAACGATTAAAGTCCTACGGTACCCTTTATATAGTATTTGGTGCATGGGCCGGAATAGTCGGCACAGCCTTAAGCCTCTTAATTCGAGCAGAATTGAGCCAGCCCGGGGCTCTCCTTGAAGACGACCAAATCTACAATGTAATCGTTACTGCACATGCTTTCGTAATAATCTTCTTTATAGTTATGCCAATCATAATTGGAGGCTTTGGCAATTGGCTTATCCCTCTAATAATCGCCGCACCAGACATGGCATTTCCACGAATAAATAATATAAGCTTCTGGCTACTCCCCCCCTCATTTTTTCTACTTCTCGCCTCAGCTGGTTTAGAGGCCGGGGTTGGAACAGGTTGGACCCTATACCCCCCTCTTGCCGGCAACGCAGCCCACGCCGGAGCTTCTGTAGACCTAACTATCTTCTCCCTTCATTTGGCAGGTGTTTCATCCATTCTTGGCTCCATTAACTTTATCACTACAATTATTAACATGAAACCTCCAACAATGTCTCAATACCAACTCCCACTATTTATCTGGTCCCTATTAGTAACTACCGTGCTTCTACTACTCTCCCTTCCTGTCCTAGCTGCTGGTATTACCATGCTACTTACAGACCGAAATTTAAACACAGCATTCTTCGACCCTACGGGCGGCGGTGACCCAATCCTGTACCAACACCTATCCATCCAACATCTCATACTGATGAAACTTTGGCTCCCTTCTTCTACTCTGCTTAATTACACAAATTGCTACAGGGTTATTCCTAGCAATACACTACACCCCCGACATCTGCACTGCCTTCTCCTCAGTCGCACATATTTGCCGAGATGTAAATTACGGCTGATTAATCCGAAATACCCACGCCAACGGTGCTTCTCTATTCTTCGTTTGCGTATACCTCCACATTGGACGTGGTCTTTATTATGGCTCTTACCTTTACAAAGAGACCTGAAACATTGGAGTCATCCTATTCCTGCTTATAATAGTTACAGCCTTCGTAGGGTATGTCCTTCCATGAGGTCAAATGTCCTTTTGAGGCGCCACTGTAATTACCAACCTTCTATCCGCTACTCCCTATGCGGGGACTTCTCTTGTACGCTGAGTGTGAGGCGGTTTCTCTGTTGATAACGCAACCCTAACTCGGTTTTTCGCCTTTCACTTCCTACTCCCATTCCTACTTATTGCAATAACAGCCCTCCACGCCTTATTTTTACACGAAACTGGATCCAACAACCCAGCCGGCCTAAACTCAGACTCAGACAAAATCCCATTCCACCCATACTTCTCATACAAAGACCTCCTAGGCTTCAGCATCCTCCTTACAGCCCTTGCATCCCTAGCCCTGTTCACCCCCAATCTACTAGGAGACCCAGACAACTTTTCCGCCGCCAACCCAATAATCACCCCCACCCACATCAAGCCCGAATGGTACTTCCTATTCGCCTATGCTATTTTACGATCCATCCCCAACAAATTAGGGGGCGTCCTAGCACTTGTCTTTTCAGTACTAATCCTTATACTCGTTCCACTTCTCCACACCTCAAAACAGCAAGGACTTACCTTCCGCCCTATTTCCCAATTACTATTTTGAACCCTAATTGCAGATGTTGTTATTCTTACATGAATTGGGGGAATACCTGTAGAATACCCATTTACAGTCATCGGACAAATCGCCTCTATCCTTTACTTCGCCCTATTTCTTATCTTCTTCCCGGCTCACGTCCGAAGTACAGCTCTTCTGAATCCTCTAGAGGAGCCGAGTCCTCAAAGTCAGTGGATTCTTGGCTGCATGTCTGGGTTGGATCCTCTTCTTCTGCCTCCTGCTGGAAGCTTACCTGGGAAAAGTTATACGTATCTGGAGATGCTGTATTGCCTTCTGATGGAACGGCAATCAGAGCGCTCCCCTTTTCCAGGTTCCCACCAAACCAGGTGCGGCTTTGGCTTATATCGCTGCTCCATTGTGGAGGCTCCCGAGACTTGATGCGTATACCCACATCATCGAGTGCAACACTGGTGCACTGCATTCGCTTCTGGGATTCGGACTGGTATCCTCCGAGGATGATGTACTCATGGGCAGAGCTTGTGAGGGTTGCGATGGCGCTAGTGATGGAGAAACCATCATTAAGGATATCACAGGAGAGCAGTGGACTCCCTAATAGAAGCTCTACACGCAGCCTGAACAGACGAGGTGGTCGGCAATCGCTGGAGAGAATGTGGCCGCCCAGGAAGTACACACAGTCCTCCCGCGCAAGTGCCAGGTGGAACGACTGGCCATCTGTGAGCTCAGGGAGGGAGTATGCAGAACAGCAGCCGAACTCAAGGTCAAGGAGGTACACCAGAGGTGGACAGTCTGCCACGGTGTTCCAGTTCTCTGTGGTTCTCTCAGCAGGTGGCAGGTATCTCCTGCCACCAAACACCACACACGCCGTTTTCCCCCTGCTGTGGACTACACTGATGGTGTGGCCGTACCGGGGCCCTGGAAGCTCCCCAGCCAGCTCTTTCTCCTGGCATCTCAAGGTGACCTTCCGATTACATCCGTGGTTGTCCACGCTGAGCACATATAGGCTCGAGGACAGCTCATTGTTGGGTGTTCGGCCACCGTGGATGAGGTATCACTCGGGGTTTCCGTCACGAGCTTCCAGCCAAGAGACTGCAGGGCAGCGCAGAGGTGGGAGATACCAAG?????????????????????????????????????????????????????????????????????????????????????????????????????????????????????????????????????????????????????????????????????????????????????????????????????????????????????????????????????????????????????????????????????????????????????????????????????????????????????????????????????????????????????????????????????????????????????????????????????????????????????????????????????????????????????????????????????????????????????????????????????????????????????????????????????????????????????????????????????????????????????????????????????????????????????????????????????????????????????????????????????????????????????????????????????????????????????????????????????????????????????????????????????????????????????????????????????????????????????????????????????????????????????????????????????????????????????????????????????????????????????????????????????????????????????????????????????????????????????????????????????????????????????????????????????????????????????????????????????????????????????????????????????????????????????????????????????????????????????????????????????????????????????????????????????????????????????????????????????????????????????????????????????????????????????????????????????????????????????????????????????????????????????????????????????????????????????????????????????????????????????????TTCTTCCCAAAAACAAACATGATTCGATTGCTCTGGTCCCCCAACGTGTTCCACGGTGAGATGGGTCACAAGCTCGTGCATGGTGCTGAAAGTTTTGTTGCACGACTTTTTCGGGTTAGTGAGTTGCTCCGGTTCAATCCACTTGCAGATGAGCTCTTGTTTGATCGGCTGCCTCATGTAACGGAAAAAGGCCCCAGCACCATGATGAGCAGCCATGTTCATGTTCATGGGGCCGTAGCCGTGCAACTGTGCCGACGTGTAGTGCTCCGATCTGGGGCTCGTGACATGGCCGTACTGATCTGCCCTACCGTACATGTCTCCGGAAAAACCCAAGCGCATCTGACTGTTCACCACGTTCGAGGACGCGTGCGTCGCCGCTTGCTCGTGCAGTCCCGGGAAAAGCAGGTGTCCAGCAGCATCGGAGTGTCCATGTGGGCCCGCGAAACTTCCAGCTGCGGAGGCGAAAAGACTGTGCTGCGCGCTGGTGGCGTCTCCGAAGCCTCGATTCCGAAACAGAAAGTCCCGGGTCGAGTTGAAAGCCGCGGTGGAATAGGAGCTGACTTGAGTGGGGTGGTGATGGTGTCCCAAGGCTGCGGCTGCGTAGCCGGGTGCCTGCGAGGAAAACGCCGTTTGCCCGGAGCCAAGATCATGGGAACTGTGGTTGATTTTAAAAGCGCCCATACCGTCGGCAAACGGATTTATCCCC001001021000110000100000011?111000000010111011111000000000010111001000010001000000000001011??100000110?0011?1111???????111001110001000011101101111011010110100110010100011001100101101101111110010001000110001000000011?1000110
Archolaemus_blax_AF072163	TTAAACGGCCGCGGTATTTTGACCGTGCAAAGGTAGCGGAATCACTTGTCT?TTAAATGAAGACCCGTATGAATGGCAAAACGAGGGCTTAACTGTCTCCCCTTTCCAGTCAGTGAAATTGATCTGCCCGTGCAGAAGCGGACATAAGACTACAAGACGAGAAGACCCTTTGGAGCTTAAGACC-TAAGACCACCTATGTTAACAGA-CTAG-ATAAAC-TGGCCTAAACCAAA--TAAT-GT--TGG---TGT??-GTCTT?GGTTGGGGCGACCGGGGGGGAAAACAAAGCCTCTATGTGGA-?T-GGG-??T-??G?G????GAAATTAAGAGAGACACCTCTAAATCGCAAGACATTTGACCAAAAA-GATCCGGCT-T-?CGGGCCGATCAACGAACCAAGTTACCCTAGGGATAACAG?GCAATCCCCTCCCAGAGTCCATATCGACAAGGGGGTTTACGACCTCGATGTTGGATCAGGAC?TCCTAATGGTGCAGCCGCTATTAAGGGTTCGTTTGTTCAACGATTAAAGTCCTAC????????????????????????????????????????????????????????????????????????????????????????????????????????????????????????????????????????????????????????????????????????????????????????????????????????????????????????????????????????????????????????????????????????????????????????????????????????????????????????????????????????????????????????????????????????????????????????????????????????????????????????????????????????????????????????????????????????????????????????????????????????????????????????????????????????????????????????????????????????????????????????????????????????????????????????????????????????????????????????????????????????????????????????????????AGCATGATGAAACTTTGGTTCACTTCTACTGTTATGCCTCATAGCACAAATCATCACAGGATTATTCCTAGCAATACACTACACATCAGACATTTCAACTGCCTTCTCCTCCGTTGCCCACATCTGCCGAGATGTAAATTACGGGTGACTTATCCGCAACTTACACGCCAACGGGGCCTCATTTTTCTTTATTTGCATCTACCTGCACATTGGACGAGGTCTCTACTATGGCTCCTTTCTATACAAAGAAACCTGAAATATTGGTGTAGTCCTATTCTTCCTAGTTATAATAACTGCATTCGTGGGATACGTACTCCCATGAGGACAAATATC?????????????????????????????????????????????????????????????????????????????????????????????????????????????????????????????????????????????????????????????????????????????????????????????????????????????????????????????????????????????????????????????????????????????????????????????????????????????????????????????????????????????????????????????????????????????????????????????????????????????????????????????????????????????????????????????????????????????????????????????????????????????????????????????????????????????????????????????????????????????????????????????????????????????????????????????????????????????????????????????????????????????????????????????????????????????????????????????????????????????????????????????????????????????????????????????????????????????????????????????????????????????????????????????????????????????????????????????????????????????????????????????????????????????????????????????????????????????????????????????????????????????????????????????????????????????????????????????????????????????????????????????????????????????????????????????????????????????????????????????????????????????????????????????????????????????????????????????????????????????????????????????????????????????????????????????????????????????????????????????????????????????????????????????????????????????????????????????????????????????????????????????????????????????????????????????????????????????????????????????????????????????????????????????????????????????????????????????????????????????????????????????????????????????????????????????????????????????????????????????????????????????????????????????????????????????????????????????????????????????????????????????????????????????????????????????????????????????????????????????????????????????????????????????????????????????????????????????????????????????????????????????????????????????????????????????????????????????????????????????????????????????????????????????????????????????????????????????????????????????????????????????????????????????????????????????????????????????????????????????????????????????????????????????????????????????????????????????????????????????????????????????????????????????????????????????????????????????????????????????????????????????????????????????????????????????????????????????????????????????????????????????????????????????????????????????????????????????????????????????????????????????????????????????????????????????????????????????????????????????????????????????????????????????????????????????????????????????????????????????????????????????????????????????????????????????????????????????????????????????????????????????????????????????????????????????????????????????????????????????????????????????????????????????????????????????????????????????????????????????????????????????????????????????????????????????????????????????????????????????????????????????????????????????????????????????????????????????????????????????????????????????????????????????????????????????????????????????????????????????????????????????????????????????????????????????????????????????????????????????????????????????????????????????????????????????????????????????????????????????????????????????????????????????????????????????????????????????????????????????????????????????????????????????????????????????????????????????????????????????????????????????????????????????????????????????????????????????????????????????????????????????????????????????????????????????????????????????????????????????????????????????????????????????????????????????????????????????????????????????????????????????????????????????????????????????????????????????????????????????????????????????????????????????????????????????????001000101000000000000000001?10000000101011100001000000001001010?00??00000011100000110000000001001000001?0011111110?????1110001??0000100?10111000101100010000000100111000110111111011000?111310001000100100000100001011111000011
Brachyhypopomus_beebei_39375	TTTAACGGCCGCGGTATTTTAACCGTGCAAAGGTAGCGCAATCACTTGTCCTTTAAATGAAGACCTGTATGAATGGCATAACGAGGGCTTTACTGTCTCCCCTTTCAAGTCAGTGAAATTGATCTGCCCGTGCAGAAGCGGACATAAAAATATAAGACGAGAAGACCCTTTGGAGCTTAAGATA--TAAGCCAACTATGTCAATAAG-CCCA-TT-ACCCAGCTTTAAACTTAA--TAAT-TA--TGG---CCCAC-ATCTTCGGTTGGGGCGACAATGGAGAAAAACAAAGCCTCCACATGGC-AT-GGG-ATC----TCCCCTAAAATCAAGAGTGACCCCTCTAAATATCAGAACCTCTGACCT-ACA-GATCCGGCT---CCTTGCCGATCAACGAACCAAGTTACCCTAGGGATAACAGCGCAATCCTCTTCTAGAGTTCCTATCGACAAGGGGGTTTACGACCTCGATGTTGGATCAGGACATCCTAATGGTGCAGCCGCTATTAAGGGTTCGTTTGTTCAACGATTAAAGTCCTACGGCACCCTCTATATAGTATTTGGTGCATGGGCTGGGATAGTAGGCACAGCCTTAAGCCTCTTAATCCGAGCAGAACTAAGCCAGCCAGGAGCTCTTATGGGCGACGACCAAATTTACAATGTAATTGTTACTGCACACGCTTTCGTAATAATTTTCTTCATGGTTATGCCCATTATAATCGGCGGGTTCGGCAACTGGTTAATTCCCCTAATACTAGGTGCCCCTGACATGGCATTCCCACGGATAAACAACATAAGCTTCTGGCTACTACCCCCATCATTCCTTCTACTCCTTGCATCCTCTGGGGTCGAAGCGGGAGCCGGAACCGGCTGGACTGTTTACCCCCCTCTCGCTAGCAACCTCGCCCACGCAGGGGCCTCCGTTGATCTAACTATCTTCTCCCTTCACCTTGCTGGGGTTTCTTCCATCCTTGGCTCTATCAACTTCATTACTACCATTATTAATATGAAACCCCCAGCCATATCTCAGTATCAAACCCCTCTATTTATTTGGGCGCTCCTAATTACCACGGTTCTCCTACTGTTATCCCTCCCCGTACTAGCCGCTGGCATCACCATGCTACTAACAGACCGAAACCTAAATACAACCTTCTTCGACCCCGCAGGAGGAGGGGACCCCGTCCTTTATCAGCACTTATCCCGCGAACATCTCAGCCTGATGAAACTTTGGCTCCCTTCTCCTACTCTGCCTTGCATCACAAATTGTTACCGGCTTATTTCTAGCCATACATTACACCTCATATATTTCCACTGCTTTCACCTCACTCGCCCATATTTGCCGAGACGGAAACTATGGCAGACTAGAACGAAATATCCACGCCAACGGAGCCTCATTCTTTTTCATCTGCATTTACTTCCACATTGGACGAGGCCTATACTATGGTTCATACCTGTACAAAGAAACATGAAATATTGGTGTAATCCTTCTCCTTTTAGTTATAATAACCGCATTTGTCGGCTATGTGCTCCCATGGGGCCAAATGTCCTTCTGAGGCGCAACAGTAATCACCAACCTTCTCTCAGCCATCCCCTACGTAGGAGATGCACTCGTTCAATGGCTCTGAGGGGGCTTCTCTATCGACAATGCAACACTTACCCGATTCTTTGCCTTCCATTTCCTTCTTCCCTTCGCAGTCGTCGCCGCAACGCTCCTTCATGCCCTCTTCTTACACGAAACAGGCTCAAACAACCCCACCGGCTTAACCTCAGACACAGACAAAATCCCATTCCACCCCTACTTTTCATACAAAGACCTACTAGGTTTCTTCATCATGCTCCTGGCCCTTATTTACCTCGCTATATTCTCCCCGAACCTACTAGGCGACCCAGAAAACTTCACCTCCGCCAACCCTCTCGTTACTCCCCCACACATCAAGCCCGAATGGTACTTCCTATTTGCCTACGCCATCCTACGCTCAATCCCAAACAAACTAGGAGGCGTCCTCGCTCTACTATTCTCTATTCTAGTTCTTATATCGGTCCCTGTCCTCCACACCCAAAAACAACAAGGAGCCACCTTCCGCCCACTCTCCCACCTCACATTAGGAACCACA?CAGCAGACGTAAC?ATCAAGACCAGAATCGGAGGAATACCCGTACAACACCCCTTTGTTATGGTCGGCCAAATCGCCTCCGCCCTTTACTTCGCCCTCTTCCTAATTTTCTTCCC??????????????????????????????????????????????????????????????????????????????????????????????????????????????????????????????????????????????????????????????????????????????????????????????????????????????????????????????????????????????????????????????????????????????????????????????????????????????????????????????????????????????????????????????????????????????????????????????????????????????????????????????????????????????????????????????????????????????????????????????????????????????????????????????????????????????????????????????????????????????????????????????????????????????????????????????????????????????????????????????????????????????????????????????????????????????????????????????????????????????????????????????????????????????????????????????????????????????????????????????????????????????????????????????????????????????????????????????????????????????????????????????????????????????????????????????????????????????????????????????????????????????????????????????????????????????????????????????????????????????????????????????????????????????????????????????????????????????????????????????????????????????????????????????????????????????????????????????????????????????????????????????????????????????????????????????????????????????????????????????????????????????????????????????????????????????????????????????????????????????????????????????????????????????????????????????????????????????????????????????????????????????????????????????????????????????????????????????????????????????????????????????????????????????????????????????????????????????????????????????????????????????????????????????????????????????????????????????????????????????????????????????????????????????????????????????????????????????????????????????????????????????????????????????????????????????????????????????????????????????????????????????????????????????????????????????????????????????????????????????????????????????????????????????????????????????????????????????????????????????????????????????????????????????????????????????????????????????????????????????????????????????????????????????????????????????????????????????????????????????????????????????????????????????????????????????????????????????????????????????????????????????????????????????????????????????????????????????????GTTGGCTTTAAATGGTTTTCCTTCCCGGGAACATTCTTCCCAAAAGCAAATGTGATTGGACTGCTCTGGTCCTCCAACGTGTTCCACGGTGAGATGGGTCACAAGCTCGTGCATGGTGCTGAAAGTTTTGTTGCACGACTTTTTCGGGTTAGTGAGTTGCTCCGGTTCAATCCACTTGCAGATGAGCTCTTGTTTGATCGGTTGTCTCATGTAACGGAAAAAGGCCCCTGCCCCGTGATGGGCAGCCATATTCATGTTCATGGGGCCATAGCCGTGCAACTGTGTCGAGGCGTAGTGCTCCGACCTGGGGCTTGTAACATGGCCGTACTGATCGGCTCTACCGTACATGTCCCCGGAAAAGCCCAAGCGCATCTGACTGTTCACCACGTTCGAGGACGCGTGCGTCGCCGCTTGCTCGTGCAGTCCCGGGAAAAGCAGGTGTCCGGCAGCGTCGGAGTGTCCATGTGGTCCCGCGAAACTTCCGGCTGCAGAGGCGAAAAGGCTGTGTTGCGCGCTCGTGGCGTCTCCGAAGCCTCGGTTCCGAAAGAGAAAGTCCCGGGTGGAGTTGAACGCCGCGGTGGAGTAGGAGCTGACATGAGTGGGGTGGTGATGGTGTCCCAAGGCTGCGGCCGCGTAGCCGGGTGCTTGCGAGGAAAACGCCGTTTGCCCGGAGCCAAGATCGTGGGAACTGTGGTTGATTTTAAAAGCGCCCATACCGTCGGCAAACGGATTTATCCCC101000100000110000000000001110000001?01?11000001?0000000000101100100?101010100001001001000000011011100100111111111100000110011110000010000111000100100000000100100001110111000001000100?110300001100000000000111101011110000000
Brachyhypopomus_brevirostris_GQ	TTTAACGGCCGCGGTATTTTAACCGTGCAAAGGTAGCGCAATCACTTGTCTTTTAAATGAAGACCTGTATGAATGGCATAACGAGGGCTCTACTGTCTCCCCTTTCAAGTCAGTGAAATTGATCTGCCCGTGCAGAAGCGGACATAAAAATATAAGACGAGAAGACCCTTTGGAGCTTAAGATA--TAAGCCAACTATGTTAATAGG-CTCA-CCAACTCAGCCCTAAACTCAA--TAGT-CA--TGG---CCCAC-ATCTTCGGTTGGGGCGACAATGGAGAAAAACAAAGCCTCCACGCGGC-AC-GGG-ACT----TCCCCAAAAATCAAGAGCAACCCCTCTAAATCTCAGAACCTCTGACCAAATA-GATCCGGCT---CCTCGCCGATCAACGGACCAAGTTACCCTAGGGATAACAGCGCAATCCCCTTTCAGAGTTCCTATCGACGAGGGGGTTTACGACCTCGATGTTGGATCAGGACATCCTAATGGTGCAGCCGCTATTAAGGGTTCGTTTGTTCAACGATTAAAGTCCTACGGCACCCTTTATATAGTATTTGGTGCATGGGCCGGAATAGTCGGCACAGCCTTAAGCCTCTTAATTCGAGCAGAATTGAGCCAGCCCGGGGCTCTCATAGGTGACGACCAAATCTACAATGTAATCGTTACTGCACATGCTTTCGTAATAATCTTCTTCATGGTAATACCCATCATGATTGGGGGTTTTGGAAATTGGTTAATTCCTCTAATAATCGGCGCCCCCGACATAGCATTTCCACGAATAAATAACATAAGCTTCTGGCTGCTTCCCCCCTCATTTCTTCTCCTACTAGCCTCATCCGGAGTTGAGGCGGGGGCTGGAACCGGCTGGACCGTTTACCCCCCTCTTGCCGGCAACCTCGCCCACGCAGGGGCCTCTGTTGATCTTACCATTTTCTCCCTGCATCTTGCAGGGGTGTCCTCCATTCTTGGCTCAATTAATTTTATCACAACCATTATTAACATAAAACCCCCAGCCATGTCTCAATACCAAACCCCCTTATTCATCTGGGCCCTCCTGGTAACCACTGTTCTCCTTCTCCTATCCCTGCCCGTCCTAGCCGCTGGTATCACAATGCTACTAACAGACCGCAACCTAAACACAACCTTCTTTGACCCCACAGGCGGAGGAGACCCAATTCTTTACCAACACCTATCCCGCCAGCATTTCCGCCTGATGAAACTTCGGTTCCCTCCTACTACTTTGCCTTGCAGCACAAATCATTACAGGTTTATTTTTAGCCATGCACTACACCTCAGATATCTCCACCGCCTTCATTTCAGTCGCCCACATCTGCCGAGACGTAAACTACGGCTGACTTATCCGAAACATTCACGCCAACGGGGCCTCATTCTTTTTTATCTGCATCTACTTCCACATTGGCCGAGGCCTATACTACGGCTCCTATCTCTACAAAGAAACATGAAATATTGGTGTTATCCTCCTCCTTCTAGTCATAATAACAGCATTCGTCGGCTATGTCCTCCCATGGGGCCAAATATCCTTCTGAGGGGCCACAGTCATTACCAACCTTCTTTCAGCCGTCCCCTATGTAGGAGACACCCTCGTCCAATGACTCTGAGGGGGCTTCTCCGTAGACAACCCAACACTCACCCGATTCTTTGCTTTCCACTTCCTTCTCCCGTTTGCCATCGTCGCTGCAACAATCCTCCACGCCCTCTTCCTGCACGAAACCGGCTCAAACAACCCTGCCGGACTAATGCCAGACGCAGACAAAATCCCATTCCACCCCTACTTCTCATACAAAGATCTTTTAGGCTTCTTCATTATACTCCTGGCTCTAATCTACCTCGCCATATTTTCCCCGAACCTCTTAGGCGACCCAGAAAACTTCTCCTCCGCCAACCCCCTGGTTACCCCGCCGCACATCAAGCCCGAGTGATACTTCCTGTTTGCGTATGCCATTCTCCGCTCAATTCCAAACAAACTGGGAGGCGTACTAGCCCTACTATTTTCCATTCTAGTGCTCATACTAGTCCCCTTCCTACACACATCAAAACGGCAAGGAATAACCTTCCGCCCAATCTCCCAACTCCTATTCTGAATTCTCGTAGCAGACGTAATCATCCTGACATGAATCGGAGGAATACCAGTCGAACACCCCTTCGTCATCATCGGCCAAATCGCCTCCGCCCTTTATTTCGCCATTTTCCTAATCTTCCTCCCGGCTCACGTCCGAAGTACAGCTCCTCTGAGTCCTCTAGAGGAGCTGAATCCTCAAACTCAGTGGACTCTTGGCTGCATGTCTGGTTTGCATCTTCTCCTTCTGCCTCCAGCTGGAAGCTCACTTGGGAAAAGTTATATGCATCGGGAGATGCTGAATTGCCCTCTGATGGAACAGAAATCAAGGCACTGCCCTTTTCCAGGCTTCCACCAAACCAGGTGCGGCTTTGGCTGATCTCACTACTCCACTGTGGTGGCTCACGAGACTCAAAGTGTATACCCACATCATCTAGTGAAACGTGGGTGCATTGCATTCGCTTCTGGGACTCGGACTGGTATCCACCGAGGATGATGTACTCATGGGCAGAGCCGGTGGGAGTTGCGATGGTGCTTGTGAGGGAGAGACCATCATTAAGGACATCACAGGAGAGCAGTGGACTGCCTAAGAGAAGCTCTACACGCAGCCTGAACAGACGAGGAGGTCGGCAGTCGGTGGAGAGGATGTGGCCACCCAGGAAGTACACACAATCCTCTCGTGCCAGTGCCAGGTGGAACGACTGGCCATCAGCAAGCTCTGGGAGGGTGTGTGCTGAACAGCATCCGAACTCCAGATCAATGAGGTACACCAGGGGTGGACAGTCTGCCACAGTGTTCCAGTTCTCTGTGGTTCTCTCAGTAGATGGCAGGTATCTCCTGCCACCAAACAGCACACATGCCGTTTTCCCCCTACTGTGGACTACACTGATGGTGTGCCCATACCGGGGCCCTGGAGTTTCCCCAGCTAACTCTTTCTCCTGGCATCTCAGCGTGACCTTCCGATTACATCCGCGACTATCCACACTCAGCATGTACAAGCTCGAGGACAGCTCATTGTTGGGTGTTCGGCCTCCGTGGATGAGGTACCACTCAGGGCTTCCAACACTAGCTTCCAGCCGACAGACTGCTGGGCAGCGCAGAGGTGGAAGATACCAAG???????????????????????????????????????????????????????????????????????????????????????????????????????????????????????????????????????????????????????????????????????????????????????????????????????????????????????????????????????????????????????????????????????????????????????????????????????????????????????????????????????????????????????????????????????????????????????????????????????????????????????????????????????????????????????????????????????????????????????????????????????????????????????????????????????????????????????????????????????????????????????????????????????????????????????????????????????????????????????????????????????????????????????????????????????????????????????????????????????????????????????????????????????????????????????????????????????????????????????????????????????????????????????????????????????????????????????????????????????????????????????????????????????????????????????????????????????????????????????????????????????????????????????????????????????????????????????????????????????????????????????????????????????????????????????????????????????????????????????????????????????????????????????????????????????????????????????????????????????????????????????????????????????????????????????????????????????????????????????????????????????????????????????????????????????????????????????????????????????????????????????????????????????????????????????????????????????????????????????????????????????????????????????????????????????????????????????????????????????????????????????????????????????????????????????????????????????????????????????????????????????????????????????????????????????????????????????????????????????????????????????????????????????????????????????????????????????????????????????????????????????????????????????????????????????????????????????????????????????????????????????????????????????????????????????????????????????????????????????????????????????????????????????????????????????????????????????????????????????????????????????????????????????????????????????????????????????????????????????????101000100000110010000000001110000001?01?11000101?0000000000101100100?101010100001001001000000011011100100111111111?00001110011110000010000111000100100000000100100000110111000001000100?110300001100100000000111121111110000000
Brachyhypopomus_bullocki_Sullivan	?????????????????????ACCGTGCAAAGGTAGCGCAATCACTTGTCCTTTAAATGAAGACCTGTATGAATGGCATAACGAGGGCTTTACTGTCTCCCCTTTCAAGTCAGTGAAATTGATCTGCCCGTGCAGAAGCGGACATAAAAATATAAGACGAGAAGACCCTTTGGAGCTTAAGATA--TAAGCCAACTATGTTAATAGG-CCTA-ATAACTTGGCCCTAAACTCAA--TAGC-CA--TGG---CCCAC-ATCTTCGGTTGGGGCGACAATGGAGAAAAACAAAGCCTCCACGCGGT-AC-GGG-CTT-----CCCCCAAAATCAAGAGCAACCCCTCTAAATCTCAGAACCTCTGACCCAATA-GATCCGGCT---TCCCGCCGATCAACGGACCAAGTTACCCTAGGGATAACAGCGCAATCCTCTTCTAGAGTCCCTATCGACAAGAGGGTTTACGACCTCGATGTTGGATCAGGACATCCTAATGG???????????????????????????????????????????????????????????????????????????????????????????????????????????????????????????????????????????????????????????????????????????????????????????????????????????????????????????????????????????????????????????????????????????????????????????????????????????????????????????????????????????????????????????????????????????????????????????????????????????????????????????????????????????????????????????????????????????????????????????????????????????????????????????????????????????????????????????????????????????????????????????????????????????????????????????????????????????????????????????????????????????????????????????????????????????????????????????????TCCATCCAACATCTCAGCATGATGAAACTTTGGCTCCCTCCTTCTACTCTGTCTCGCAGCACAAATCATTACAGGCTTATTTTTAGCCATGCACTATACCTCAGACATTTCCACTGCCTTCATCTCAGTTGCCCACATTTGCCGAGACGTAAACTACGGCTGACTTGTCCGAAACATTCACGCCAATGGAGCCTCATTCTTTTTCATCTGTATCTACTTCCACATTGGACGGGGCCTATACTACGGCTCCTACCTCTACAAAGAGACCTGAAACATTGGCGTTATTCTCCTCCTCCTCGTCATAATAACCGCATTCGTCGGCTACGTCCTCCCATGGGGCCAAATATCCTTCTGAGGAGCAACAGTTATCACCAACCTTCTCTCAGCCGTCCCCTACGTAGGAGACGCCCTCGTCCAATGACTCTGAGGGGGCTTCTCAGTAGACAACGCAACACTCACTCGATTCTTTGCCTTCCACTTCCTTCTTCCCTTCGCAGTCGTTGCCGCAACAATTCTCCACGCCCTTTTCCTACACGAAACCGGTTCAAACAACCCCGCCGGGCTAATGTCCGACACAGACAAAATTCCCTTCCACCCCTACTTCTCATACAAAGATCTTTTAGGCTTTTTCATTATACTCCTGGCCCTCATTTACCTAGCCATGTTCTCCCCAAACCTGCTGGGCGACCCAGAAAACTTCACCTCCGCCAACCCATTAGTCACACCCCCGCACATCAAACCCGAATGATACTTCCTATTTGCATATGCCATTCTCCGCTCTATCCCCAACAAACTAGGAGGCGTGCTCGCCCTACTATTTTCTATCCTAGTACTCATACTAGTCCCCCTACTCCACACGTCAAAACAGCAAGGAACCACCTTTCGCCCAATCTCCCAACTCCTATTCTGAATTCTCGTGGCAGACGTAATTATCCTAACATGAATCGGAGGAATACCAGTCGAACACCCCTTCGTCATCATCGGCCAAGTCGCCTCCGCCCTCTACTTCGCCCTCTTCCTAATCTTCTTCCC?????????????????????????????????????????????????????????????????????????????????????????????????????????????????????????????????????????????????????????????????????????????????????????????????????????????????????????????????????????????????????????????????????????????????????????????????????????????????????????????????????????????????????????????????????????????????????????????????????????????????????????????????????????????????????????????????????????????????????????????????????????????????????????????????????????????????????????????????????????????????????????????????????????????????????????????????????????????????????????????????????????????????????????????????????????????????????????????????????????????????????????????????????????????????????????????????????????????????????????????????????????????????????????????????????????????????????????????????????????????????????????????????????????????????????????????????????????????????????????????????????????????????????????????????????????????????????????????????????????????????????????????????????????????????????????????????????????????????????????????????????????????????????????????????????????????????????????????????????????????????????????????????????????????????????????????????????????????????????????????????????????????????????????????????????????????????????????????????????????????????????????????????????????????????????????????????????????????????????????????????????????????????????????????????????????????????????????????????????????????????????????????????????????????????????????????????????????????????????????????????????????????????????????????????????????????????????????????????????????????????????????????????????????????????????????????????????????????????????????????????????????????????????????????????????????????????????????????????????????????????????????????????????????????????????????????????????????????????????????????????????????????????????????????????????????????????????????????????????????????????????????????????????????????????????????????????????????????????????????????????????????????????????????????????????????????????????????????????????????????????????????????????????????????????????????????????????????????????????????????????????????????????????????????????????????????????????????????????????????????????????????????????????????????????????????????????????????????????????????????????????????????????????????????????????????????????????????????????????????????????????????????????????????????????????????????????????????????????????????????????????????????????????????????????????????????????????????????????????????????????????????????????????????????????????????????????????????????????????????????????????????????????????????????????????????????????????????????????????????????????????????????????????????????????????????????????????????????????????????????????????????????????????????????????????????????????????????????????????????????????????????????????????????????????????????????????????????????????????????????????????101000100000110010000000001110000001?01?11000001?0000000000101100100?101010100001001001000000011011100100111111111100001110011110000010000111000100100000000100100000110111000001000100?110300001100100000000111101111110000000
Brachyhypopomus_diazi_GQ862642	TTTAACGGCCGCGGTATTTTAACCGTGCAAAGGTAGCGCAATCACTTGTCCTTTAAATGAAGACCTGTATGAATGGCATAACGAGGGCTTTACTGTCTCCCCTTTCAAGTCAGTGAAATTGATCTGCCCGTGCAGAAGCGGACATAAAAATATAAGACGAGAAGACCCTTTGGAGCTTAAGATA--TAAGCCAACTACGTTAATAAG-CTCA-CTAACCCAGCTTTAAACTCAA--TAGT-TA--TGG---CCCAC-ATCTTCGGTTGGGGCGACAATGGAGGAAAACAAAGCCTCCACGCGGT-AT-GGG-ATA----CCCCCAAAAATCAAGAGCAACCCCTCTAAATCTCAGAACCTCTGACCTAACA-GATCCGGCT---CCTCGCCGATCAACGGACCAAGTTACCCTAGGGATAACAGCGCAATCCCCTTCTAGAGTTCCTATCGACAAGGGGGTTTACGACCTCGATGTTGGATCAGGACATCCTAATGGTGCAGCCGCTATTAAGGGTTCGTTTGTTCAACGATTAAAGTCCTAC?????????????????????????????????????????????????????????????????????????????????????????????????????????????????????????????????????????????????????????????????????????????????????????????????????????????????????????????????????????????????????????????????????????????????????????????????????????????????????????????????????????????????????????????????????????????????????????????????????????????????????????????????????????????????????????????????????????????????????????????????????????????????????????????????????????????????????????????????????????????????????????????????????????????????????????????????????????????????????????????????????????????????TCCCGCCAGCATCTCAGCCTGATGAAACTTTGGCTCCCTTCTCCTACTTTGTCTCGCAGCACAGATTGCTACGGGCCTATTTCTAGCCATACACTACACCTCAGACATTTCTACCGCCTTCATTTCAGTGGCCCACATCTGCCGAGACGTAAATTATGGCTGACTTATCCGAAACATTCACGCCAACGGCGCTTCCTTCTTTTTTATCTGCATCTACTTCCACATCGGACGAGGCCTATATTACGGCTCATACCTCTACAAAGAGACATGAAACATCGGCGTTGTCCTCCTCCTCCTCGTTATAATAACAGCATTCGTAGGCTACGTCCTCCCATGGGGCCAAATATCCTTCTGAGGGGCCACAGTTATTACCAACCTTCTTTCAGCCGTCCCATATGTGGGGGACAGCCTCGTCCAATGGTTGTGAGGGGGCTTCTCCGTAGACAATGCAACACTCACCCGATTCTTTGCCTTCCACTTCCTTCTCCCATTTGCCGTTGTTGCTGCAACAATCCTCCACGCACTATTCCTCCACGAGACAGGCTCAAACAACCCCGCCGGACTAGTATCAAACACAGACAAAATTCCATTCCACCCATACTTTTCATACAAAGACCTTTTAGGCTTTTTTATTATACTTCTCGCCCTAATTTACCTTGCCATGTTTTCCCCCAACCTGCTAGGCGACCCAGAAAACTTCACCTCCGCCAACCCCCTAGTAACCCCCCCACACATCAAACCCGAGTGGTACTTCCTGTTTGCCTACGCCATCCTACGCTCAATTCCGAACAAACTAGGAGGTGTACTAGCCCTATTATTCTCAATCCTGGTTCTTATACTAGTTCCACTTCTACACACATCAAAACAGCAAGGGGCCACCTTCCGCCCAATTTCCCAACTCCTCTTCTGAATTCTCGTAGCAGACGTAATTATTTTAACATGAATCGGAGGGATACCAGTCGAACACCCATTCGTCATCATCGGCCAAATCGCCTCCGCCCTCTACTTCGCCATCTTCCTAATTTTCTTCCCGGCTCACGTCCGAAGTACAGCTCCTCTGAGTCCTCCAGAGGAGCTGAATCCTCAAACTCAGTGGACTCTTGGCTGCACGTCTGGTTTGCATCCTCTCCTTCTGCCTCCAGCTGGAAGCTCACTTGGGAAAAGTTATATGCATCGGGAGATGCTGAATTGCCCTCTGATGGAACAGCAATCAAGGCGCTGCCCTTTTCCAGGCTTCCACCAAACCAGGTGCGGCTTTGGCTGATCTCACTGCTCCACTGTGGTGGCTCACGAGACTCAAAGTGGATACCCACATCATCTAGTGCAACATGGGTGCATTGCATTCGCTTCTGGGACTCGGACTGGTATCCACCGAGGATGATGTACTCATGGGCAGAGCCGGTGGGAGTTGCGATGGAGCTTGTGAGGGAGAGACCATCATTAAGGATTTCACAGGAGAGCAGTGGACTGCCTAAGAGAAGCTCTACACGCAGCCTGAACAGACGAGGTGGTCGGCAGTTGGTGGAGAGGATGTGGCCGCCCAGGAAGTACACACAATCCTCTCGTGCCAGTGCCAGATGGAACGACTGGCCGTCAGCAAGTTCTGGGAGGGTGTGTGCTGAACAGCATCCAAACTCCAGATCAATGAGGTACACCAGGGGTGGACAGTCCGCCACAGTGTTCCAGTTCTCTGTGGTTCTCTCAGTAGATGGCAGGTATCTCCTGCCACCAAACAGCACACATGCTGTTTTTCCCCTACTGTGGACTACACTGATGGTGTGGCCATACCGCGGCCCTGGAGTCTCCCCAGCCAACTCTTTCTCCTGGCATCTCAGTGTGACCTTCCGATTACATCCGCGACTATCCACACTTAGCATGTACAAGCTCGAGGACAGCTCATTGTTGGGTGTTCGGCCTCCGTGGATAAGGTACCACTCAGGGCTTCCATCAATAGCTTCCAGCCGACAGACTGCTGGGCAGCGCAGTGGTGGAAGATACCAAG???????????????????????????????????????????????????????????????????????????????????????????????????????????????????????????????????????????????????????????????????????????????????????????????????????????????????????????????????????????????????????????????????????????????????????????????????????????????????????????????????????????????????????????????????????????????????????????????????????????????????????????????????????????????????????????????????????????????????????????????????????????????????????????????????????????????????????????????????????????????????????????????????????????????????????????????????????????????????????????????????????????????????????????????????????????????????????????????????????????????????????????????????????????????????????????????????????????????????????????????????????????????????????????????????????????????????????????????????????????????????????????????????????????????????????????????????????????????????????????????????????????????????????????????????????????????????????????????????????????????????????????????????????????????????????????????????????????????????????????????????????????????????????????????????????????????????????????????????????????????????????????????????????????????????????????????????????????????????????????????????????????????????????????????????????????????????????????????????????????????????????????????????????????????????????????????????????????????????????????????????????????????????????????????????????????????????????????????????????????????????????????????????????????????????????????????????????????????????????????????????????????????????????????????????????????????????????????????????????????????????????????????????????????????????????????????????????????????????????????????????????????????????????????????????????????????????????????????????????????????????????????????????????????????????????????????????????????????????????????????????????????????????????????????????????????????????????????????????????????????????????????????????????????????????????????????????????????????????????????101000100000110000000000001110000001?01?11000001?0000000000101100100?101010100001001001000000011011100100111111111100001110011110000010000111000100100000000100100001110111000001000100?11030000110010000000011110101111000000?
Brachyhypopomus_draco_16267	?????????????????????ACCGTGCAAAGGTAGCGCAATCACTTGTCCTTTAAATGAAGACCTGTATGAATGGCATAACGAGGGCTTTACTGTCTCCCCTCTCAAGTCAGTGAAATTGATCTGCCCGTGCAGAAGCGGACATAAAAATATAAGACGAGAAGACCCTTTGGAGCTTAAGATA--TAAGCCAACTATGTCAATAAG-CCCA-TT-ACCCAGCTTTAAACTTAA--TAAT-TA--TGG---CCCAC-ATCTTCGGTTGGGGCGACAATGGAGAAAAACAAAGCCTCCACATGGC-AT-GGG-ATC----TCCCCTAAAATTAAGAGTGACCCCTCTAAGTATCAGAACCTCTGACCT-ATA-GATCCGGCT---CCTTGCCGATCAACGAACCAAGTTACCCTAGGGATAACAGCGCAATCCTCTTCTAGAGTTCCTATCGACAAGGGGGTTTACGACCTCGATGTTGGATCAGGACATCCTAATGG??????????????????????????????????????????????GGCACCCTCTATATAGTATTTGGTGCATGGGCTGGGATAGTAGGCACAGCCTTAAGCCTCTTAATCCGAGCAGAACTAAGCCAGCCAGGAGCTCTTATGGGCGATGACCAAATTTACAATGTAATTGTTACTGCACACGCTTTCGTAATAATTTTCTTCATGGTTATACCCATTATAATCGGCGGGTTCGGCAACTGGTTAATTCCCCTAATACTCGGTGCCCCTGACATGGCATTCCCACGAATAAACAACATAAGCTTCTGGCTACTGCCCCCATCATTCCTTCTACTCCTTGCATCCTCTGGGGTCGAAGCGGGAGCCGGAACCGGCTGGACTGTTTACCCCCCTCTCGCTAGCAACCTCGCCCACGCAGGGGCCTCCGTTGATCTAACTATCTTCTCCCTCCACCTTGCCGGGGTTTCTTCCATCCTTGGCTCTATCAACTTCATTACTACCATTATTAATATGAAACCCCCAGCCATATCTCAGTATCAAACCCCTCTATTTATTTGGGCGCTCCTAATTACCACGGTTCTCCTACTGTTATCCCTTCCCGTACTAGCCGCTGGCATCACCATGTTACTAACAGACCGAAACCTAAATACAACCTTCTTCGACCCCGCAGGAGGAGGGGACCCCGTCCTTTATCAGCACTTATCCCGCGAACATCTCAGCCTGATGAAACTTTGGCTCCCTTCTCCTACTCTGCCTTGCAGCACAAATTGTTACAGGCTTATTTCTAGCCATGCATTACACCTCAGATATTTCCACTGCTTTCATCTCAGTCGCCCATATTTGCCGAGACGTAAACTATGGCTGACTTGTACGAAACATCCACGCCAACGGAGCCTCATTCTTTTTCATCTGCATTTACTTCCACATTGGACGGGGCCTATATTATGGCTCATACCTGTACAAAGAGACATGAAATATTGGTGTAATCCTTCTCCTTTTAGTTATAATAACCGCATTTGTCGGCTATGTGCTTCCATGGGGCCAAATGTCCTTCTGAGGCGCAACAGTAATCACCAACCTTCTCTCAGCCGTCCCCTACGTAGGAGACGCACTCGTTCAATGACTCTGAGGGGGCTTCTCTGTCGACAATGCAACACTTACCCGATTCTTTGCCTTCCATTTCCTTCTTCCCTTCGCAGTAGTCGCCGCAACGCTCCTTCATGCCCTCTTCTTACACGAAACAGGCTCAAACAACCCCACCGGCTTAATCTCAGACACAGACAAAATCCCATTCCACCCCTACTTTTCATACAAAGACCTACTAGGCTTCTTCATCATGCTCCTGGCCCTTATTTACCTCGCTATATTTTCCCCAAACCTGCTAGGCGACCCCGAAAACTTCACCTCCGCCAATCCTCTCGTTACTCCCCCACACATCAAACCCGAATGGTACTTCCTATTTGCCTACGCCATCCTACGCTCAATCCCAAACAAACTTGGAGGCGTCCTCGCTCTACTATTCTCTATTCTAGTTCTTATACTAGTTCCCCTCCTCCACACATCAAAACAACAAGGAGCCGCCTTCCGCCCAATCTCCCAGCTCCTATTCTGAATTCTCGTAGCAGACGTAATTATTTTGACCTGAATCGGAGGAATACCCGTCGAACACCCCTTTGTCATCGTCGGCCAAATCGCCTCCGCCCTTTACTTCGCCCTCTTCCTAATTTTCTTCCC??????????????????????????????????????????????????????????????????????????????????????????????????????????????????????????????????????????????????????????????????????????????????????????????????????????????????????????????????????????????????????????????????????????????????????????????????????????????????????????????????????????????????????????????????????????????????????????????????????????????????????????????????????????????????????????????????????????????????????????????????????????????????????????????????????????????????????????????????????????????????????????????????????????????????????????????????????????????????????????????????????????????????????????????????????????????????????????????????????????????????????????????????????????????????????????????????????????????????????????????????????????????????????????????????????????????????????????????????????????????????????????????????????????????????????????????????????????????????????????????????????????????????????????????????????????????????????????????????????????????????????????????????????????????????????????????????????????????????????????????????????????????????????????????????????????????????????????????????????????????????????????????????????????????????????????????????????????????????????????????????????????????????????????????????????????????????????????????????????????????????????????????????????????????????????????????????????????????????????????????????????????????????????????????????????????????????????????????????????????????????????????????????????????????????????????????????????????????????????????????????????????????????????????????????????????????????????????????????????????????????????????????????????????????????????????????????????????????????????????????????????????????????????????????????????????????????????????????????????????????????????????????????????????????????????????????????????????????????????????????????????????????????????????????????????????????????????????????????????????????????????????????????????????????????????????????????????????????????????????????????????????????????????????????????????????????????????????????????????????????????????????????????????????????????????????????????????????????????????????????????????????????????????????????????????????????????????????????????GTTGGCTTTAAATGGTTTTCCTTCCCGGGAACATTCTTCCCAAAAGCAAATGTGATTGGACTGCTCTGGTCCTCCAACGTGTTCCACGGTGAGATGGGTCACAAGCTCGTGCATGGTGCTGAAAGTTTTGTTGCACGACTTTTTCGGGTTAGTGAGTTGCTCCGGTTCAATCCACTTGCAGATGAGCTCTTGTTTGATCGGTTGTCTCATGTAACGGAAAAAGGCCCCTGCCCCGTGATGGGCAGCCATATTCATGTTCATGGGGCCATAGCCGTGCAACTGTGTCGAGGCGTAGTGCTCCGACCTGGGGCTTGTAACATGGCCGTACTGATCGGCTCTACCGTACATGTCCCCGGAAAAGCCCAAGCGCATCTGACTGTTCACCACGTTCGAGGACGCGTGCGTCGCCGCTTGCTCGTGCAGTCCCGGGAAAAGCAGGTGTCCGGCAGCGTCGGAGTGTCCATGTGGTCCCGCGAAACTTCCGGCTGCAGAGGCGAAAAGGCTGTGTTGCGCGCTCGTGGCGTCTCCGAAGCCTCGGTTCCGAAAGAGAAAGTCCCGGGTGGAGTTGAACGCCGCGGTGGAGTAGGAGCTGACATGAGTGGGGTGGTGATGGTGTCCCAAGGCTGCGGCCGCGTAGCCGGGTGCTTGCGAGGAAAACGCCGTTTGCCCGGAGCCAAGATCGTGGGAACTGTGGTTGATTTTAAAAGCGCCCATACCGTCGGCAAACGGATTTATCCCC101000100000110000000000001110000001?01?11000001?0000000000101100100?101010100001001001000000011011100100111111111100000110011110000010000111000100100000000100100001110111000001000100?110300001100000000000111101111110000000
Brachyhypopomus_long_tail_16705	TTTAACGGCCGCGGTATTTTAACCGTGCAAAGGTAGCGCAATCACTTGTCTTTTAAATGAAGACCTGTATGAATGGCATAACGAGGGCTCTACTGTCTCCCCTTTCAAGTCAGTGAAATTGATCTGCCCGTGCAGAAGCGGACATAAAAATATAAGACGAGAAGACCCTTTGGAGCTTAAGATA--TAAGCCAACTATGTTAATAGG-CTCA-CCAACTCAGCCCTAAACTCAA--TAGT-CA--TGG---CCCAC-GTCTTCGGTTGGGGCGACAATGGAGGAAAACAAAGCCTCCACGCGGC-AC-GGG-ACT--CCCCCCCAAAAATCAAGAGCAACCCCTCTAAATCTCAGAACCTCTGGCCAAATA-GATCCGGCT---CCACGCCGATCAACGGACCAAGTTACCCTAGGGATAACAGCGCAATCCCCTTTCAGAGTTCCTATCGACAAGGGGGTTTACGACCTCGATGTTGGATCAGGACATCCTAATGGTGCAGCCGCTATTAAGGGTTCGTTTGTTCAACGATTAAAGTCCTACGGTACCCTTTATATAGTATTTGGTGCATGGGCCGGAATAGTCGGCACAGCCTTAAGCCTCTTAATTCGAGCAGAATTAAGCCAGCCCGGGGCTCTCATAGGCGACGACCAAATCTATAACGTAGTCGTCACTGCACATGCCTTCGTAATAATCTTCTTCATAGTAATACCCATCATGATTGGGGGTTTTGGAAACTGGTTAATTCCTCTAATAATCGGCGCCCCGGACATAGCATTCCCACGAATAAATAACATAAGCTTCTGGCTGCTTCCCCCTTCATTCCTTCTCCTACTAGCCTCATCCGGAGTTGAAGCAGGGGCTGGAACCGGCTGGACCGTTTACCCCCCTCTTGCCGGCAACCTCGCCCACGCAGGGGCCTCTGTTGATCTTACAATCTTCTCCCTGCATCTTGCAGGGGTATCCTCCATTCTCGGCTCAATTAATTTTATTACAACCATTATTAACATGAAACCCCCAGCCATGTCTCAATACCAAACCCCCCTATTTATCTGGGCCCTCCTGGTAACCACAGTTCTCCTTCTCCTATCCCTGCCCGTCCTAGCCGCTGGTATCACAATACTACTAACAGACCGAAACCTAAACACAACCTTCTTTGACCCTACAGGCGGAGGGGACCCAATTCTTTACCAACACCTATCCCGCCAGCATTTCCGCCTGATGAAACTTCGGTTCCCTCCTACTACTTTGCCTTGCAGCACAAATCATTACAGGTTTATTTTTAGCCATGCACTACACCTCAGATATCTCCACCGCCTTCATTTCAGTCGCCCACATCTGCCGAGACGTAAACTACGGGTGATTTTTCAGAAATATTCACGCCAACGGGGCCTCATTCTTTTTTATCTGCATCTACTTCCACATTGGCCGAGGCCTTTACTACGGCTCCCTCTTCTACAAAGAAACATGAAATATTGGTATCCTCCTCCTCCTTCTCGTCATAATAACAGCATTCGTCGGCTACGTCCTCCCATGAGGCCAAATATCTTTCTGAGGGGCCACAGTAATTACCAACCTTCTTTCAGCCGTCCCCTATGTAGGAGACACTCTCGTCCAATGACTCTGGGGGGGCTTCTCCGTAGACAACCCAACACTCACCCGATTCTTTGCTTTCCACTTCCTCCTCCCATTTACTATCGTCGCCGCAACAATCCTCCACGCCCTCTTCCTGCACGAAACCGGCTCAAACAACCCTGCCGGACTAATGCCAGACGCAGACAAAATCCCATTCCACCCCTACTTCTCATACAAAGATCTTTTAGGCTTCTTCATCATACTCCTAGCCCTAATCTACCTCGCCATATTTTCCCCGAACCTCTTAGGCGACCCAGAAAACTTCTCCTCCGCCAACCCCCTGGTCACCCCACCACACATCAAGCCCGAATGATACTTCCTGTTTGCATATGCCATTCTCCGCTCAATTCCAAACAAACTAGGAGGCGTACTAGCCCTACTATTTTCCATTTTAGTGCTCATACTAGTCCCCCTCCTACACACATCAAAACGGCAAGGAATAACCTTCCGCCCAATCTCCCAACTCCTATTCTGAATCCTCGTAACAGACGTAATCATCCTGACATGAATCGGAGGGATACCAGTCGAACACCCTTTCGTCATCATCGGCCAAATCGCCTCCGCCCTTTATTTCGCCATTTTCCTAATTTTTTTCCCGGCTCACGTCCGAAGTACAGCTCCTCTGAGTCCTCTAGAGGAGCTGATTCCTCAAACTCAGTGGACTCTTGGCTGCATGTCTGGTTTGCATCTTCTCCTTCTGCCTCCAGCTGGAAGCTCACTTGGGAAAAGTTATATGCATCGGGAGATGCTGAATTGCCCTCTGATGGAACAGCAATCAAGGCACTGCCCTTTTCCAGGCTTCCACCAAACCAGGTGCGGCTTTGGCTGATCTCACTACTCCACTGTGGTGGCTCACGAGACTCAAAGTGTATACCCACATCATCTAGTGAAACGTGGGTGCATTGCATTCGCTTCTGGGACTCGGACTGGTATCCACCGAGGATGATGTACTCATGGGCAGAGCCGGTGGGAGTTGCGATGGTGCTTGTGAGGGAGAGACCATCATTAAGGACATCACAGGAGAGCAGTGGACTGCCTAAGAGAAGCTCTACACGCAGCCTGAACAGAMGAGGAGGTCGGCAGTCGGTGGAGAGGATGTGGCCACCCAGGAAGTACACACAATCCTCTCGTGCCAGTGCCAGGTGGAACGACTGGCCATCAGCAAGCTCTGGGAGGGTGTGTGCTGAACAGCATCCGAACTCCAGATCAATGAGGTACACCAGGGGTGGACAGTCTGCCACAGTGTTCCAGTTCTCTGTGGTTCTCTCAGTAGATGGCAGGTATCTCCTGCCACCAAACAGCACACATGCCGTTTTCCCCCTACTGTGGACTACACTGATGGTGTGCCCATACCGGGGCCCTGGAGTCTCCCCAGCTAACTCTTTCTCCTGGCATCTCAGCGTGACCTTTCGATTACATCCGCGACTATCCACACTCAGCATGTACAAGCTCGAGGACAGCTCATTGTTGGGTGTTCGGCCTCCGTGGATGAGGTACCACTCAGGGCTTCCAACACTAGCTTCCAGCCGACAGACTGCTGGGCAGCGCAGAGGTGGAAGATACCAAG????????????????????????????????????????????????????????????????????????????????????????????????????????????????????????????????????????????????????????????????????????????????????????????????????????????????????????????????????????????????????????????????????????????????????????????????????????????????????????????????????????????????????????????????????????????????????????????????????????????????????????????????????????????????????????????????????????????????????????????????????????????????????????????????????????????????????????????????????????????????????????????????????????????????????????????????????????????????????????????????????????????????????????????????????????????????????????????????????????????????????????????????????????????????????????????????????????????????????????????????????????????????????????????????????????????????????????????????????????????????????????????????????????????????????????????????????????????????????????????????????????????????????????????????????????????????????????????????????????????????????????????????????????????????????????????????????????????????????????????????????????????????????????????????????????????????????????????????????????????????????????????????????????????????????????????????????????????????????????????????????????????????????????????????????????????????????????GTTGGCTTTAAATGGTTTTCCTTCCCGGGAACATTCTTCCCAAAAGCAAATATGATTCGACTGCTCTGGTCCCCCAACGTGTTCCACGGTGAGATGGGTCACAAGCTCGTGCATGGTGCTGAAAGTTTTGTTGCACGACTTTTTCGGGTTAGTGAGTTGCTCCGGTTCAATCCACTTGCAGATGAGCTCTTGTTTGATCGGTTGTCTCATGTAACGGAAAAAGGCCCCTGCCCCGTGATGGGCAGCCATATTCATGTTCATGGGGCCATAGCCGTGCAACTGTGTCGAGGCGTAATGCTCCGACCTGGGGCTTGTAACATGGCCGTACTGATCGGCCCTACCGTACATGTCCCCGGAAAAGCCCAAGCGCATCTGACTGTTCACCACGTTCGAGGACGCGTGCGTCGCCGCTTGCTCGTGCAGTCCCGGGAAAAGCAGGTGTCCAGCAGCATCGGAGTGTCCATGTGGCCCCGCGAAACTTCCAGCTGCAGAGGCGAAAAGGCTGTGTTGCGCGCTCGTGGCGTCTCCGAAGCCTCGATTCCGAAAGAGAAAGTCCCGGGTCGAGTTGAAAGCCGCAGTGGAGTAGGAGCTGACATGAGTGGGGTGATGGTGGTGTCCCAAGGCTGCGGCCGCGTAGCCGGGTGCTTGCGAGGAAAACGCCGTTTGCCCGGAGCCAAGATCGTGGGAACTGTGGTTGATTTTAAAAGCGCCCATACCGTCGGCAAACGGATTTATCCCC101000100000110000000000001110000001?01?11000001?0000000000101100100?101010100001001001000000011011100100111111111100000110011110000010000111000100100000000100100001110111000001000100?110300001100000000000111121111110000000
Brachyhypopomus_n_sp_PAL_GQ862643	TTCAACGGCCGCGGTATTTTAACCGTGCAAAGGTAGCGCAATCACTTGTCCTTTAAATGAAGACCTGTATGAATGGCATAACGAGGGCTTTACTGTCTCCCCTTTCAAGTCAGTGAAATTGATCTGCCCGTGCAGAAGCGAGCATAAGAATATAAGACGAGAAGACCCTTTGGAGCTTAAGATA--TAAGCCAACTACGTTAATAAA-CTTA-TTAAACAAGTCTTAAACTCAA--TAGC-TG--TGG---CCCGT-ATCTTCGGTTGGGGCGACAATGGAGGAAAACAAAGCCTCCACGTGGT-AT-GGG-ACT----ACCCCAAAAATCAAGAGCAACCCCTCTAAATCTCAGAACCTCTGACCTAATA-GATCCGGCC---CCCCGCCGATCAACGAACCAAGTTACCCTAGGGATAACAGCGCAATCCCCTTCTAGAGTTCCTATCGACAAGGGGGTTTACGACCTCGATGTTGGATCAGGACATCCTAATGGTGCAGCCGCTATTAAGGGTTCGTTTGTTCAACGATTAAAGTCCTAC?????????????????????????????????????????????????????????????????????????????????????????????????????????????????????????????????????????????????????????????????????????????????????????????????????????????????????????????????????????????????????????????????????????????????????????????????????????????????????????????????????????????????????????????????????????????????????????????????????????????????????????????????????????????????????????????????????????????????????????????????????????????????????????????????????????????????????????????????????????????????????????????????????????????????????????????????????????????????????????????????????????????????TCCTGCCAGTATTTCAGCCTGATGAAATTTCGGCTCTCTCCTCCTACTCTGCCTAGCAGCACAAATTGCTACAGGGCTGTTTTTAGCAATGCACTATACCTCAGACATTTCTACCGCCTTTACCTCAGTTGCCCATATTTGTCGAGACGTAAATTATGGTTGACTCATCCGAAATATTCATGCCAATGGTGCCTCTTTCTTTTTTATCTGTATTTACTTCCACATCGGACGAGGCCTATATTACGGCTCCTATCTATACAAAGAAACATGAAATATTGGTGTTATTCTTCTCCTTCTCGTTATAATGACAGCATTCGTGGGCTACGTCCTTCCATGAGGTCAAATATCTTTCTGAGGGGCCACAGTTATTACCAACCTTTTATCAGCAGTTCCCTATATAGGAGATGCCCTTGTCCAATGACTTTGAGGAGGCTTCTCTGTAGACAATGCAACACTCACTCGATTCTTTGCCTTCCACTTCCTTCTTCCCTTTGCAGTCGTCGCTGCAACAATTCTCCACGCACTCTTCCTACACGAGACAGGCTCAAACAACCCTGCCGGACTAGTGTCAGACACAGACAAAATCCCCTTCCACCCCTACTTTTCGTACAAAGATCTTCTAGGCTTCTTCCTTATACTTCTGGCGCTAATTTATCTTGCTATATTTTCCCCAAACCTGCTAGGCGACCCAGAAAATTTCTCCTCCGCCAACCCCCTAGTAACCCCTCCGCACATCAAGCCCGAATGATACTTCTTATTTGCCTATGCCATCCTACGTTCAATCCCAAACAAGTTAGGAGGCGTGCTAGCCCTCCTATTCTCAATTCTGGTCCTCATACTGGTTCCCCTCCTACACACATCAAAACAACAAGGAACTACTTTCCGCCCCATCACCCAACTCCTATTCTGAATCCTCGTGGCAGACGTAATTATTTTAACATGAATCGGGGGGATACCTGTCGAACACCCTTTCGTTATTATTGGCCAAATCGCCTCCGCCCTCTACTTCGCCATTTTCCTAATTTTCTTCCCGGCTCACGTCCGAAGTACAGCTCCTCTGAGTCCTCCAGAGGAGCTGAATCCTCAAACTCAGTGGACTCTTGGCTGCACGTCTGGTTTGCATCCTCTACTTCTGCCTCCAGCTGGAAGCTCACTTGGGAAAAGTTATATGCATCGGGAGATGCTGAATTGCCCTCTGATGGAACAGCAATCAAGGCGCTGCCCTTTTCCAGGCTTCCACCAAACCAGGTGCGGCTTTGGCTGATCTCACTGCTCCACTGTGGTGGCTCACGAGACTCAAAGTGTATACCCACATCATCTAGTGCAACGTGGGTGCACTGCATTCGCTTCTGGGACTCGGACTGGTATCCACCGAGGATGATGTACTCATGGGCAGAGCCAGTGGGAGTTGCGATGGTGCTTGTGAGGGAGAGACCATCATTAAGGATTTCACAGGAGAGCAGTGGCCTGCCTAAGAGAAGCTCTACACGCAGCCTGAACAGACGAGGTGGTCGGCAGTCGGTGGAGAGGATGTGGCCACCCAGGAAGTACACACAATCCTCTCGTGCCAGTGCCAGGTGGAACGACTGGCCGTCAGCAAGCTCTGGGAGGGTGTGTGCTGAACAGCATCCGAACTCCAGATCAATGAGGTACACCAGGGGTGGACAGTCTGCCACAGTGTTCCAGTTCTCTGTGGTTCTCTCAGTAGATGGCAGGTATCTCCTGCCACCAAACAGCACACATGCCGTTTTTCCCCTACTGTGGACTACACTGATGGTGTGGCCATACCGGGGCCCTGGAGTCTCCCCAGCCAACTCTTTCTCCTGGCATCTCAGTATGACCTTCCGATTACATCCGCGACTATCCACACTTAGCATGTACAAGCTCGAGGACAGCTCATTGTTGGGTGTTCGGCCTCCGTGGATGAGGTACCTCTCAGGGTTTCCATCACTAGCTTCCAGCCGACAGACTGCTGGGCAGCGCAGTGGTGGAAGATACCAAG???????????????????????????????????????????????????????????????????????????????????????????????????????????????????????????????????????????????????????????????????????????????????????????????????????????????????????????????????????????????????????????????????????????????????????????????????????????????????????????????????????????????????????????????????????????????????????????????????????????????????????????????????????????????????????????????????????????????????????????????????????????????????????????????????????????????????????????????????????????????????????????????????????????????????????????????????????????????????????????????????????????????????????????????????????????????????????????????????????????????????????????????????????????????????????????????????????????????????????????????????????????????????????????????????????????????????????????????????????????????????????????????????????????????????????????????????????????????????????????????????????????????????????????????????????????????????????????????????????????????????????????????????????????????????????????????????????????????????????????????????????????????????????????????????????????????????????????????????????????????????????????????????????????????????????????????????????????????????????????????????????????????????????????????????????????????????????????????????????????????????????????????????????????????????????????????????????????????????????????????????????????????????????????????????????????????????????????????????????????????????????????????????????????????????????????????????????????????????????????????????????????????????????????????????????????????????????????????????????????????????????????????????????????????????????????????????????????????????????????????????????????????????????????????????????????????????????????????????????????????????????????????????????????????????????????????????????????????????????????????????????????????????????????????????????????????????????????????????????????????????????????????????????????????????????????????????????????????????????????101000100000110000000000001110000001?01?11000001?0000000000101100100?101010100001001001000000011011100100111111111100001110011110000010000111000100100000000100100001110111000001000100?110300001100100000000111101011110000001
Brachyhypopomus_occidentalis_1849	TTTAACGGCCGCGGTATTTTAACCGTGCAAAGGTAGCGCAATCACTTGTCCTTTAAATGAAGACCTGTATGAATGGCATAACGAGGGCTTTACTGTCTCCCCTTTCAAGTCAGTGAAATTGATCTGCCCGTGCAGAAGCGGACATAAAAATATAAGACGAGAAGACCCTTTGGAGCTTAAGATA--TAAGCCAACTACGTTAATAAG-CTCA-CTA--CCAGCTTTAAACTCAA--TAGC-TA--TGG---CCCAC-ATCTTCGGTTGGGGCGACAATGGAGGAGAACAAAGCCTCCACGCGGT-AT-GGG-ATT----ACCCCAAAAATCAAGAGCAACCCCTCTAAATCTCAGAACCTCTGACCTAGC--GATCCGGCT---CCTCGCCGATCAACGGACCAAGTTACCCTAGGGATAACAGCGCAATCCCCTTCTAGAGTTCCTATCGACAAGGGGGTTTACGACCTCGATGTTGGATCAGGACATCCTAATGGTGCAGCCGCTATTAAGGGTTCGTTTGTTCAACGATTAAAGTCCTAC??????????????????TTTGGTGCATGGGCTGGAATAGTCGGAACAGCCTTGAGCCTCTTAATCCGGGCAGAACTAAGCCAGCCAGGAGCCCTTATGGGCGATGACCAAATCTACAATGTAGTTGTTACTGCACACGCTTTCGTGATAATCTTCTTCATGGTAATACCAATCATGATTGGCGGATTTGGAAACTGGCTAATTCCTTTAATGATCGGAGCTCCAGATATAGCATTCCCACGAATAAATAATATGAGCTTCTGGCTTCTCCCCCCATCATTCTTACTTCTCCTTGCCTCCTCCGGGGTTGAAGCCGGAGCTGGAACCGGTTGGACTGTATACCCACCTCTTGCTGGTAACCTCGCCCACGCAGGAGCATCCGTCGACTTAACCATCTTCTCCCTTCACCTTGCAGGGGTTTCTTCTATCCTTGGCTCCATCAATTTTATTACAACTATTGTCAACATGAAGCCACCAGCCATATCACAATATCAAACCCCTCTATTTATTTGGGCCCTATTAGTAACCACCGTCCTCCTTCTACTCTCACTGCCCGTCCTGGCTGCCGGCATTACTATGCTATTAACGGACCGAAACCTAAACACAACCTTCTTTGACCCAGCAGGCGGAGGAGACCCAGTCCTTTACCAACACCTGTCCCGCCAGCATTTCAGCCTGATGAAACTTCGGCTCTCTTCTCCTACTTTGTCTTGCAGCACAAATTGCCACAGGCTTATTTCTAGCCATACACTACACCTCAGACATTTCTACCGCCTTCATTTCAGTGGCCCACATTTGCCGAGACGTAAATTATGGCTGACTTATCCGGAATATTCACGCCAACGGCGCCTCCTTCTTTTTTATCTGCATTTATTTCCACATCGGACGAGGCTTATACTACGGCTCATACCTCTACAAAGAGACATGAAACATCGGTGTTATTCTTCTCCTTCTCGTTATAATGACGGCATTCGTAGGCTACGTCCTCCCGTGGGGCCAAATGTCCTTCTGAGGCGCCACAGTCATTACCAACCTTCTTTCAGCCGTCCCCTATGTAGGAGATGGCCTTGTCCAATGACTGTGAGGGGGCTTCTCCGTAGACAATGCAACACTCACCCGGTTCTTTGCATTCCACTTCCTTCTTCCATTTGCAGTCGTTGCTGCAACAATCCTCCACGCCCTTTTCCTCCACGAAACAGGCTCAAACAACCCCGCCGGATTAGTATCAGACACAGACAAAATTCCATTTCACCCTTACTTTTCATACAAAGATCTTTTAGGCTTCTTTATCATACTACTTGCTCTAATTTACCTTGCCATATTTTCCCCAAACCTATTAGGCGACCCAGAAAACTTCTCCTCCGCCAACCCCTTAGTAACCCCCCCACACATCAAGCCCGAGTGATACTTCCTATTTGCCTATGCCATCCTACGTTCAATTCCAAACAAACTAGGAGGCGTACTAGCCCTATTATTCTCAATCCTAGTTCTTATACTAGTCCCACTCCTACACACATCAAAACAACAGGGAGCCACCTTCCGCCCAGTTTCCCAACTCCTCTTCTGAATACTCGTAGCAGACGTAATCATCTTGACATGAATCGGAGGCATACCCGTCGAACACCCCTTCGTTATTATCGGCCAAATCGCCTCCGCCCTCTACTTCGCCATCTTCCTAATTTTATTCCCGGCTCACGTCCGAAGTACAGCTCCTCTGAGTCCTCCAGAGGAGCTGAATCCTCAAACTCAGTGGACTCTTGGCTGCACGTCTGGTTTGCATCCTCTCCTTCTGCCTCCAGCTGGAAGCTCACTTGGGAAAAGTTATATGCATCGGGAGATGCTGAATTGCCCTCTGATGGAACAGCAATCAAGGCGCTGCCCTTTTCCAGGCTTCCACCAAACCAGGTGCGGCTTTGGCTGATCTCACTGCTCCACTGTGGTGGCTCACGAGACTCAAAGTGTATACCCACATCATCTAGTGCAACATGGGTGCATTGCATTCGCTTCTGGGACTCGGACTGGTATCCACCGAGGATGATGTACTCATGGGCAGAGCCGGTGGGAGTTGCGATGGAGCTTGTGAGGGAGAGACCATCATTAAGGATTTCACAGGAGAGCAGTGGACTGCCTAAGAGAAGCTCTACACGCAGCCTGAACAGACGAGGTGGTCGGCAGTCGGTGGAGAGGATGTGGCCGCCCAGGAAGTACACACAATCCTCTCGTGCCAGTGCCAGATGGAACGACTGGCCGTCAGCAAGTTCTGGGAGGGTGTGTGCTGAACAGCATCCAAACTCCAGATCAATGAGGTACACCAGGGGTGGACAGTCCGCCACAGTGTTCCAGTTCTCTGTGGTTCTCTCAGTAGATGGCAGGTATCTCCTGCCACCAAACAGCACACATGCTGTTTTTCCCCTACTGTGGACTACGCTGATGGTGTGGCCATACCGCGGCCCTGGAGTCTCCCCAGCCAACTCTTTCTCCTGGCATCTCAGTGTGACCTTCCGATTACATCCGCGACTATCCACACTTAGCATGTACAAGCTCGAGGACAGCTCATTGTTGGGTGTTCGGCCTCCGTGGATAAGGTACCACTCAGGGCTTCCATCAATAGCTTCCAGCCGACAGACTGCTGGGCAGCGCAGTGGTGGAAGATACCAAG?????????????????????????????????????????????????????????????????????????????????????????????????????????????????????????????????????????????????????????????????????????????????????????????????????????????????????????????????????????????????????????????????????????????????????????????????????CCCAGCCATCCCAGAGAAGGCAGTGCGGTTCTCTTTCACAGTGATGTCTATCTCCATTCAAGTGGAGGGTGTTGAGGAACCAGTCACCATCTTCAGGGAGCCAAAGCCTAATTCGGAGCTGTCCTGCAGACCCCTGTGCCTCATGTTTGTGGACGAGTCAGATCACGAGATGCTGACCGCCATCTTGGGGCCTGTGATTGCAGAGCAAAAAGCTATGACAAACAGTCGCCTCATTCTGTCTATAGGTGGCCTCCTGCGTTCCTTTCGGTTTTACTTCCGGGGCACAGGCTATGACGAGAAGATGGTGAGAGAAATGGAAGGCCTGGAGGCCTCGGGCTCCACCTACATCTGCACCCTGTGTGACTCTACACGACCTGAAGCCTCTCAGAACATGGTGCTGCATTCCGTCACCCGCAGCCATGATGAAAATCTCGAACGTTACGAGATCTGGAGGACCAATCCTTTCTCTGAGTCTGCAGACGAGCTGCGTGATCGGGTCAAAGGGGTCTCAGCCAAGCCCTTCATGGAGACCCATCCCACGTTAGACGCCCTGCACTGTGACATTGGCAATGCTACCGAGTTCTACAAGATCTTCCAAGATGAGATTGGGGAGGTGTACCTGAAGAAAAGCCCGTCCCGAGAAGAGCGACGTAGCTGGCGCTCAGCCCTTGACAAGCAGCTGAGGAAGAAGCTCAATCTGAAGCCAGTGATGAGGATGAATGGTAACTACGCACGGCATCTCATGACCCGTGACTCTGTGGAGGTGGTGTGTGAGCTTGTTCCTTCAGAAGAGCGACGCGAGGCTC?????????????????????????????????????????????????????????????????????????????????????????????????????????????????????????????????????????????????????????????????????????????????????????????????????????????????????????????????????????????GTTGGCTTTAAATGGTTTTCCTTCCCGGGAACATTCTTCCCAAAAGCAAATATGATTGGACTGCTCTGGTCCCCCAACGTGTTCCACGGTGAGATGGGTCACAAGCTCGTGCATGGTGCTGAAAGTTTTGTTGCACGACTTTTTCGGGTTAGTGAGTTGCTCCGGTTCAATCCACTTGCAGATGAGCTCTTGTTTGATCGGTTGTCTCATGTAACGGAAAAAGGCCCCTGCCCCGTGATGGGCAGCCATATTCATGTTCATGGGGCCATAGCCGTGCAACTGTGTCGAGGCGTAATGCTCCGACCTGGGGCTTGTAACATGGCCGTACTGATCGGCCCTACCGTACATGTCCCCGGAAAAGCCCAAACGCATCTGACTGTTCACCACGTTCGAGGACGCGTGCGTCGCCGCTTGCTCGTGCAGTCCCGGGAAAAGCAGGTGTCCAGCAGCATCGGAGTGTCCATGTGGCCCCGCGAAACTTCCAGCTGCAGAGGCGAAAAGGCTGTGTTGCGCGCTCGTGGCGTCTCCGAAGCCTCGATTCCGAAAGAGAAAGTCCCGGGTCGAGTTGAACGCCGCAGTGGAGTAGGAGCTGACATGAGTCGGGTGGTGATGGTGGCCCAAGGCGGCGGCCGCGTAGCCGGGTGCTTGCGAGGAAAACGCCGTTTGCCCGGAGCCAAGATCGTGGGAACTGTGGTTGATTTTAAAAGCGCCCATACCGTCGGCAAACGGATTTATCCCC101000100000110000000000001110000001?01?11000001?0000000000101100100?101010100001001001000000011011100100111111111100001110011110000010000111000100100000000100100001110111000001000100?110300001100100000000111101011110000000
Brachyhypopomus_pinnicaudatus_gi_01	???????????????????????????????????????????????????????????????????????????????????????????????????????????????????????????????????????????????????????????????????????????????????????????????????????????????????????????????????????????????????????????????????????????????????????????????????????????????????????????????????????????????????????????????????????????????????????????????????????????????????????????????????????????????????????????????????????????????????????????????????????????????????????????????????????????????????????????????GGCACCCTCTATATAGTATTTGGTGCATGGGCTGGAATAGTAGGCACAGCCTTAAGCCTTTTAATCCGAGCAGAACTAAGCCAACCCGGAGCTCTTATGGGTGACGATCAGATTTATAATGTAATTGTTACTGCACACGCTTTCGTAATAATCTTCTTCATGGTTATACCAATCATGATTGGCGGATTTGGCAACTGGTTAATTCCCCTAATACTTGGCGCTCCTGATATAGCATTCCCACGAATAAACAACATAAGCTTCTGGTTATTACCCCCCTCATTTCTTCTACTCCTTGCATCCTCCGGAGTTGAAGCAGGGGCCGGAACCGGCTGGACTGTTTACCCCCCTCTTGCCGGCAACCTTGCCCACGCAGGGGCCTCAGTCGACCTAACTATCTTCTCTCTTCATCTTGCCGGGGTCTCTTCCATCCTTGGCTCCATCAACTTTATTACCACCATTATTAATATAAAACCACCAGCTATGTCTCAGTATCAAACCCCTCTATTCGTCTGGGCCCTCCTAATTACCACAGTCCTCCTATTACTATCCCTCCCTGTGCTGGCCGCCGGCATCACCATGCTATTAACGGACCGAAACCTAAATACAACCTTCTTTGACCCAGCAGGCGGAGGAGACCCCGTCCTTTACCAACACTTATCCCGCCAACATCTCAGCCTGATGAAACTTTGGCTCTCTTCTCCTACTCTGCCTTGCAGCACAAATTGTTACAGGACTATTTTTAGCCATACATTATACCTCAGATATTTCTACCGCCTTCATCTCAGTCGCCCACATTTGCCGAGACGTAAACTACGGCTGACTTGTGCGAAATATTCATGCCAATGGAGCTTCATTCTTTTTCATCTGTATTTACTTTCATATCGGACGAGGCCTATACTATGGCTCTTATCTCTACAAAGAAACATGAAATATTGGTGTGATTCTCCTCCTTTTAGTAATAATAACAGCATTTGTTGGCTACGTCCTCCCATGAGGCCAAATATCCTTCTGAGGGGCAACAGTAATTACCAACCTCCTCTCAGCCGTCCCCTACGTAGGAGATGCTCTTGTTCAATGACTCTGAGGAGGTTTCTCCGTAGACAACGCAACACTTACCCGATTCTTTGCCTTCCATTTCCTCCTTCCCTTCGCAGTTGTTGCCGCAACCCTCCTTCATGCCCTCTTCTTACACGAAACCGGCTCAAACAACCCCACAGGACTAATCTCAGACACAGACAAAATCCCATTCCACCCCTACTTTTCATACAAAGATCTTTTAGGATTCTTCATTATGCTCCTAGCCCTTATTTACCTCGCCATATTCTCCCCCAACCTGTTGGGCGATCCAGAAAATTTCACCTCCGCCAACCCCCTAGTCACCCCGCCTCACATCAAGCCCGAATGATATTTCTTATTCGCCTATGCCATCTTGCGCTCAATCCCAAACAAACTAGGAGGTGTCCTTGCCCTCCTATTCTCCATCCTAGTTCTTATACTTGTTCCTCTCCTCCACACATCAAAACAACAAGGAGCCACCTTCCGCCCCCTATCCCAGCTCCTATTCTGAATTCTCGTGGCAGACGTAATTATTTTGACCTGAATCGGAGGAATACCCGTCGAACACCCCTTCGTTATTATCGGCCAAATCGCCTCCGCCCTTTACTTCGCCCTCTTCCTAATTTTCTTCCCGGCTCACGTCCGAAGTACAGCTCCTCTGAGTCCTCTAGAGGAGCTGAATCCTCAAACTCAGTGGACTCTTGGCTGCATGTCTGGTTTGCATCCTCTCCTTCTGCCTCCAGCTGGAAGCTCACTTGGGAAAAGTTATATGCATCGGGAGATGCTGAATTGCCCTCTGATGGAACAGCAATCAAAGCTCGGCCCTTTTCCAGGCTTCCCCCAAACCAGGTGCGGCTTTGGCTAATCTCACTGCTCCACTGTGGTGGCTCACGAGACTCGAAGTGTATACCCACATCATCCAGTGCAACGTGGGTGCATTGCATTCGCTTCTGGGAGTCGGACTGGTATCCACCGAGGATGATGTACTCATGGGCAGAGCCGGTGGGAGTTGCGATGGAGCTTGTGAGGGAGAGACCATCATCGAGGATGTCACAGGAGAGCAGTGGACTGCCTAAGAGAAGCTCCACACGCAGCCTGAACAGACGAGGAGGTCGGCAGTCGGTGGAGAGGATGTGGCCACCCAGGAAGTACACGCAATCCTCTCGTGCCAGTGCCAAGTGGAACGACTGGCCGTCTGCAAGCTCTGGGAGGGTGTGTGCTGAAGTGCACCCGAACTCCAGGTCAATGAGGTACACCAGGGGTGGACAGTCCACTACAGTGTTCCAGTTCTCTGTGGTTCTCTCAGTAGATGGCAGGTATCTCCTGCCACCAAACAGCACACATGCCGTTTTCCCCCTACTGTGGACGACACTGATGGTGTGGCCATACCGGGGCCCGGGAGTCTCCCCAGCCAACTCTTTCTCCTGGCATCTCAGTGTGACCTTCCGATTACATCCACGACTATCCACACTCAGCACGTACAAGCTGGAGGAAAGCTCATTGTTGGGTGTTCGGCCTCCGTGGATGAGGTACCACTCAGGGCTTACGTCACTAGCTTCCAGCCGACAGACTGCTGGGCAGCGCAGAGGTGG??????????????????????????????????????????????????????????????????????????????????????????????????????????????????????????????????????????????????????????????????????????????????????????????????????????????????????????????????????????????????????????????????????????????????????????????????????????????????????????????????????????????????????????????????????????????????????????????????????????????????????????????????????????????????????????????????????????????????????????????????????????????????????????????????????????????????????????????????????????????????????????????????????????????????????????????????????????????????????????????????????????????????????????????????????????????????????????????????????????????????????????????????????????????????????????????????????????????????????????????????????????????????????????????????????????????????????????????????????????????????????????????????????????????????????????????????????????????????????????????????????????????????????????????????????????????????????????????????????????????????????????????????????????????????????????????????????????????????????????????????????????????????????????????????????????????????????????????????????????????????????????????????????????????????????????????????????????????????????????????????????????????????????????????????????????????????????????????????????????????????????????????????????????????????????????????????????????????????????????????????????????????????????????????????????????????????????????????????????????????????????????????????????????????????????????????????????????????????????????????????????????????????????????????????????????????????????????????????????????????????????????????????????????????????????????????????????????????????????????????????????????????????????????????????????????????????????????????????????????????????????????????????????????????????????????????????????????????????????????????????????????????????????????????????????????????????????????????????????????????????????????????????????????????????????????????????????????????????????????????????????101000100000110000000000001110000001?01?11000001?0000000000101100100?101010100001001001000000011011100100111111111100000110011110000010000111000100100000000100100001110111000001000100?110300001100000000000111121111110000000
Brachyhypopomus_roy_Sullivan	?????????????????????ACCGTGCAAAGGTAGCGCAATCACTTGTCCTTTAAATGAGGACCTGTATGAATGGCATAACGAGGGCTTTACTGTCTCCCCTTTCAAGTCAATGAAATTGATCTGCCCGTGCAGAAGCGGACATAAAAATATAAGACGAGAAGACCCTTTGGAGCTTAAGATA--TAAGCCAACTACGTCAATATG-CTTA-CTAACCAAGCCYTAAACYCAA--TAGT-TA--TGG---CCCAC-ATCTTCGGTTGGGGCGACAATGGAGAAAAACAAAGCCTCCACGYGGT-RC-GGA-AR------YACCCAAAATTAAGAGCAACCCCTCTAAATCTCAGAACCTCTGACC-WAYA-GATCCGGCY---ACCCGCCGATCAACGGACCAAGTTACCCTAGGGATAACAGCGCAATCCTCTTCTAGAGTTCCTATCGACAAGRGGGTTTACGACCTCGATGTTGGATCAGGACATCCTAATGG???????????????????????????????????????????????????????????????????????????????????????????????????????????????????????????????????????????????????????????????????????????????????????????????????????????????????????????????????????????????????????????????????????????????????????????????????????????????????????????????????????????????????????????????????????????????????????????????????????????????????????????????????????????????????????????????????????????????????????????????????????????????????????????????????????????????????????????????????????????????????????????????????????????????????????????????????????????????????????????????????????????????????????????????????????????????????????????????TCCATCCAACATCTCAGCATGATGAAACTTTGGCTCCCTCCTCCTCCTATGTCTCGCAGCACAAATTGCTACCGGCTTATTTTTAGCAATACATTACACCTCAGACATCTCCACCGCCTTCATTTCGGTTGCCCACATTTGCCGAGACGTAAATTATGGTTGACTTATCCGAAATGTGCATGCCAACGGGGCCTCTTTCTTCTTCATCTGCATCTATTTCCACATCGGACGGGGCCTTTATTACGGATCCTACCTCTACAAAGAAACATGAAACATCGGCGTCATTCTCCTCCTCCTCGTCATAATAACAGCATTTGTTGGCTACGTCCTCCCATGGGGCCAAATATCCTTCTGAGGCGCCACGGTCATTACCAATCTTCTTTCAGCCGTCCCCTATATTGGAGACGCCCTAGTCCAATGACTCTGAGGCGGCTTCTCCGTAGACAATGCAACCCTCACCCGATTTTTTGCCTTCCACTTCCTGCTCCCCTTTGCTGTTGTTGCGGCAACAATCCTCCATGCCCTGTTCCTCCACGAAACAGGCTCAAACAACCCCGCCGGACTAATTTCAGACACAGACAAAGTTCCATTCCACCCCTATTTTTCATACAAAGACCTCCTAGGCTTCTTCATTATACTTCTAGCCCTAATCTATCTAGCCCTATTTTCCCCGAATTTGCTCGGCGACCCAGAAAACTTCTCTTCCGCCAACCCCCTAGTAACCCCGCCACACATCAAACCCGAGTGATACTTCTTATTCGCCTACGCCATCCTACGCTCAATCCCAAACAAACTGGGAGGCGTACTAGCCCTATTATTCTCCATCCTAGTCCTCATACTAGTTCCCCTCCTACACACATCCAAACAGCAAGGGACCACTTTCCGCCCAATCTCCCAACTCCTCTTCTGAATTCTCGTGGCAGACGTAATAATCCTAACATGAATCGGAGGGATACCAGTCGAACACCCCTTCGTCATCATCGGCCAAATCGCCTCCGCCCTCTATTTCGCCGCCTTCCTAATTTTCCTCCC?????????????????????????????????????????????????????????????????????????????????????????????????????????????????????????????????????????????????????????????????????????????????????????????????????????????????????????????????????????????????????????????????????????????????????????????????????????????????????????????????????????????????????????????????????????????????????????????????????????????????????????????????????????????????????????????????????????????????????????????????????????????????????????????????????????????????????????????????????????????????????????????????????????????????????????????????????????????????????????????????????????????????????????????????????????????????????????????????????????????????????????????????????????????????????????????????????????????????????????????????????????????????????????????????????????????????????????????????????????????????????????????????????????????????????????????????????????????????????????????????????????????????????????????????????????????????????????????????????????????????????????????????????????????????????????????????????????????????????????????????????????????????????????????????????????????????????????????????????????????????????????????????????????????????????????????????????????????????????????????????????????????????????????????????????????????????????????????????????????????????????????????????????????????????????????????????????????????????????????????????????????????????????????????????????????????????????????????????????????????????????????????????????????????????????????????????????????????????????????????????????????????????????????????????????????????????????????????????????????????????????????????????????????????????????????????????????????????????????????????????????????????????????????????????????????????????????????????????????????????????????????????????????????????????????????????????????????????????????????????????????????????????????????????????????????????????????????????????????????????????????????????????????????????????????????????????????????????????????????????????????????????????????????????????????????????????????????????????????????????????????????????????????????????????????????????????????????????????????????????????????????????????????????????????????????????????????????????????????????????????????????????????????????????????????????????????????????????????????????????????????????????????????????????????????????????????????????????????????????????????????????????????????????????????????????????????????????????????????????????????????????????????????????????????????????????????????????????????????????????????????????????????????????????????????????????????????????????????????????????????????????????????????????????????????????????????????????????????????????????????????????????????????????????????????????????????????????????????????????????????????????????????????????????????????????????????????????????????????????????????????????????????????????????????????????????????????????????????????????????????????101000100000110000000000001110000001?01?11000001?0000000000101100100?101010100001001001000000011011100100111111111100001110011110000010000111000100100000000100100000110111000001000100?110300001100100000000111101011110000000
Brachyhypopomus_sp_PALE_gi_01	???????????????????????????????????????????????????????????????????????????????????????????????????????????????????????????????????????????????????????????????????????????????????????????????????????????????????????????????????????????????????????????????????????????????????????????????????????????????????????????????????????????????????????????????????????????????????????????????????????????????????????????????????????????????????????????????????????????????????????????????????????????????????????????????????????????????????????????????GGCACCCTCTATATAGTATTTGGTGCATGGGCCGGAATAGTAGGCACAGCCTTAAGCCTCTTAATCCGAGCAGAACTGAGCCAACCAGGGGCCCTTCTGGGGGACGATCAGATTTATAATGTAGTTGTTACTGCACACGCCTTCGTAATAATCTTCTTTATGGTAATACCCATCATAATCGGCGGATTTGGAAACTGGTTAATCCCCCTAATACTTGGGGCCCCAGACATGGCATTTCCCCGAATAAACAACATGAGCTTCTGGCTGCTCCCCCCCTCATTCCTACTCCTCCTAGCATCTTCGGGGGTTGAGGCCGGGGCGGGAACCGGCTGGACAGTCTACCCCCCTCTCGCCGGCAACCTTGCCCACGCAGGCGCATCCGTAGACCTAACTATCTTTTCTCTCCACCTTGCAGGGGTCTCTTCTATCCTCGGCTCCATCAATTTTATTACAACTATCATCAATATGAAACCCCCCGCTATATCTCAATATCAAACCCCCTTGTTCATCTGGGCCTTACTAATTACTACTGTTCTCTTGTTACTATCCTTACCTGTTTTAGCTGCCGGCATTACTATGCTACTAACAGACCGAAACCTAAACACAACCTTCTTTGACCCCGCTGGA???????????????????????????????????????????????????ATGAAATTTCGGCTCTCTCCTCCTACTCTGCCTAGCAGCACAAATTGCTACAGGGCTGTTTTTAGCAATGCACTACACCTCAGACATTTCTACCGCCTTTACCTCAGTCGCCCATATTTGTCGAGACGTAAATTATGGTTGACTCATCCGAAATATTCATGCCAATGGTGCCTCTTTCTTTTTTATCTGTATTTACTTCCACATCGGACGGGGTCTATATTACGGCTCCTATCTATACAAAGAAACATGAAATATTGGTGTTATTCTTCTCCTTCTCGTTATAATGACAGCATTCGTGGGCTACGTCCTTCCATGAGGTCAAATATCTTTCTGAGGGGCCACAGTTATTACCAACCTTCTATCAGCAGTTCCCTATATAGGAGATGCCCTTGTCCAATGACTTTGAGGGGGCTTCTCTGTAGACAATGCAACACTCACTCGATTCTTTGCCTTCCACTTCCTTCTTCCCTTTGCAGTCGTAGCTGCAACAATTCTCCACGCACTCTTCCTACACGAGACAGGCTCAAACAACCCTGCCGGACTAGTATCAGACACAGACAAAATCCCCTTCCACCCCTACTTTTCGTACAAAGATCTTCTAGGCTTCTTCCTTATACTTCTGGCGCTAATTTATCTTGCTATATTTTCCCCGAACCTGCTAGGCGACCCAGAAAATTTCTCCCCAGCCAACCCCCTAGTAACCCCTCCGCACATCAAACCCGAATGATACTTCTTATTTGCCTATGCCATCCTACGTTCAATCCCAAACAAGTTAGGAGGCGTGCTAGCCCTACTATTCTCAATCCTGGTCCTCATACTGGTCCCCCTCCTACACACATCAAAACAACAAGGAACTACTTTCCGCCCCATCACCCAACTCCTATTCTGAATCCTCGTGGCAGACGTAATTATTTTAACATGAATCGGGGGGATACCTGTCGAACACCCTTTCGTTATTATTGGCCAAAT??????????????????????????????????????????GGCTCACGTCCGAAGTACAGCTCCTCTGAGTCCTCCAGAGGAGCTGAATCCTCAAACTCAGTGGACTCTTGGCTGCACGTCTGGTTTGCATCCTCTACTTCTGCCTCCAGCTGGAAGCTCACTTGGGAAAAGTTATATGCATCGGGAGATGCTGAATTGCCCTCTGATGGAACAGCAATCAAGGCGCTGCCCTTTTCCAGGCTTCCACCAAACCAGGTGCGGCTTTGGCTGATCTCACTGCTCCACTGTGGTGGCTCACGAGACTCAAAGTGTATACCCACATCATCTAGTGCAACGTGGGTGCACTGCATTCGCTTCTGGGACTCGGACTGGTATCCACCGAGGATGATGTACTCATGGGCAGAGCCAGTGGGAGTTGCGATGGTGCTTGTGAGGGAGAGACCATCATTAAGGATTTCACAGGAGAGCAGTGGCCTGCCTAAGAGAAGCTCTACACGCAGCCTGAACAGACGAGGTGGTCGGCAGTCAGTGGAGAGGATGTGGCCACCCAGGAAGTACACACAATCCTCTCGTGCCAGTGCCAGGTGGAACGACTGGCCATCAGCAAGCTCTGGGAGGGTGTGTGCTGAACAGCATCCGAACTCCAGATCAATGAGGTACACCAGGGGTGGACAGTCTGCCACAGTGTTCCAGTTCTCTGTGGTTCTCTCAGTAGATGGCAGGTATCTCCTGCCACCAAACAGCACACATGCCGTTTTTCCCCTACTGTGGACTACACTGATGGTGTGGCCATACCGGGGCCCTGGAGTCTCCCCAGCCAACTCTTTCTCCTGGCATCTCAGTATGACCTTCCGATTACATCCGCGACTATCCACACTTAGCATGTACAAGCTCGAGGACAGCTCATTGTTGGGTGTTCGGCCTCCGTGGATGAGGTACCTCTCAGGGTTTCCATCACTAGCTTCCAGCCGACAGACTGCTGGGCAGCGCAGTGGTGGAAGATACCAAG???????????????????????????????????????????????????????????????????????????????????????????????????????????????????????????????????????????????????????????????????????????????????????????????????????????????????????????????????????????????????????????????????????????????????????????????????????????????????????????????????????????????????????????????????????????????????????????????????????????????????????????????????????????????????????????????????????????????????????????????????????????????????????????????????????????????????????????????????????????????????????????????????????????????????????????????????????????????????????????????????????????????????????????????????????????????????????????????????????????????????????????????????????????????????????????????????????????????????????????????????????????????????????????????????????????????????????????????????????????????????????????????????????????????????????????????????????????????????????????????????????????????????????????????????????????????????????????????????????????????????????????????????????????????????????????????????????????????????????????????????????????????????????????????????????????????????????????????????????????????????????????????????????????????????????????????????????????????????????????????????????????????????????????????????????????????????????????????????????????????????????????????????????????????????????????????????????????????????????????????????????????????????????????????????????????????????????????????????????????????????????????????????????????????????????????????????????????????????????????????????????????????????????????????????????????????????????????????????????????????????????????????????????????????????????????????????????????????????????????????????????????????????????????????????????????????????????????????????????????????????????????????????????????????????????????????????????????????????????????????????????????????????????????????????????????????????????????????????????????????????????????????????????????????????????????????????????????????????????????101000100000110000000000001110000001?01?11000001?0000000000101100100?101010100001001001000000011011100100111111111100001110011110000010000111000100100000000100100001110111000001000100?110300001100100000000111101011110000001
Brachyplatystoma_juruense_39376	TTTAACGGCCGCGGTATTTTGACCGTGCAAAGGTAGCGCAATCACTTGTCTTTTAAATGAAGACCTGTATGAATGGTGGAACGAGGGCTTAACTGTCTCCCCTTTCAAGTCAATGAAATTGATCTGCCCGTGCAGAAGCGGACATACAAATACAAGACGAGAAGACCCTTTGGAGCTTTAGATA-CAAGATCACCTATGTCAAGGA-------CCAAAC-CAAGTCAAACTAAA--TAGC-AACCTGA---TCCTA-ATCTTTTGTTGGGGCGACCGCGGGAAAAAACAAAGCTCCCACGAGGA-CT-GGG-GCA--ACAACCCCAAAACCAAGAAAGACATCTCTAAGTCACAGAACATCTGACCATAAA-GATCCGGCTAC---GCGCCGACCAACGGACCAAGTTACCCTAGGGATAACAGCGCAATCCCCTTCCAGAGTCCATATCGACAAGGGGGTTTACGACCTCGATGTTGGATCAGGACATCCTAATGGTGCAGCCGCTATTAAGGGTTCGTTTGTTCAACGATTAAAGTCCTACGGCACCCTCTACCTAGTATTTGGTGCCTGGGCCGGAATAGTTGGCACAGCCCTTAGCTTGCTAATTCGAGCAGAGCTGGCCCAACCCGGCGCCCTCCTAGGAGATGACCAAATTTACAATGTCATTGTTACTGCTCATGCCTTCGTAATAATTTTCTTTATAGTAATACCAATCATGATCGGGGGATTCGGAAACTGGTTGGTCCCACTAATAATTGGGGCACCAGACATAGCATTCCCACGAATGAACAACATGAGCTTCTGGCTACTCCCACCATCTTTCCTACTTCTACTCGCCTCATCTGGGGTAGAGGCAGGGGCAGGAACAGGCTGGACCGTCTATCCACCCCTTGCCGGGAATCTTGCACATGCAGGGGCTTCCGTAGACTTAACTATTTTCTCCCTACATTTAGCAGGGGTGTCATCTATTCTGGGGGCCATTAACTTTATTACAACCATTATTAACATGAAACCCCCATCTATCTCACAGTATCAGACACCACTATTCGTATGGTCTGTCCTAATCACAGCTGTACTACTTCTACTATCCCTCCCAGTTCTAGCTGCAGGCATTACAATGTTACTAACAGACCGAAACCTAAATACTACATTCTTTGACCCGGCCGGAGGAGGAGACCCAATCCTTTACCAGCACCTATCCATCAAATATTTCTGTATGATGAAACTTCGGATCCCTCCTATTACTATGTCTCTCGGCACAAATCCTAACAGGCCTCTTCTTAGCCATACATTATACCTCCGACATTTCAACCGCATTCTCATCAGTAGCCCACATCTGCCGAGACGTAAACTATGGTTGAGTTATCCGCAATCTGCACGCCAACGGTGCCTCATTCTTCTTCATTTGCATTTACCTGCACATCGGACGAGGCCTGTATTACGGCTCATACCTCTACAAAGAAACATGAAACATTGGAGTAGTACTTCTACTGCTAGTCATAATAACCGCATTCGTAGGCTACGTATTGCCATGAGGACAAATATCATTCTGAGGTGCAACAGTAATTACAAACCTCCTATCAGCTGTCCCATACGTAGGAGACATACTAGTTCAATGAATCTGAGGCGGCTTCTCCGTAGACAACGCAACACTAACCCGATTCTTCGCATTCCACTTCCTACTACCGTTCCTAATTGTAGCAGCCACAATCCTCCATGCACTGTTTCTCCACGAAACAGGCTCAAACAACCCAATTGGCTTAAACTCCGACGCAGACAAAATCTCATTCCACCCCTACTTCTCCTACAAAGACCTGCTAGGCTTCATTGTACTCCTAACAGCTCTAGCCTCCCTAGCTCTGTTCTCACCAAACCTGCTAGGAGACCCAGAAAACTTCACCCCAGCCAACCCCCTAGTCACACCGCCCCACATCAAACCAGAATGATACTTCCTATTCGCCTACGCCATCCTACGATCAATTCCAAACAAACTGGGCGGTGTATTAGCACTGTTATTCTCCATCCTAGTACTAATAGTCGTACCCCTTCTACACACCTCAAAACAACAAGGCTTAACCTTCCGCCCCCTAACACAATTTCTATTCTGAACTCTAGTGGCAGACGTAGCCATTCTCACCTGAATCGGAGGCATACCCGTAGAACACCCATTTATCATCATCGGCCAAATCGCTTCCGTCTTATATTTCTCACTATTCCTAATTTTCAACCCGGGTCACGCCCAAAATACAGCTCTTCTGAATCTTCTAGAGGTGCCGAATCCTCAAAATCAGTGGACTCTTGGCTGCATGTCTGGGTTGGATCCTTTCCATCTCCCTCCTGCTGGAAGCTTAGCTGGGAAATGTTATATGCATCTGTAGGTGTGGGATTTGTACCTGAGGGTATAACAATTAATGCACTCCCCTTTTCTAGAGTTCCACCAAACCAGGTGCGGCTTTGGCTGATCTCACTGTTCCACTCAGGAGGCTCTCTGGGCTCGATGCGTATCCCGACATCATCTAGTGCAATGTACGTGCACAGCATTCTCTTCTGGGAATCTGACTGGTATCCACCAAGAATAATGTATTCGTGGGAGGAGCCTATGGGAGTTGCAATGGCACTTGTGATGGAGAGACCATCATTAAGGATCTCACAGGAGAGTAATGGACTGCCTAAAAGAAGCTCTACACGCAGCCTGAACAGGCGAGGTGGTCGGCAGTCAGTAGAGGCGATGTGGCCACCCAAGAAGTACACGCAGTCCTCTCGTGCCAGTGCTAGGTGGAATGACTGGCCGTCAGTGAGCTCTGGGAGGGTGTGTGCTGAAGAGCAGCCAAACTCCAGGTCAATGAGATACATCTGGGGTGGACAGTCCACCATGCAGTTCCAGTTCTCTGTGGTTCGCTCAGAAGCAGGCATGTACGATCTGCCACCAAACAGAACACAGGCGCTTTTGCCTCTGCTGTGGACTACGCTAAGGGTGTGTCCATACCGCGCTTCTGGAAGTTCACCGACCAACTCTTTC?????????????????????????????????????????????????????????????????????????????????????????????????????????????????????????????????????????????????????????????????????????????????????????????????????????????????????????????????????????????????????????????????????????????????????????????????????????????????????????????????????????????????????????????????????????????????????????????????????????????????????????????????????????????????????????????????????????????????????????????????????????????????????????????????????????????????????????????????????????????????????????????????????????????????????????????????????????????????????????????????????????????????????????????????????????????????????????????????????????????????????????????????????????????????????????????????????????????????????????????????????????????????????????????????????????????????????????????????????????????????????????????????????????????????????????????????????????????????????????????????????????????????????????????????????????????????????????????????????????????????????????????????????????????????????????????????????????????????????????????????????????????????????????????????????????????????????????????????????????????????????????????????????????????????????????????????????????????????????????????????????????????????????????????????????????????????????????????????????????????????????????????????????????????????????????????????????????????????????????????????????????????????????????????????????????????????????????????????????????????GTTGGCCTTGAACGGTTTCCCTTCCCGTGGGCACTCTTCCTAAAAACAGACGTGATTTGCCTGTTCGGGTCCGCCGACATGCTCCACGGTCAGGTGAGTGACGAGCTCGTGCATGGTGCTGAAAGYYATGTTGCAAGACTTTTTCGGGTTACTGAGCTGTTCCGGTTCGATCCATTTGCAGATAAGCTCTTGCTTGATCGGTTGCCTCATGTAACGGAAGAAGGCACCGGCGCCGTGATGTGCAKCCATGTTCATGTTAACGGGGCCGTRGCCGTGCAACTGGGTCGAAGCATAATGTTCGGACCTGGGGCTCGCCACGTGGCCGTACTGTTCACCCCGGCCGTATACGTCGCCGGAAAACCCCAAGCGCATCTGACCGTTTACCTCACTCGAGGATGCGTGTGTTGCTGCTTGCTCGTGCAGTCCAGGGAAAAGCARGTGCCCGGCGGCGTSCKAGTGCCCGTGCGCCCCCGCGAAACTACCGGCYTCMKAGGCGAAGAKGCTGTGTTGCGCGCCTGTCGCGCCAAAGAAGCCCCGGTTCCGGAAGAGAAAGTCCCGCAAGAAGTTAAACGCCGCAGCGGAGTAGGAGCCAACATGGGTCGCGTGGCGATGGTGTCCCAGGGCCGCTGCTGCATACCCGGGCGCCTGCGAGGAGAACGC???????????????????????????????????????????????????????????????????????????????010000020000100000000000000012?00000000011000001000000000001000000000000000100000000000000000100000100110?0010001001?100000001000000000010210000100000000000000000100000000000000?????0?0000000000000000000000000000000??0000??
Carassius_auratus_040213	TTCAACGGCCGCGGTATTTTGACCGTGCAAAGGTAGCGCAATCACTTGTCTTTTAAATAGAGACCTGTATGAATGGCTAAACGAGGGCTTAACTGTCTCCCCTTTCCAGTCAGTGAAATTGATCTACCCGTGCAGAAGCGGGTATAATAATACAAGACGAGAAGACCCTTTGGAGCTTAAGGTACAAAACTCAACCACGTTAAGCAA-CTCA-ATAAA--AAGTGAAAACTTTGTGGAAC-AT--GAG---ATTTT-ACCTTCGGTTGGGGCGACCACGGAGGAAAAAAAAGCCTCCAGGTGGA-AC-GGG-AAA---ATTTCCTAAAACTAAGAGAGACATCTCTAAGCCACAGAACATCTGACCAAATATGATCCGGCTAATACAAGCCGATCAACGAACCAAGTTACCCTAGGGATAACAGCGCAATCCTCTCCCAGAGTCCATATCGACGAGGGGGTTTACGACCTCGATGTTGGATCAGGACATCCTAATGGTGCAGCCGCTATTAAGGGTTCGTTTGTTCAACGATTAAAGTCCTAC??????????????????TTTGGTGCCTGGGCCGGAATAGTAGGAACCGCTTTAAGCCTCCTCATCCGAGCTGAACTTAGTCAACCCGGATCACTTCTAGGTGATGACCAAATTTACAATGTAATTGTTACCGCCCACGCCTTCGTAATAATTTTCTTTATAGTAATGCCTATCCTCATTGGAGGATTCGGAAACTGGCTTGTACCCCTGATAATCGGAGCCCCAGACATGGCATTCCCACGAATAAACAATATAAGCTTCTGGCTTCTTCCCCCATCATTCCTGTTACTACTAGCTTCCTCTGGTGTTGAAGCCGGAGCTGGCACCGGATGGACAGTATACCCCCCTCTTGCAGGAAACCTGGCCCACGCAGGAGCATCAGTAGACCTAACAATTTTCTCACTACATTTAGCAGGTGTTTCATCAATCCTGGGGGCAATCAACTTCATTACTACAACCATTAACATAAAACCTCCAGCCATTTCCCAATACCAAACACCCCTATTTGTTTGGTCCGTACTTGTAACCGCCGTCCTCCTTCTCCTATCACTACCTGTTCTAGCTGCCGGTATTACAATGCTTTTAACAGATCGAAATCTTAACACCACATTCTTTGATCCCGCAGGCGGGGGAGACCCAATTCTCTATCAACACTTATCCATCCAACATTTCAGCATGATGAAACTTTGGCTCTCTACTAGGATTATGCTTAATTACTCAAATTCTAACCGGCCTATTTCTAGCTATACATTACACCTCAGACATTTCAACCGCATTCTCATCCGTTACCCACATCTGCCGAGATGTAAACTACGGCTGACTAATTCGAAATATTCACGCAAATGGAGCATCATTCTTCTTCATCTGTATTTACATACACATTGCCCGAGGCCTATATTATGGATCATACCTTTACAAAGAAACCTGAAACATTGGAGTAGTTCTCCTACTCCTAGTTATAATGACAGCCTTTGTCGGTTATGTTCTTCCATGAGGACAAATGTCCTTTTGAGGCGCTACAGTAATCACAAACCTTCTATCCGCCGTGCCATATATAGGAGATATATTAGTTCAATGAATTTGAGGAGGCTTCTCCGTAGACAATGCAACATTAACACGATTCTTTGCATTTCACTTCCTTCTACCATTCATTATCGCCGCCGCTACTGTCATTCACCTACTGTTTCTCCACGAAACAGGATCAAACAACCCCATCGGACTGAACTCAGACGCAGACAAAATTTCTTTCCACCCATACTTTTCATACAAAGACCTCCTTGGGTTCGTGATTATACTACTAGCCCTCACACTCCTGGCATTATTCTCCCCAAACCTTTTAGGAGACCCAGAAAACTTCACTCCAGCCAATCCCCTGGTTACTCCCCCTCATATCAAACCAGAGTGATATTTCCTGTTTGCCTACGCCATTCTCCGATCAATTCCCAACAAACTAGGAGGAGTTCTTGCACTACTATTCTCCATCCTCGTACTAATAGTGGTACCCCTATTACATACCTCAAAACAACGAGGACTAACGTTCCGCCCAATCACCCAATTCCTATTTTGAACTCTAGTCGCAGACATGATTATCCTGACATGAATTGGAGGAATACCAGTAGAACATCCATTCATTATCATCGGACAAATCGCATCCGTCCTATATTTCGCACTGTTCCTTGTTCTCTTCCCGGTTCTCTTCCAAAGTATAGCTCCTCAGAGTCTTCCAAAGGTGCAGAGTCCTCAAAATCAGTGGACTCCTGGCTGCATCCCTGGGCTGATGTTTCTCCATCTTGTTCCTTCTGGAAGTTCACCTGGGAGAAATGGTATGCATCTGGTGGAGCTGGGTTTCCTTCAGAGGGGATTGCAATCAAGGCACTTCCTTTGCCCAGGCTGCCACCAAACCAAGTACGGCTGTGGGTTACCTCGCTGGTCCACTGTGGAGGTTCACGAGGCTCCATGTGGACTCCGACATCATCCAGGCCAATGTACGTGCACTCCATGCGCTTCTGGGTCTCAGACTGGTATCCGCCCAAAACTATGTACTCATGG???GAGCCAACAGGAGCAACTATGGCACTGGTAATGGTGAGACCTTCATTAAGAACAGTACAGGTGAGGATAGGGCTTCCTAAGAGAAGCTCTACACGTAGGCGGATCAAACGAGGTGGTCGGCAATCAGAGTTGAGAATGTGGCCGCCAAGGAAGTACACACAGTCCTCTCTCGCAAGAGCTACGTGGAAAGACTGGCCGTCTGTGAGCTCGGGGAGGGTGTGGGCCGTACAGCAACCAAACTCTAGGTCGATAAGAAAGACTTGTGGTGGACAGTCCACCACGCTGTTCCAGTTTTCCGTGGTCCTTTCGGTGGGGGGCATGTACGACCTGCCGCCAAACAAAACGCAGGCGGTCTTCCCTCGGCTAAGGATCACGCTGAGGGTGTGGCCGTATCGAGCACTAGGAACATCTCCAACCAGCTCTTTTTCTTGGCAGCACAGTGTGACTTTGCGATTACATCCTCTGCTGTCTACACTTAACATGTACAGACTTGAGGACAGCTCATTGTTGGGTGTTCGGCCACCATGTATGAGGTATCACTCAGGACTGCCATCACGAGGCTCAACA?GAGCTATCGCAGGACATCGGAGGGGAGGGAGATACCAAG???????????????????????????????????????????????????????????????????????????????????????????????????????????????????????????????????????????????????????????????????????????????????????????????????????????????????????????????????????????????????????????????????????????????????????????????????????????????????????????????????????????????????????????????????????????????????????????????????????????????????????????????????????????????????????????????????????????????????????????????????????????????????????????????????????????????????????????????????????????????????????????????????????????????????????????????????????????????????????????????????????????????????????????????????????????????????????????????????????????????????????????????????????????????????????????????????????????????????????????????????????????????????????????????????????????????????????????????????????????????????????????????????????????????????????????????????????????????????????????????????????????????????????????????????????????????????????????????????????????????????????????????????????????????????????????????????????????????????????????????????????????????????????????????????????????????????????????????????????????????????????????????????????????????????????????????????????????????????????????????????????????????????????????????????????????????????????????????????????????????????????????????????????????????????????????????????????????????????????????????????????????????????????????????????????????????????????????????????????????????????????????????????????????????????????????????????????????????????????????????????????????????????????????????????????????????????????????????????????????????????????????????????????????????????????????????????????????????????????????????????????????????????????????????????????????????????????????????????????????????????????????????????????????????????????????????????????????????????????????????????????????????????????????????????????????????????????????????????????????????????????????????????????????????????????????????????????????????????????????100000020000000000000000000000000001?00010?0??0????????????000000000000000000000000000001000000000000000000000000001?000000000000000000000000000000000000000000000000000000000000?????0?0100000000000000000000000000000??0000??
Charax_tectifer_33862	TTAAACGGCCGCGGTATTTTGACCGTGCTAAGGTAGCGCAATCACTTGTCTTTTAAATGAAGACCTGTATGAATGGTGGAACGAGGGCTTAACTGTCTCCCTTTTTAGGTCAATGAAATTGATCTGCCCGTGCAGAAGCGGACATAAATATACAAGACGAGAAGACCCTTTGGAGCTTAAGACA-TAAAGCCAATTACGTCAATAAC-CCTT-AAAAACAGGAATTAAACAGAG--TAGCAAC--TGA---CTAAC-GTCTTCGGTTGGGGCGACCACGGGGGAAAAACGAGCCCCCATGTGGA-CT-GGG-ACA---A---CCTAAAACCACGAGGGACACCTCTAAGTCACAGAAAATCTGACCAAATA-GATCCGGCA-C-ACAAGCCGATTAACGAACTAAGTTACCCTAGGGATAACAGCGCAATCCCCTCCAAGAGTCCATATCGACAAGGGGGTTTACGACCTCGATGTTGGATCAGGACATCCTAATGGTGCAGCCGCTATTAAGGGTTCGTTTGTTCAACGATTAAAGTCCTACGG?GCACCTTATCTAGTATTCGGTGCCTGGGCTGGAATAGTTGGTACAGCCCTTAGCCTTCTTATCCGGGCGGAATTAAGCCAACCCGGATCATTACTGGGTGATGACCAAATCTACAATGTTATCGTAACTGCACATGCATTTGTAATAATTTTCTTTATAGTAATGCCTGTAATAATCGGGGGATTTGGTAACTGGCTTGTACCACTAATAATCGGCGCCCCAGACATGGCTTTCCCCCGAATAAATAATATAAGTTTCTGGCTTCTTCCTCCATCTTTTCTTCTTCTCTTGGCCTCATCAGGCGTTGAAGCCGGAGCAGGCACAGGATGGACTGTATATCCACCTCTTGCAGGTAATTTGGCGCACGCAGGGGCTTCTGTAGACTTAACTATCTTCTCATTACATCTGGCCGGAGTCTCTTCTATTTTAGGAGCTATCAATTTTATTACAACTATTATTAACATAAAACCCCCAGCCATCTCGCAGTACCAAACCCCTTTATTCGTTTGGGCTGTTCTGGTAACAGCCGTCCTCCTTCTCCTTTCTCTACCAGTTCTGGCAGCAGGAATTACAATATTATTAACAGACCGAAATCTAAACACCACATTCTTTGACCCAGCAGGAGGAGGAGATCCAATTCTTTATCAACACCTATCCATCCAATATCTCAGCATGATGAAACTTTGGCTCCCTACTTCTTCTATGTTTAATTATACAGATTTTAACAGGTCTCTTTCTAGCAATACATTATACTTCAGATATTTCCACAGCCTTTTCCTCTGTTGCTCACATTTGCCGAGATGTAAATTATGGCTGAATTATTCGAAATATACATGCAAACGGAGCCTCATTCTTTTTTATTTGCATCTATCTTCACATCGGTCGAGGCCTTTACTACGGTTCATACCTTTACAAAGAAACATGAAACATTGGAGTAATTTTATTATTATTAGTTATAATGACTGCATTTGTAGGTTATGTATTACCCTGAGGACAAATATCCTTTTGAGGTGCTACAGTAATCACAAACCTTCTATCTGCGGTCCCATATGTAGGAAATGCATTAGTACAGTGAATTTGAGGGGGTTTCTCTGTAGACAACGCTACTCTTACACGATTCTTCGCCTTCCATTTTCTCCTCCCATTTACTATTGTAGCAGCAACTCTACTACATGCTTTATTTTTACACGAAACAGGATCAAACAACCCCCTCGGATTAAACTCAGACACAGACAAAATCTCCTTTCACCCCTACTTCTCTTACAAAGACCTCCTCGGATTTATTATTATACTTATAGCACTTACATCTTTAGCTTTATTTTCCCCCAATATCTTAGGAGACCCAGAAAACTTTACTCCCGCCAACCCACTTGTTACTCCTCCGCATATCAAACCAGAATGATACTTCCTATTTGCTTACGCTATTTTACGATCAATTCCAAACAAATTAGGAGGAGTTTTAGCCCTATTATTCTCAATTTTAGTACTAATATTAGTGCCCCTCCTCCACACTTCCAAACTCCAAGGCTTAACATTTCGACCTATTGCTCAATTCATGTTCTGAACACTGGTTGCAGACGTAATAATTCTAACATGAATTGGAGGAATACCCGTAGAACACCCTTTCATTATTATTGGACAAATTGCATCAATCCTTTATTTTATAATTTTTCTTATTCTAAACCC?????????????????????????????????????????????????????????????????????????????????????????????????????????????????????????????????????????????????????????????????????????????????????????????????????????????????????????????????????????????????????????????????????????????????????????????????????????????????????????????????????????????????????????????????????????????????????????????????????????????????????????????????????????????????????????????????????????????????????????????????????????????????????????????????????????????????????????????????????????????????????????????????????????????????????????????????????????????????????????????????????????????????????????????????????????????????????????????????????????????????????????????????????????????????????????????????????????????????????????????????????????????????????????????????????????????????????????????????????????????????????????????????????????????????????????????????????????????????????????????????????????????????????????????????????????????????????????????????????????????????????????????????????????????????????????????????????????????????????????????????????????????????????????????????????????????????????????????????????????????????????????????????????????????????????????????????????????????????????????????????????????????????????????????????????????????????????????????????????????????????????????????????????????????????????????????????????????????????????????????????????????????????????????????????????????????????????????????????????????????????????????????????????????????????????????????????????????????????????????????????????????????????????????????????????????????????????????????????????????????????????????????????????????????????????????????????????????????????????????????????????????????????????????????????????????????????????????????????????????????????????????????????????????????????????????????????????????????????????????????????????????????????????????????????????????????????????????????????????????????????????????????????????????????????????????????????????????????????????????????????????????????????????????????????????????????????????????????????????????????????????????????????????????????????????????????????????????????????????????????????????????????????????????????????????????????????????????????????????????????????????????????????????????????????????????????????????????????????????????????????????????????????????????????????????????????????????????????????????????????????????????????????????????????????????????????????????????????????????????????????????????????????????????????????????????????????????????????????????????????????????????????????????????????????????????????????????????????????????????????????????????????????????????????????????????????????????????????????????????????????????????????????????????????????????????????????????????????????????????????????????????????????????????????????????????????????????????????????????????????????????????????????????????????????????????????????????????????????????????????????????000000000000000000000000000000000000000000000000100000000000000000000000000000000000000100000000000000000?0000000001?000000000000000000000000000000000000000000000000000000000000?????0?0000000000000000000000000000000??0000??
Compsaraia_compsus	?????????????????????????????????????????????????????????????????????????????????????????????????????????????????????????????????????????????????????????????????????????????????????????????????????????????????????????????????????????????????????????????????????????????????????????????????????????????????????????????????????????????????????????????????????????????????????????????????????????????????????????????????????????????????????????????????????????????????????????????????????????????????????????????????????????????????????????????????????????????????????????????????????????????????????????????????????????????????????????????????????????????????????????????????????????????????????????????????????????????????????????????????????????????????????????????????????????????????????????????????????????????????????????????????????????????????????????????????????????????????????????????????????????????????????????????????????????????????????????????????????????????????????????????????????????????????????????????????????????????????????????????????????????????????????????????????????????????????????????????????????????????????????????????????????????????????????????????????????????????????????????????????????????????????????????????????????????????????????????????????????????????????????????????????????????????????????????????????????????????????????????????????????????????????????????????????????????????????????????????????????????????????????????????????????????????????????????????????????????????????????????????????????????????????????????????????????????????????????????????????????????????????????????????????????????????????????????????????????????????????????????????????????????????????????????????????????????????????????????????????????????????????????????????????????????????????????????????????????????????????????????????????????????????????????????????????????????????????????????????????????????????????????????????????????????????????????????????????????????????????????????????????????????????????????????????????????????????????????????????????????????????????????????????????????????????????????????????????????????????????????????????????????????????????????????????????????????????????????????????????????????????????????????????????????????????????????????????????????????????????????????????????????????????????????????????????????????????????????????????????????????????????????????????????????????????????????????????????????????????????????????????????????????????????????????????????????????????????????????????????????????????????????????????????????????????????????????????????????????????????????????????????????????????????????????????????????????????????????????????????????????????????????????????????????????????????????????????????????????????????????????????????????????????????????????????????????????????????????????????????????????????????????????????????????????????????????????????????????????????????????????????????????????????????????????????????????????????????????????????????????????????????????????????????????????????????????????????????????????????????????????????????????????????????????????????????????????????????????????????????????????????????????????????????????????????????????????????????????????????????????????????????????????????????????????????????????????????????????????????????????????????????????????????????????????????????????????????????????????????????????????????????????????????????????????????????????????????????????????????????????????????????????????????????????????????????????????????????????????????????????????????????????????????????????????????????????????????????????????????????????????????????????????????????????????????????????????????????????????????????????????????????????????????????????????????????????????????????????????????????????????????????????????????????????????????????????????????????????????????????????????????????????????????????????????????????????????????????????????????????????????????????????????????????????????????????????????????????????????????????????????????????????????????????????????????????????????????????????????????????????????????????????????????????????????????????????????????????????????????????????????????????????????????????????????????????????????????????????????????????????????????????????????????????????????????????????????????????????????????????????????????????????????????????????????????????????????????????????????????????????????????????????????????????????????????????????????????????????????????????????????????????????????????????????????????????????????????????????????????????????????????????????????????????????????????????????????????????????????????????????????????????????????????????????????????????????????????????????????????????????????????????????????????????????????????????????????????????????????????????????????????????????????????????????????????????????????????????????????????????????????????????????????????????????????????????????????????????????????????????????????????????????????????????????????????????????????????????????????????????????????????????????????????????????????????????????????????????????????????????????????????????????????????????????????????????????????????????????????????001011021000110000100001011?12100000001011101101100000000001011100100001000101000001000101100100000111100111111110?01111110011100010100111??101111011010110100111010100111001100101101101111110010001000110001000000011?1000110
Compsaraia_samueli_182210	TTTAACGGCCGCGGTATTTTGACCGTGCAAAGGTAGCGCAATCACTTGTTTCATAAATTGAAACCCGTATGAATGGCAAGACGAAGGCTTAACTGTCTCCCCTTTCAGGTCAGTGAAATTGATCTGCCCGTGAAGAAGCGGACATACTTATACAAGACGAGAAGACCCTTTGGAGCTTAAGACC--TAAACCAACTGTGTAACAGA--CTAA-TTACCA-TTAGCCAAAATAAACCTTGC-AC--TGG---CCTAC-GTCTTCGGTTGGGGCGACCACGGAGAAAAATAAAGCCTCCGCGCAGA-AA-GGG-AATAAAGACTCCCTAAACCAAGAGAGACATCTCTAAGCCACAGAATATCTGAC--AAACAGACCCGGGCAGTAGTGCCCGATTAACGAACCAAGTTACCCTAGGGATAACAGCGCAATCCCCTTCCAGAGCCCTTATCGACAAGGGGGTTTACGACCTCGATGTTGGATCAGGACATCCTAATGGTGCAGCCGCTATTAAGGGTTCGTTTGTTCAACGATTAAAGTCCTAC??????????????????TTTGGTGCCTGGGCTGGAATAGTTGGCACAGCCTTCAGCCTTTTAATTCGAGCAGAATTAAGCCAACCCGGCTCCTTACTAGGCGACGACCAAATTTACAATGTAATTGTTACTGCACACGCCTTCGTAATAATYTTCTTTATAGTAATGCCCATCATAATTGGRGGGTTTGGAAACTGGCTAATCCCCCTAATAATTGCCGCCCCAGACATGGCCTTYCCCCGAATAAATAACATAAGCTTCTGGCTTCTCCCCCCGTCATTCTTCCTCCTCCTGGCYTCTGCCGGGTTAGAGGCSGGGGTTGGGACCGGATGGACKCTATACCCCCCTCTCGCAGGAAACGCGGCACACGCMGGAGCCTCCGTAGACCTAACCATTTTCTCTCTCCACYTGGCCGGAGTATCCTCAATTCTMGGMTCGATTAACTTYATCACAACTATTATTAATATGAAACCTCCAACCATTTCTCAATACCAACTCCCCCTATTTATCTGGTCCCTGCTGGTAACCACAGTACTTCTACTACTTTCCCTTCCTGTCCTAGCTGCAGGCATTACTATGCTGCTCACAGACCGAAATCTAAACACAGCATTTTTTGACCCGACGGGTGGTGGTGACCC?ATT???????????????TCCATCCAATATTTCATACTGATGAAACTTTGGCTCCCTCCTTTTACTATGCCTAATTACACAAATTGCTACAGGACTATTCCTAGCAATACACTATACCCCCGACATCTGCACCGCCTTCTCCTCCGTAGCACATATCTGCCGAGATGTAAACTACGGCTGACTAATCCGCAACGCTCACGCCAACGGCGCTTCTCTATTCTTCGTTTGTGTATACCTCCACATCGGACGAGGCCTCTATTATGGATCCTACCTTTACAAAGAAACCTGAAATATCGGAGTTATCCTATTCCTACTTATAATAATTACAGCCTTTGTGGGGTACGTCCTCCCATGAGGCCAAATATCATTTTGAGGCGCCACTGTAATCACCAACCTCCTATCCGCCACCCCTTATGCAGGAACTTCTCTTGTGCGATGAGTATGAGGCGGCTTCTCAGTTGATAACGCAACCTTAACCCGATTTTTTGCCTTCCACTTCTTACTCCCCTTCCTACTTATCGCAATAACAGCCCTTCACGCCTTATTCCTACACGAAACTGGATCCAACAATCCAGCCGGCCTAAACTCAGACTCAGACAAAATCCCCTTCCACCCATACTTCTCATACAAAGACCTCCTGGGCTTCAGTATCCTCCTTACAGCCCTCGCATCCCTCGCCCTATTTTCCCCCAACCTTTTAGGAGACCCAGAAAACTTTTCAGCCGCCAACCCAATAATTACCCCCACCCACATCAAACCAGAATGATACTTCCTGTTTGCCTACGCTATTTTACGTTCCATCCCCAACAAACTAGGAGGAGTCCTAGCACTCGTCTTCTCAGTACTAATCCTCATACTTGTCCCACTCCTCCACACCTCAAAACAACAAGGACTCACCTTCCGGCCCGTCTCCCAGCTACTATTCTGAACCCTGATCGCAGACGTAGTTATCCTCACATGAATTGGAGGGATACCTGTAGAGTACCCATTTACAGTCATCGGCCAAATCGCTTCCATCCTCTACTTCGCCCTATTTCTTATCCTCTTCCCGGCTCACGTCCGAAGTACAGCTCTTCTGAATCCTCTAGAGGAGCCGAGTCCTCAAAGTCAGTGGATTCTTGGCTGCATGTCTGGGATGGATCCTCTTCTTCTGCCTCCTGCTGGAAGCTTACCTGGGAAAAGTTATACGTATCTGGAGATGCTGTATTGCCTTCTGATGGAACGGCAATCAGAGTGCTCCCCTTTTCCAGGTTCCCACCAAACCAAGTGCGGCTTTGGCTTATATCGCTGCTCCATTGTGGTGGCTCCCGAGACTTGATGTGTATACCCACATCATCTAGTGCAACACTGGTGCACTGCATTCGCTTCTGGGATTCGGACTGGTATCCTCCGAGGATGATGTACTCATGGGCAGAGCTTGTGAGGGTTGCGATGGCGCTAGTGATGGAGAAACCATCATTAAGGATATCACAGGAGAGCAGTGGACTGCCTAATAAAAGCTCTACACGCAGCCTGAACAGACGAGGTGGTCGGCAATCGCTGGAGAGAATGTGGCCTCCCAGGAAGTACACACAGTCCTCCCGCGCAAGTGCCAGGTGGAACGACTGGCCATCTGTGAGCTCAGGGAGGGAGTATGCAGAACAGCAGCCGAACTCAAGGTCAAGGAGGTACACCAGAGGTGGACAGTCTGCCACGGTGTTCCAGTTCTCTGTGGTTCTCTCAGCAGGTGGCAGGTATCTCCTGCCACCAAACAACCCCCACGCTGTTTTCCCCCTGCTGTGGACTACACTGATGGTGTGGCCGTACCGGGGCCCTGGAAGCTCCCCAGCCAGCTCTTTCTCCTGGCATCTCAGTGTGACCTTCCGATTGCATCCGTGGTTGTCCACGCTGAGCACATATAGGCTCGAGGACAGCTCATTGTTGGGTGTTCGGCCACCGTGGATGAGGTATCACTCGGGGCTTCCATCACGAGCTTCCAGCCAAGAGACTGCAGGGCAGCGCAGAGGTGGGAGATACCAAG?????????????????????????????????????????????????????????????????????????????????????????????????????????????????????????????????????????????????????????????????????????????????????????????????????????????????????????????????????????????????????????????????????????????????????????????????????????????????????????????????????????????????????????????????????????????????????????????????????????????????????????????????????????????????????????????????????????????????????????????????????????????????????????????????????????????????????????????????????????????????????????????????????????????????????????????????????????????????????????????????????????????????????????????????????????????????????????????????????????????????????????????????????????????????????????????????????????????????????????????????????????????????????????????????????????????????????????????????????????????????????????????????????????????????????????????????????????????????????????????????????????????????????????????????????????????????????????????????????????????????????????????????????????????????????????????????????????????????????????????????????????????????????????????????????????????????????????????????????????????????????????????????????????????????????????????????????????????????????????????????????????????????????????????????????????????????????????????????????????????????????????TTCTTCCCAAAAACAAACATGATTCGATTGCTCTGGTCCCCCAACGTGTTCCACGGTGAGATGGGTCACAAGCTCGTGCATGGTGCTGAAAGTTTTGTTGCACGACTTTTTCGGGTTAGTGAGTTGCTCCGGTTCAATCCACTTGCAGATGAGCTCTTGTTTGATCGGTTGCCTCATGTAACGGAAAAAGGCCCCAGCACCATGATGAGCAGCCATGTTCATGTTCATGGGGCCGTAGCCGTGCAACTGTGCCGACGTGTAGTGCTCCGATCTGGGGCTCGTGACATGGCCGTACTGATCTGCCCTACCGTACATGTCTCCGGAAAAACCCAAGCGCATCTGACTGTTCACCACGTTCGAGGACGCGTGCGTCGCCGCTTGCTCGTGCAGTCCCGGGAAAAGCAGGTGTCCAGCAGCATCGGAGTGTCCATGTGGGCCCGCGAAACTTCCAGCTGCGGAGGCGAAAAGACTGTGCTGCGCGCTGGTGGCGTCTCCGAAGCCTCGATTCCGAAACAGAAAGTCCCGGGTCGAGTTGAAAGCCGCGGTGGAATAGGAGCTGACATGAGTGGAGTGGTGATGGTGTCCCAAGGCTGCGGCTGCGTAGCCGGGTGCCTGCGAGGAAAACGCCGTTTGCCCGGAGCCAAGATCATGGGAAAAGTGGTTGATTTGAAAAGCGCCCATACCGTCGGCAAACGGACTTATCCCC001011021000110000100001011?1210000000101110110110000000000101110010000100010100000?0001011001000001111?0111111110?????1110011100010100111??10?111011010110100111010100111001100101101101111110010001000110001000000011?1000110
Cyphocharax_festivus_33743	TTAAACGGCCGCGGTATTTTGACCGTGCTAAGGTAGCGCAATCACTTGTCTTTTAAATGAAGACCTGTATGAATGGTGGAACGAGGGCTTAACTGTCTCCCTTCTCCCGTCAATGAAATTGATCTGCCCGTGCAGAAGCGGGCATATATATACAAGACGAGAAGACCCTTTGGAGCTTAAGACA-AAAAGCCAACCGTGTCAAAAAT-CCAA-ATAAAATGAAGTTAAACAAAA--CAGCAAC--TGG---CCAGC-GTCTTCGGTTGGGGCGACCGCGGGGGAAAACAAAGCCCCCATGTGGA-AC-GGG-ACA---ACTTCCTAAAACTAAGAGAGACATCTCTAAGCCACAGAACATCTGACCAAA-A-GATCCGGCA-T-ACAAGCCGATCAACGAACCAAGTTACCCTAGGGATAACAGCGCAATCCCCTCCAAGAGTTCATATCGACGAGAGGGTTTACGACCTCGATGTTGGATCAGGACATCCTAATGGTGCAGCCGCTATTAAGGGTTCGTTTGTTCAACGATTAAAGTCCTAC??????????????????TTTGGTGCCTGGGCCGGTATAGTTGGTACAGCCCTCAGCCTCCTAATTCGAGCAGAGCTTAGCCAACCCGGAGCCCTACTAGGTGACGACCAGATTTATAATGTTATCGTTACCGCACACGCCTTCGTAATAATTTTCTTTATAGTAATGCCAATCATAATTGGAGGCTTTGGGAACTGGTTAGTACCCCTAATGATCGGAGCCCCCGATATAGCATTTCCTCGAATAAATAACATGAGCTTTTGGCTACTACCCCCCTCATTCCTCCTTCTACTATCCTCTTCTGGGGTCGAAGCCGGAGTGGGGACCGGTTGGACCGTCTACCCACCCCTTGCTGGTAACCTGGCCCATGCAGGTGCTTCCGTCGACCTAGCTATTTTCTCCCTCCACCTCGCCGGGGTTTCCTCAATTCTTGGGGCAATTAATTTTATCACAACCATTATTAATATAAAACCCCCAGCAATTTCACAATATCAAACCCCCCTATTTGTCTGGGCTATTCTAATTACAGCTGTCCTACTTCTCCTCTCACTCCCAGTCCTAGCTGCTGGCATCACCATGCTGCTAACGGATCGAAACATTAATACCACATTTTTTGACCCGGCTGGCGGGGGAGACCCAATTTTATATCAACACTTATCCCTCCAACATCTCCGCATGATGAAATTTTGGTTCACTACTACTGCTCTGTCTAATAATACAAATCCTAACAGGGCTGTTTTTAGCTATACATTATACCTCAGACATCTCTACTGCATTCTCTTCTGTCGCTCACATTTGCCGAGACGTCAACTACGGGTGACTAATCCGAAACATACACGCAAACGGCGCTTCCTTCTTCTTCATTTGCATCTACTTACACATTGGTCGAGGCCTATACTATGGCTCTTACCTCTACAAAGAAACATGAAACATCGGAGTAGTACTACTACTGCTAGTTATAATAACAGCATTCGTAGGTTACGTCCTCCCATGAGGCCAAATATCATTCTGAGGAGCCACTGTTATCACAAACCTCCTTTCCGCAGTCCCATACGTAGGAGATGCGCTAGTGCAATGAATCTGAGGGGGTTTCTCCGTAGACAACGCAACCCTAACACGGTTTTTTGCCTTCCACTTTCTACTGCCCTTTGCAATTGTAGCAGCTACTGCTCTTCATGCCCTTTTCCTACACGAAACAGGCTCCAACAACCCAGTCGGCCTAAATTCGGATGCAGACAAAATCTCATTTCACCCCTACTTCTCATACAAAGACCTCCTGGGTTTTATAATTATACTAGTAGCTCTGACATCTCTAGCCCTATTTTCCCCGAATCTTCTAGGCGACGCAGAAAACTTCATCCCAGCCAACCCCCTCGTCACACCAACACACATCAAACCAGAGTGATATTTCCTATTCGCCTACGCCATCCTACGATCAATCCCAAACAAACTAGGAGGAGTACTAGCCCTTTTATTCTCAATCTTGGTTCTAATACTAGTCCCTCTCCTCCACACCTCAAAACAACAAGGACTGACATTCCGCCCCGTCACCCAATTCCTATTCTGGACCCTCGTCGCAGACGTAGCAATTTTAACATGAATCGGAGGAATACCCGTAGAACACCCATTCATTATTATTGGCCAAGTCGCCTCTGTTCTCTACTTCGCATTAATCCTTGTCCTCAATCC???????GGCCAAAGTACAGCTCCTCCGAGTCCTCCAGAGGGGCTGAGTCCTCAAAGTCTGTGGACTCTTGGCTGCATGTCTGGCTTGGATCTTCTGCATCTCCCTCTTGCTGGAAGCTTACCTGGGAAAAGTTATATGCATCTGGAGGTGCAGGATTTCCCTCTGATGGAATAGCAATCAGTGCGCTCCCCTTTCCCAGACTTCCCCCAAACCAAGTACGGCTCTGGCTGATCTCACTGCTCCACTGTGGTGGCTCTCGAGATTCCATACGTATGCCTACATCATCCAGTGTGACGTACGTGCACAGCATTCGCTTCTGGGAGTCTGACTGGTATCCACCGAGGATCATATACTCATGGGCTGGGCCTACAGGAGTTGCAATGGCACTTGTGATTGACAGACCATCATTAAACATATCACAGGTGACCACCGGACTGCCTAGGAGAAGCTCCACTCGCAGCCTGAACAGGCGAGCTGGTCGGCAGTCAGTGGAAAGAATGTGGCCGCCCAGGAAGTACACACAATCCTCTCGAGCCAGGGCCAGGTGGAAGGACTGGCCATCCGTGAGCTCAGGGAGGGTATATGCTGAGCAGCAGCCAAACTCCAGGTCAATGAGGAACACCTGGGGCGGACAGTCCACAACACTATTCCAATTCTCCGTGGTTCTCTCAGCAGGTGACATGTATGACCTGCCGCCAAAAAGAACACAGGCCGTTTTCCCCCTGCTGTGCACTACACTAATGGTGTGCCCATACCGAGGCCCAGGAGACTCCCCCACCAGCTCTTTCTCCTGGCATCTCAGCGTGACTTTTCGATTGCAGCCACGACTGTCGACACTTAGCAAGTACAGGCTAGAGGACAGCTCATTATTGGGGGTTCGGCCACCGTGTATGAGGTATCACTCAGGGCTTCCATTGCGAGGCTTTAGA?GAGCAATTGCCGGACAACGAAGAGGTGGGAGGTACCAGG???????????????????????????????????????????????????????????????????????????????????????????????????????????????????????????????????????????????????????????????????????????????????????????????????????????????????????????????????????????????????????????????????????????????????????????????????????????????????????????????????????????????????????????????????????????????????????????????????????????????????????????????????????????????????????????????????????????????????????????????????????????????????????????????????????????????????????????????????????????????????????????????????????????????????????????????????????????????????????????????????????????????????????????????????????????????????????????????????????????????????????????????????????????????????????????????????????????????????????????????????????????????????????????????????????????????????????????????????????????????????????????????????????????????????????????????????????????????????????????????????????????????????????????????????????????????????????????????????????????????????????????????????????????????????????????????????????????????????????????????????????????????????????????????????????????????????????????????????????????????????????????????????????????????????????????????????????????????????????????????????????????????????????????????????????????????????????????????????????????????????????????????????????????????????????????????????????????????????????????????????????????????????????????????????????????????????????????????????????????????????????????????????????????????????????????????????????????????????????????????????????????????????????????????????????????????????????????????????????????????????????????????????????????????????????????????????????????????????????????????????????????????????????????????????????????????????????????????????????????????????????????????????????????????????????????????????????????????????????????????????????????????????????????????????????????????????????????????????????????????????????????????????????????????????????????????????????????????????????????100000000000000000000000000000000000000000000000100000000000000000000000000000000000000100000000000000000?0000000001?000000000000000000000000000000000000000000000000000000000000?????0?0000000000000000000000000000000??0000??
Dianema_longibarbis_39374	TTAAACGGCCGCGGTATTTTGACCGTGCAAAGGTAGCGCAATCACTTGTCTTTTAAATGAAGACCCGTATGAATGGTTAAACGAGGGCTTAACTGTCTCCCTTCTCCAGTCAATGAAATTGATCTACCCGTGCAGAAGCGGGTGTAAATCTACAAGACGAGAAGACCCTTTGGAGCTTAAGACA-AAACATCACCTATGTTAAG----------TAAAA-AAAATAAAACTAAA--TAGTTCT--TGA---TTATA-GTCTTCGGTTGGGGCGACCGCGGGATAAAATTAAACTCCCGCAAGGA-CT-GAA-GAA---ACCCTTTAAAACTAAGAAAGACATTTCTAAGTCACAGAATTTCTGACCACAAA-GATCCGGCC-----ATGCCGATCAACGAACCAAGTTACCCTAGGGATAACAGCGCAATCCCCTTTTAGAGTTCCTATCGACAAGGGGGTTTACGACCTCGATGTTGGATCAGGACATCCTAATGGTGCAGCCGCTATTAAGGGTTCGTTTGTTCAACGATTAAAGTCCTAC??????????????????TTTGGTGCATGGGCCGGAATAGTCGGCACCGCCCTAAGCCTATTAATTCGAGCGGAACTTAATCAACCAGGCTCTTTACTAGGCGACGACCAAATTTACAACGTCATTGTTACTGCACACGCCTTCGTCATAATCTTCTTTATAGTAATACCCATTCTAATTGGGGGTTTCGGAAATTGGCTAATTCCACTAATGATTGGTGCACCCGATATGGCATTCCCACGAATAAATAATATGAGCTTCTGGCTTCTACCCCCATCCTTCCTACTTCTTCTGGCCTCATCAGGAGTTGAAGCCGGAGCAGGAACCGGCTGGACCGTCTATCCACCACTTGCAAGCAATCTTGCCCATGCTGGAGCCTCAGTTGACCTAACCATTTTTTCCCTTCACCTAGCAGGTGTCTCCTCAATTCTAGGCTCCATCAACTTTATTACAACTATTATTAATATAAAACCCCCCGCAATTTCTCAGTATCAAACACCCCTATTTATTTGGGCCACATTAATCACTACCGTTCTCCTCTTACTATCTCTACCAGTTCTAGCTGCCGGAATTACAATATTACTAACAGACCGAAATCTAAACACCGCGTTCTTTGATCCCGCAGGAGGTGGTGATCCTGTGTTATATCAACACTTATCCCTCAATTATGCCTGCTTGATGAACTATAGGCTCCCTCCTCCTCCTCTGCTTAGCAATACTAATCGTAACAGGACTATTTCTAGCAATATACTACGCATAAAACATATCAACAGCATTCTCTTCAGTAGTACATATTTGCCAAGATGTAAATTACGGATGACTAATGCACACCCTCGCTGCAAACGGGGCCTCATTCTTCTTTATCTGTATATACTTGCTGGTAGGACGAGGATTTTATTATGGATCTTACCTAAACAAAAAAACATGAAACATCGGAGTCGTACTTCTCCTATTAGTAATAATAACTGCATTCGGAGGTTACGTCCTTCCATGAGGACAAATATCATTTTGAGGTGCAACTGTTATTATAAATCTCCTATCAGCCGTCCCTTACATCGRCAATGCMCTCGTTCAATGAATCTGAGGGGGCTTTTCAGTMGACAACGCAACTTTAACACGATTCTTCGCATTCCACTTTATCCTTCCATTTGCTGCTGTAGCCGCTACCCTAATTCATGCCCTATTCCGACAAGAAACTGGGTCAAACAATCCAGCAGGTATAAATTCAGATACAGACAAAATCCAATTCCACCCCTACTTCTCCTTCAAAGACCTACTAGGCTTCTTCATCCTACTGCTCGCCCTCACATCTATAGCCCTCTTTTCACCCAACCTCCTAGGAGACCCAGAAAATTTTACATCCGCCAACCCCTTAGTCGCCCCAACACATATCAAACCAGAATGATATTTCCTATTTGCATATGCCATCCTCCGATCTCTACCAAACAAACTAGGAGGTGTACTAGCCTTGGTACTTTCCATCTTAATCTTAATAGTTGTACCTCTCCTACATACCTCAGCACAACGAGGAATAACATTCCGACCAACCACTCAACTCCTATTCTGACTCTTAGTCGCTGACATACTAATTCTCACATGAATTGGAGGAATACCTGTAGAACACCCATTCATTGTCATTGGACAAGTCGCATCAATCCTATACTTCACCTTAATTTTAGT?AGATTTCC?????????????????????????????????????????????????????????????????????????????????????????????????????????????????????????????????????????????????????????????????????????????????????????????????????????????????????????????????????????????????????????????????????????????????????????????????????????????????????????????????????????????????????????????????????????????????????????????????????????????????????????????????????????????????????????????????????????????????????????????????????????????????????????????????????????????????????????????????????????????????????????????????????????????????????????????????????????????????????????????????????????????????????????????????????????????????????????????????????????????????????????????????????????????????????????????????????????????????????????????????????????????????????????????????????????????????????????????????????????????????????????????????????????????????????????????????????????????????????????????????????????????????????????????????????????????????????????????????????????????????????????????????????????????????????????????????????????????????????????????????????????????????????????????????????????????????????????????????????????????????????????????????????????????????????????????????????????????????????????????????????????????????????????????????????????????????????????????????????????????????????????????????????????????????????????????????????????????????????????????????????????????????????????????????????????????????????????????????????????????????????????????????????????????????????????????????????????????????????????????????????????????????????????????????????????????????????????????????????????????????????????????????????????????????????????????????????????????????????????????????????????????????????????????????????????????????????????????????????????????????????????????????????????????????????????????????????????????????????????????????????????????????????????????????????????????????????????????????????????????????????????????????????????????????????????????????????????????????????????????????????????????????????????????????????????????????????????????????????????????????????????????????????????????????????????????????????????????????????????????????????????????????????????????????????????????????????????????????????????????????????????????????????????????????????????????????????????????????????????????????????????????????????????????????????????????????????????????????????????????????????????????????????????????????????????????????????????????????????????????????????????????????????????????????????????????????????????????????????????????????????????????????????????????????????????????????????????????????????????????????????????????????????????????????????????????????????????????????????????????????????????????????????????????????????????????????????????????????????????????????????????????????????????????????????????????????????????????????????????????????????????????????????????????????????????????????????????????????????????????????????010000020000100000000000000012?00000000011?00001000000000001000000000000000100000000000000000100000100100?0010001001?100000001000000000010210000100000000000000000100000000000000?????0?0000000000000000000000000000000??0000??
Distocyclus_conirostris_182573	TTAAACGGCCGCGGTATTTTGACCGTGCAAAGGTAGCGTAATCACTTGTCTTTTAAATGAAGACCTGTATGAATGGCAAAACGAGGGCTTAACTGTCTCCCATTTCTAGTCAGTGAAATTGATCTGCCCGTGCAGAAGCGGACATAAAACTACAAGACGAGAAGACCCTTTGGAGCTTAAGACC-CAGGATCACCTATGTTAATAAA-CCTG-ATAAAT-AGGTCTAAACTAAA--TAAT-GC--TGA---TCCCC-GTCTTCGGTTGGGGCGACCGCGGAGGAAAACAAAGCCTCCATGTGGA-AT-GGG-GCC-TCCCGCCTCAAAATTAAGAGGGACACCTCTAAATCGCAAAACATTTGACCAAAAA-GATCCGGCC-A-ACAGGCCGACCAACGAACCAAGTTACCCTAGGGATAACAGCGCAATCCCCTCCCAGAGTCCCTATCGACAAGGGGGTTTACGACCTCGATGTTGGATCAGGACATCCTAATGGTGCAGCCGCTATTAAGGGTTCGTTTGTTCAACGATTAAAGTCCTACGGCACCCTCTATATAGTATTTGGTGCCTGGGCCGGAATGGTCGGCACAGCCCTCAGCCTGCTAATTCGAGCAGAACTAAGCCAGCCGGGAGCTCTCCTAGGTGATGACCAAATTTATAACGTAATCGTCACTGCCCACGCCTTCGTAATAATTTTCTTCATAGTAATGCCAATCATAATCGGAGGGTTTGGAAACTGGCTTATCCCACTAATGATCGGGGCCCCCGATATAGCCTTCCCACGAATAAACAACATGAGCTTCTGGCTCCTCCCTCCTTCATTTCTGCTCCTTCTTGCCTCATCTGGAGTTGAAGCCGGGGCAGGTACAGGCTGGACCGTCTACCCGCCCCTTGCCGGGAACCTCGCCCACGCAGGAGCATCAGTTGATCTCACTATTTTCTCACTCCACCTTGCCGGTGTCTCGTCAATTTTAGGCTCAATTAATTTTATTACAACCATTATTAATATGAAGCCACCAGCTATCTCACAATACCAAACTCCACTATTTATTTGGGCCACACTAGTAACCACCGTCCTCCTCCTTCTCTCTTTACCCGTCCTAGCCGCCGGTATTACCATACTACTTACAGATCGAAACCTTAACACAACCTTCTTTGACCCAGCAGGAGGAGGGGATCCAATTCTCTACCAACACCTATCCCTCAAATATTTCAGCCTGATGAAACTTTGGCTCCCTCCTTCTACTATGCCTAATAGCACAAATCATTACAGGACTATTTCTAGCAATACACTACACCTCAGACATCTCAACTGCCTTCTCCTCTGTTGCCCACATTTGCCGAGACGTAAATTACGGATGATTCATCCGAAATCTGCACGCCAATGGAGCCTCATTCTTCTTTATCTGCATCTACCTACACATTGGACGAGGTCTTTATTATGGCTCCTTCCTATACAAAGAAACCTGAAACATCGGCGTAGTCCTATTCTTCCTAGTTATAATAACTGCATTTGTAGGATATGTGCTCCCATGAGGTCAAATGTCCTTCTGAGGTGCCACAGTCATCACCAACCTCCTTTCAGCCGTCCCCTATATTGGCAACGACCTCGTCCAATGACTCTGAGGAGGCTTCTCCGTAGACAATGCAACACTTACCCGATTCTTTGCCTTTCACTTCCTCCTCCCATTCGCAGTTGTTGCAGCCACAATTCTCCACGCACTATTCCTCCACGAAACAGGATCAAACAACCCTACCGGACTAAACTCAGACTCAGACAAAATCCCATTTCACCCCTACTTCTCATACAAAGACCTATTAGGATTTATTATTATACTTACTGGCCTCATCTCCCTAGCCCTATTTTCCCCGAATCTTCTAGGAGACCCAGAAAACTTCACCCCCGCCAACCCCCTTGCAACCCCTCCACACATCAAACCAGAATGATACTTTCTCTTCGCCTACGCCATCCTTCGATCCATCCCCAACAAGCTCGGCGGAGTCTTAGCCCTAGTATTCTCAATTTTAATTCTCCTGCTCGTCCCACTCCTTCACACCTCAAAACAACAAGCACTAACTTTCCGCCCCATCACCCAACTGCTGCTCTGAACACTAGTCGCAGACGTAGCCGTCCTAACTTGAATCGGAGCTATACCAGTAGAACACCCCTTCATCATCATCGGCCAAATCGCCTCCGCCCTTTACTTCGCCATTTTCCTCATCCTCTTCCCGGGTCACGTCCAAAGTACAGCTCTTCTGAATCCTCTAGAGGAGCTGAATCCTCAAACTCAGTGGACTCTTGGCTGCATGTTTGGGTTGGATCTTCTCCTTCTGCCTCCTGCTGGAAGCTTACTTGGGAAAAGTTATATGCATCTGAAGATGCTACATTGCCCTCTGATGGAACAGCAATTAAGGCACTGCCCTTTTCCAGACTTCCACCAAACCAAGTGCGACTTTGGCTGATATCGCTGCTCCATTCTGGTGGCTCTCGAGACTTGATGCGTATATGCACATCATCTAGTGCAACGTGGGTGCACTGCATTCGCTTTTTGGACTCAGACTGGTATCCACCAAGGATGATGTACTCATGGGCAGAGCCTGTGGGAGTTGCAATTGCACTTGTGATGGAGAGACCATCATTAAGGATCTCACAGGAGAGTAGTGGACTGCCTAAGAGAAGCTCTACACGCAGCCTGAACAGACGAGGTGGTCGGCAGTCAGTGGAGAGAATGTGGCCACCCAGGAAGTACACACAGTCTTCTCGTGCCAGTGACAGGTGGAACGACTGGCCATCTACAAGTTCTGGGAGGGTGTGTGCTGAAGAGCAGCCAAACTCCAGATCAATGAGGTACACCAGGGGTGGACAGTCCGCCACGGTGTTCCAGTTTTCTGTGGTTCTCTCAGAAGGTGGCAGGTACCTCCTGCCACCAAACACCACGCACGCGGTTTTGCCTCTGCTGTGGACTACGCTGATGGTGTGGCCATACCGGGGCCCTGGAGGCTCCCCAGCCAACTCTTTCTCCTGGCACCTCAGCGTGACCTTTCGGTTGTATCCGCGATTGTCCACACTGAGCATGTATAGGCTCGATGACAGCTCATTGTTGGGTGTTCGGCCACCATGGATGAGGTATCACTCAGGGCTTCCGTCACTAGCTTCCAGCCGACAGACTGCTGGGCAGCGCAATGGTGGAAGGTACCAAG???????????????????????????????????????????????????????????????????????????????????????????????????????????????????????????????????????????????????????????????????????????????????????????????????????????????????????????????????????????????????????????????????????????????????????????????????????????????????????????????????????????????????????????????????????????????????????????????????????????????????????????????????????????????????????????????????????????????????????????????????????????????????????????????????????????????????????????????????????????????????????????????????????????????????????????????????????????????????????????????????????????????????????????????????????????????????????????????????????????????????????????????????????????????????????????????????????????????????????????????????????????????????????????????????????????????????????????????????????????????????????????????????????????????????????????????????????????????????????????????????????????????????????????????????????????????????????????????????????????????????????????????????????????????????????????????????????????????????????????????????????????????????????????????????????????????????????????????????????????????????????????????????????????????????????????????????????????????????????????????????????????????????????????????????????????????????????????????????????????????????????????????????????????????????????????????????????????????????????????????????????????????????????????????????????????????????????????????????????????????????????????????????????????????????????????????????????????????????????????????????????????????????????????????????????????????????????????????????????????????????????????????????????????????????????????????????????????????????????????????????????????????????????????????????????????????????????????????????????????????????????????????????????????????????????????????????????????????????????????????????????????????????????????????????????????????????????????????????????????????????????????????????????????????????????????????????????????????????????????0010001000000100000000000111100000001010111000010000000010010100000000000011100000110000000001001000001?0011111110?01101110011100000100010111000101100012000000100111010110111111011000?111310001000201100000100001011111000011
Eigenmannia_cf_virencens_4254	TTCAACGGCCGCGGTATTTTGACCGTGCAAAGGTAGCGTAATCACTTGTCCTTTAAATGAGGACCTGTATGAATGGCAAAACGAGGGCTTAGCTGTCTCCCATTTCCAGTCAGTGAAATTGATCTGCCCGTGCAGAAGCGGACATAAAACTACAAGACGAGAAGACCCTTTGGAGCTTAAGACC-CAGGGCCACCTATGTTAATAAA-TTAG-ACTAAT-AAAATTAAACTAAA--TAGC-TTA-TGG---CCCCC-GTCTTCGGTTGGGGCGACCGCGGAGGAAAACAAAGCCTCCATGTGGA-AT-GGG-GCT--ACCGCCCCAAAATCAAGAGGGACACCTCTAAATCGCAAAACATTTGACCAAAAA-GATCCGGCC-A-ACAGGCCGACCAACGAACCAAGTTACCCTAGGGATAACAGCGCAATCCCCTCCCAGAGTCCCTATCGACAAGGGGGTTTACGACCTCGATGTTGGATCAGGACATCCTAATGGTGCAGCCGCTATTAAGGGTTCGTTTGTTCAACGATTAAAGTCCTACGG?ACCCTCTATATAGTATTTGGTGCCTGGGCCGGAATAATCGGCACAGCCCTTAGCCTGTTAATTCGAGCAGAGCTCAGCCAGCCTGGGGCCCTTCTAGGTGATGACCAAATTTATAACGTAATCGTCACTGCCCACGCCTTCGTAATAATTTTCTTCATGGTAATACCAATCATGATCGGAGGATTCGGAAACTGGCTCATCCCACTAATGATCGGGGCCCCCGATATAGCCTTCCCGCGAATAAACAACATAAGCTTCTGGCTCCTCCCCCCTTCATTCCTGCTTCTTCTTGCCTCTTCTGGGGTAGAAGCAGGGGCAGGTACAGGTTGGACTGTATACCCCCCTCTTGCTGGGAATCTCGCCCACGCAGGGGCCTCCGTAGACCTTACCATCTTTTCACTACATCTTGCCGGTGTTTCATCAATTCTAGGCTCAATTAACTTTATTACAACCATTATCAACATGAAACCTCCGGCTATTTCACAATACCAGACTCCATTATTTATTTGGGCTACACTAGTAACCACAGTCCTACTCCTACTCTCTCTGCCCGTCCTCGCTGCTGGTATCACCATGCTCCTCACAGATCGAAACCTTAACACGACCTTCTTTGACCCCGCAGGAGGGGGAGACCCAATCCTCTACCAACACTTATCCAACCAACATCTCAGCCTGATGAAACTTCGGCTCTCTTCTACTACTATGTCTAATAGCACAAATCGTTACAGGACTATTCCTAGCAATACACTACACCTCAGATATCTCAACTGCCTTCTCCTCCGTTGCCCACATTTGCCGAGACGTAAATTACGGATGATTTATCCGCAACCTGCACGCCAACGGAGCCTCATTCTTCTTCATTTGCATTTATCTACACATTGGACGAGGCCTCTACTATGGCTCATTCTTGTACAAAGAAACCTGAAACATCGGCGTAATCTTATTTTTCCTAGTTATGATAACCGCATTCGTGGGGTATGTGCTCCCATGAGGCCAAATATCCTTCTGAGGAGCCACAGTCATCACCAACCTACTCTCGGCCGTCCCATATATCGGAAACGACCTTGTCCAATGGCTTTGAGGAGGCTTCTCCGTAGACAATGCAACACTTACCCGATTCTTTGCCTTCCACTTCCTACTTCCATTCGCAGTTGTTGCCGCCACAATCCTACACGCACTGTTCCTCCACGAAACAGGATCAAACAACCCCACCGGGCTAAACTCAGACTCAGACAAAATTCCTTTCCACCCATACTTCTCATACAAAGACCTACTAGGTTTTATTATTATACTTACTGGCCTAATCTCCCTAGCCCTATTCTCCCCCAACCTCCTAGGAGACCCAGAAAACTTCACCCCCGCCAACCCACTTTCAACTCCACCACACATCAAACCAGAATGATACTTCCTCTTCGCCTACGCCATCCTCCGATCCATCCCAAACAAACTGGGCGGAGTCCTGGCCCTAGTATTTTCAATCTTAATCCTACTACTTGTTCCTCTACTCCACACATCAAAACAACAAGCACTAACCTTCCGCCCAATCACCCAGCTACTCCTCTGAGCCCTTGTCGCAGACGTGGCTATCCTAACCTGAATCGGAGCAATACCAGTAGAACACCCATTCATCATCATCGGCCAAATCGCCTCCGCCCTCTATTTTACCATTTTCCTCGTCTTCTTCCCGGCTCGCGTCCAAAGTACAGCTCTTCTGAATCCTCGAGAGGAGCTGAATCCTCAAACTCAGTGGACTCTTGGCTGCATGTTTGGGTTGGATCTACTCCTTCTGCCTCCTGCTGGAAGCTTACTTGGGAAAAGTTATATGCATCTGAAGATGCTACATTGCCCTCTGATGGAACAGCAATCAAGGCACTGCCCTTTTCCAGACTTCCACCAAACCAAGTGCGACTTTGGCTGATATCACTGCTCCATTCTGGTGGCTCTCGAGACTCGATGCGTATATGCACATTATCTAGTGCAACATGGGTGCACTGCATTCGCTTTTTGGACTCAGACTGGTATCCACCAAGGATGATGTACTCATGGGCAGAGCCTGTGGGAGTTGCAATTGCACTTGTGATGGAGAGACCATCATTAAGGATCTCACAGGAGAGCAGTGGACTGCCTAAGAGAAGCTCTACACGCAGCCTGAACAGACGGGGTGGTCGGCAGTCGGTGGAGAGAATGTGGCCGCCCAGGAAGTACACACAGTCTTCTCGTGCCAGTGACAGGTGGAACGACTGGCCATCTACGAGTTCTGGGAGGGTGTGTGCTGAAGAGCAGCCAAACTCCAGATCAATGAGGTACACCAGGGGTGCACAGTCCGTCACGGTGTTCCAGTTCTCTGTGGTTCTCTCAGAAGGTGGCAGGTACCTCCTGCCGCCAAACACCACACATGCGGTTTTGCCTCTGCTGTGGACTACGCTGATGGTGTGGCCATACCGGGGCCCCGGGGGCTCCCCAGCCAACTCTTTCTCCTGGCACTTCAGCGTGACCTTCCGGTTGTATCCGCGACTGTCCACACTGAGCACGTATAGGCTCGAGGACAGCTCGTTGTTGGGTGTTCGGCCACCATGGATGAGGTATCACTCAGGGCTTCCATCACGAGCTTCCAGCCGACAGACTGCTGGGCAGCGCAATGGTGGAAGATACCAAG???????????????????????????????????????????????????????????????????????????????????????????????????????????????????????????????????????????????????????????????????????????????????????????????????????????????????????????????????????????????????????????????????????????????????????????????????????????????????????????????????????????????????????????????????????????????????????????????????????????????????????????????????????????????????????????????????????????????????????????????????????????????????????????????????????????????????????????????????????????????????????????????????????????????????????????????????????????????????????????????????????????????????????????????????????????????????????????????????????????????????????????????????????????????????????????????????????????????????????????????????????????????????????????????????????????????????????????????????????????????????????????????????????????????????????????????????????????????????????????????????????????????????????????????????????????????????????????????????????????????????????????????????????????????????????????????????????????????????????????????????????????????????????????????????????????????????????????????????????????????????????????????????????????????????????????????????????????????????????????????????????????????????????????????????????????????????????????????????????????????????????????????????????????????????????????????????????????????????????????????????????????????????????????????????????????????????????????????????????????????????????????????????????????????????????????????????????????????????????????????????????????????????????????????????????????????????????????????????????????????????????????????????????????????????????????????????????????????????????????????????????????????????????????????????????????????????????????????????????????????????????????????????????????????????????????????????????????????????????????????????????????????????????????????????????????????????????????????????????????????????????????????????????????????????????????????????????????????????????????001100100000010000010000011110000000101011100001000000001001011000000000001110000011000000000100100000100011111110101101110011100000100010111000100000010000000100111010110111111010000?111210001000201100000100001011111000011
Eigenmannia_macrops_37145	TTCAACGGCCGCGGTATTTTGACCGTGCAAAGGTAGCGTAATCACTTGTCTTTTAAATGAAGACCTGTATGAATGGCAAAACGAGGGCTTAGCTGTCTCCCCTTTCTAGTCAGTGAAATTGATCTGCCCGTGCAGAAGCGGACATAAAACTACAAGACGAGAAGACCCTTTGGAGCTTAAGACC-CCGGACCACCTATGTTAATAAA-TTAA-ATCAATAAAAGTTAAACTAAA--TAGC-GCA-TGG---CCCTC-GTCTTCGGTTGGGGCGACCGCGGAGGAAAACAAAGCCTCCATGTGGA-AT-GGG-GCC--ACCGCCCCAAAATCAAGAGGAACCCCTCTAAATCGCAAAATATTTGACCAAAAA-GATCCGGCCTC-CCAGGCCGACCAACGAACCAAGTTACCCTAGGGATAACAGCGCAATCCCCTCCCAGAGTCCCTATCGACAAGGGGGTTTACGACCTCGATGTTGGATCAGGACATCCTAATGGTGCAGCCGCTATTAAGGGTTCGTTTGTTCAACGATTAAAGTCCTACGGCACCCTCTATATAGTATTTGGTGCCTGGGCCGGAATAGTCGGCACAGCCCTTAGCCTGCTAATTCGAGCAGAGCTCAGCCAACCGGGAGCCCTTCTAGGTGACGACCAAATTTATAACGTAATCGTCACTGCCCACGCCTTCGTAATAATTTTCTTCATGGTTATACCAATCATGATCGGAGGGTTCGGAAACTGGCTTATTCCACTGATGATCGGAGCCCCCGACATAGCCTTCCCACGAATAAACAACATAAGCTTCTGGCTCCTTCCCCCCTCATTTCTTCTCCTTCTTGCCTCCTCTGGCGTAGAGGCCGGGGCCGGAACAGGTTGGACCGTATACCCCCCTCTTGCTGGAAACCTCGCCCACGCAGGAGCCTCTGTAGACCTTACTATTTTTTCGCTACACCTTGCCGGTGTTTCATCAATTCTAGGGTCAATCAACTTCATTACAACCATTATTAACATGAAGCCCCCAGCTATCTCACAATACCAAACCCCATTATTTATCTGGGCCACACTGGTGACGACAGTGCTCCTTCTCCTCTCTCTGCCTGTCCTAGCCGCTGGCATTACTATGCTACTCACGGACCGAAATCTCAACACAACCTTCTTTGACCCAGCAGGAGGAGGGGACCCGATTCTATACCAACACCTGTCCCACCAACATTTCAGCCTGATGAAATTTTGGCTCTCTTCTACTACTATGCCTAATAGCACAAATCGTTACAGGACTATTTCTAGCAATACACTACACCTCAGACATCTCAACTGCCTTCTCCTCCGTTGCCCACATTTGCCGAGACGTAAATTACGGATGATTTATCCGCAACCTACACGCCAACGGAGCCTCATTCTTCTTCATTTGTATTTACCTACATATTGGACGAGGCCTCTATTATGGCTCCTTCCTATACAAAGAAACCTGAAACATCGGCGTAGTACTGTTCTTCCTAGTTATAATAACCGCATTTGTGGGGTATGTACTTCCATGAGGCCAAATATCCTTCTGAGGAGCCACAGTCATCACCAACCTCCTCTCAGCTGTCCCATACATTGGCAACGACCTCGTCCAATGACTTTGAGGAGGCTTCTCCGTAGACAATGCAACACTTACCCGATTCTTTGCCTTCCACTTCCTCCTCCCCTTCGCAGTTGTTGCAGCCACAATCCTACATGCACTGTTCCTCCACGAAACAGGATCAAACAACCCCACCGGGTTAAACTCAGACTCAGACAAAATCCCTTTCCACCCCTACTTCTCCTACAAAGACCTGCTAGGTTTTATTATTATACTCACCGGCCTCATTTCCCTAGCCCTGTTCTCCCCCAACCTCCTAGGAGACCCAGAAAACTTCACCCCCGCCAACCCCCTCGCAACCCCACCACACATCAAGCCAGAATGATACTTCCTCTTCGCCTACGCCATCCTCCGATCCATCCCAAACAAACTAGGCGGGGTCCTAGCCCTAGTATTTTCAATCCTAATCCTACTACTCGTCCCTCTCCTCCACACCTCAAAACAACAAGCATTAACCTTCCGCCCAATCACCCAACTGCTCCTCTGAGCCCTCGTCGCAGACGTGGCCATCCTAACCTGAATCGGAGCAATACCAGTAGAACACCCATTCATCATCATTGGCCAAATCGCCTCCGCCCTCTACTTCGCCATTTTCCTCGTCTTCTTCCCGGCTCGCGTCCAAAGTACAGCTCTTCTGAATCCTCTAGAGGAGCGGAATCCTCAAACTCAGTGGACTCTTGGCTGCATGTTTGGGTTGGATCTTCTCCTTCTGCCTCCTGCTGGAAGCTTACTTGGGAAAAGTTATATGCATCTGAAGATGCTACATTGCCCTCTGATGGAACAGCAATTAAGGCACTGCCCTTTTCCAGACTTCCACCAAACCAAGTGCGACTTTGGCTGATATCACTGCTCCATTCTGGTGGCTCTCGAGACTCGATGCGTATATGCACATCATCTAGTGCAACATGGGTGCACTGCATTCGCTTTTTGGACTCAGACTGGTATCCACCAAGGATGATGTATTCATGGGCAGAGCCTGTGGGAGTTGCAATTGCACTTGTGATGGAGAGACCATCATTAAGGATCTCACAGGAGAGTAGTGGACTGCCTAAGAGAAGCTCTACACGCAGCCTGAACAGACGTTGTGGTCGGCAGTCGGTGGAGAGAATGTGGCCGCCCAAGAAGTACACACAGTCTTCTCGTGCCAGTGACAGGTGGAACGACTGGCCATCTACGAGTTCTGGGAGGGTGTGTGCTGAAGAGCAGCCAAACTCCAGATCAATGAGGTACACCATGGGTGCACAGTCCGTCACGGTGTTCCAGTTCTCTGTGGTTCTCTCAGAAGGTGGCAGGTACCTCCTGCCGCCAAACACCACACATGCGGTTTTGCCTCTGCTGTGGACMACGCTGATGGTGTGGCCATACCGGGGCCCTGGAGGCTCCACAGCCAACTCTTTCTCCAGGCACCTCAGCGTGACCTTCCGGTTGTATCCGCGACTGTCCACACTGAGCATGTATAGGCTCGAGGACAGCTCATTGTTGGGTGTTCGGCCACCATGGATGAGGTATCACTCAGGGCTTCCATCACGAGCTTCCAGCCGACAGACTGCTGGGCAGCGCAATGGTGGAAGATACCAAG????????????????????????????????????????????????????????????????????????????????????????????????????????????????????????????????????????????????????????????????????????????????????????????????????????????????????????????????????????????????????????????????????????????????????????????????????????????????????????????????????????????????????????????????????????????????????????????????????????????????????????????????????????????????????????????????????????????????????????????????????????????????????????????????????????????????????????????????????????????????????????????????????????????????????????????????????????????????????????????????????????????????????????????????????????????????????????????????????????????????????????????????????????????????????????????????????????????????????????????????????????????????????????????????????????????????????????????????????????????????????????????????????????????????????????????????????????????????????????????????????????????????????????????????????????????????????????????????????????????????????????????????????????????????????????????????????????????????????????????????????????????????????????????????????????????????????????????????????????????????????????????????????????????????????????????????????????????????????????????????????????????????????????????????????????????????????????GTTTGGTTTGAACGGTTTTCCTTCCCGGGAACACTCTTCCCAAAAGCAAATATGATTGGACTGCTCGGGTCCTCCGACGTGTTCCACGGTGAGATGGGTCACAAGCTCGTGCATAGTACTGAAAGTTTTGTTGCACGACTTTTTCGGGTTAGTGAGTTGCTCCGGTTCAATCCACTTGCAGATGAGCTCTTGTTTGATCGGTTGCCTCATGTAACGGAAGAAGGCCCCCGCCCCATGATGGGCCGCCATATTCATGTTCATGGGACCATAGCCGTGCAACTGTGTCGAGGCGTAGTGCTCCGACCTGGGGCTTGTAACATGGCCGTACTGATCGGCCCTACCGTACATGTCCCCGGAAAAGCCCAAGCGCATTTGACTGTTCACCACGTTCGAGGACGCGTGCGTCGCCGCTTGCTCGTGCAGTCCAGGGAAAAGCAGGTGTCCAGCAGCATCGGAGTGTCCATGTGGGCCCGCGAAACTTCCGGCTGCAGAGGCGAAAAGGCTGTGTTGCGCGCTAGTGGCGTCTCCGAAGCCTCGATTCCGAAAGAGAAAGTCCCGGGTGGAGTTGAAAGCCGCGGTGGAGTAGGAGCTGACATGAGTGGGGTGATGATGGTGTCCCAGGGCTGCGGCTGCGTAGCCGGGCGCCTGCGAGGAAAACGCCGTTTGCCCGGAGCCAAGATCATGGGAACTGTGGTTGATTTTAAAAGCGCCCATACCGTCAGCAAACGGATTTATCCCC001100120000010000000000011?100000001010111000010000000010010110000000000011100000110000000001001????0??00?????1???0???11100111000001000101110001000000100000001001????0110111??10????0?111210001000201100000100001011111000011
Eigenmannia_macrops_44284	TTCAACGGCCGCGGTATTTTGACCGTGCAAAGGTAGCGTAATCACTTGTCTTTTAAATGAAGACCTGTATGAATGGCAAAACGAGGGCTTAGCTGTCTCCCATTTCTAGTCAGTGAAATTGATCTGCCCGTGCAGAAGCGGACATATGACTACAAGACGAGAAGACCCTTTGGAGCTTAAGACC-CCGGACCACCTATGTTAATAAA-TTAA-GTTAATAAAAATTAAACTAAA--TAGC-GCA-TGG---CCCTC-GTCTTCGGTTGGGGCGACCGCGGAGGAAAACAAAGCCTCCATGTGGA-AT-GGG-GCC--ACCGCCCCAAAATCAAGAGGAACCCCTCTAAATCGCAAAACATTTGACCAAAAA-GATCCGGCCTC-CCAGGCCGACCAACGAACCAAGTTACCCTAGGGATAACAGCGCAATCCCCTCCCAGAGTCCCTATCGACAAGGGGGTTTACGACCTCGATGTTGGATCAGGACATCCTAATGGTGTAGCCGCTATTAAGGGTTCGTTTGTTCAACGATTAAAGTCCTACGGCACCCTCTATATAGTATTTGGTGCCTGGGCCGGGATAGTCGGCACAGCCCTTAGCCTGCTGATTCGAGCAGAGCTTAGTCAACCGGGAGCCCTTCTAGGTGACGACCAAATTTATAACGTAATCGTCACTGCCCACGCCTTCGTAATAATTTTCTTCATGGTTATGCCAATCATGATCGGAGGGTTCGGGAACTGGCTTATTCCGCTAATGATCGGAGCCCCCGATATAGCCTTCCCACGAATAAACAACATAAGCTTCTGGCTCCTTCCCCCCTCATTCCTTCTCCTCCTTGCCTCCTCTGGCGTAGAGGCCGGAGCCGGTACAGGCTGGACAGTATACCCCCCTCTTGCTGGAAACCTTGCCCACGCAGGAGCCTCTGTAGACCTTACTATTTTTTCGCTGCACCTTGCCGGAGTTTCATCAATTCTAGGGTCAATCAACTTCATTACAACCATTATTAACATGAAACCCCCCGCTATCTCACAATACCAAACCCCATTATTTATCTGGGCCACACTAGTGACTACAGTACTCCTTCTCCTCTCTCTGCCTGTCCTAGCCGCTGGCATTACTATGCTCCTCACGGACCGAAATCTTAACACGACCTTCTTTGACCCAGCAGGAGGGGGAGACCCAATTCTGTACCAACACCTATCCAACCAACATTTCAGCCTGATGAAACTTTGGCTCTCTTCTACTACTATGCCTAATAGCACAAATTGTTACAGGGCTATTTCTAGCAATACACTATACCTCAGACATCTCAACTGCCTTCTCCTCCGTTGCCCACATTTGCCGAGACGTGAATTACGGATGATTTATCCGCAACCTGCACGCCAACGGAGCCTCATTCTTCTTCATTTGCATCTACCTACATATTGGACGAGGCCTATATTATGGATCCTTCCTATACAAAGAAACCTGAAATATCGGCGTAGTCCTCTTCTTCCTAGTTATAATGACCGCATTTGTGGGGTATGTACTTCCATGAGGCCAAATATCCTTCTGAGGGGCCACAGTCATTACCAACCTACTCTCAGCTGTCCCGTATATTGGCAACGACCTCGTCCAATGACTTTGAGGAGGCTTCTCCGTAGACAATGCAACACTTACCCGATTCTTTGCCTTCCACTTCCTCCTCCCATTCGCAGTTGTTGCAGCCACGATCCTACATGCACTATTTCTCCACGAAACAGGATCAAACAACCCAACCGGCTTAAACTCAGACTCAGACAAAATCCCCTTCCACCCCTACTTCTCATACAAAGACCTGCTAGGCTTCATTATTATACTCACCAGCCTCATCTCCCTGGCCCTATTCTCCCCCAACCTCCTAGGAGACCCAGAAAACTTCACCCCCGCAAACCCCCTCGCAACTCCACCACACATCAAGCCAGAATGATACTTCCTCTTTGCCTACGCCATCCTCCGATCCATCCCAAACAAACTAGGCGGAGTCCTAGCCCTAGTATTTTCAATCCTAATCCTACTACTTGTCCCTCTCCTCCACACCTCGAAACAACAAGCACTAACCTTCCGCCCAATCACCCAACTACTCCTCTGAGCCCTCGTCGCAGACGTGGCCATCCTAACCTGAATCGGAGCAATACCAGTAGAACACCCATTTATCATCATTGGCCAAATCGCCTCCGCCCTCTACTTCGCCATTTTCCTCGTCTTCTTCCCGGCTCGCGTCCAAAGTACAGCTCTTCTGAATCCTCTAGAGGAGCGGAATCCTCAAACTCAGTGGACTCTTGGCTGCATGTTTGGGTTGGATCTTCTCCTTCTGCCTCCTGCTGGAAGCTTACTTGGGAAAAGTTATATGCATCTGAAGATGCTACATTGCCCTCTGATGGAACAGCAATTAAGGCACTGCCCTTTTCCAGACTTCCACCAAACCAAGTGCGACTTTGGCTGATATCACTGCTCCATTCTGGTGGCTCTCGAGACTCGATGCGTATATGCACATCATCTAGTGCAACATGGGTGCACTGCATTCGCTTTTTGGACTCAGACTGGTATCCACCAAGGATGATGTATTCATGGGCAGAGCCTGTGGGAGTTGCAATTGCACTTGTGATGGAGAGACCATCATTAAGGATCTCACAGGAGAGTAGTGGACTGCCTAAGAGAAGCTCTACACGCAGCCTGAACAGACGCTGTGGTCGGCAGTCGGTGGAGAGAATGTGGCCGCCCAAGAAGTACACACAGTCTTCTCGTGCCAGTGACAGGTGGAACGACTGGCCATCTACGAGCTCTGGGAGGGTATGTGCTGAAGAGCAGCCAAACTCCAGATCAATGAGGTACACCATGGGTGCACAGTCTGCCACGGTGTTCCAGTTCTCTGTGGTTCTCTCAGAAGGTGGCAGGTACCTCCTGCCGCCAAACACCACACATGCGGTTTTGCCTCTGCTGTGGACTACGCTGATGGTGTGGCCATACCGGGGCCCTGGAGGCTCCCCAGCCAACTCTTTCTCCAGGCACCTCAGCGTGACCTTTCGGTTGTATCCGCGACTGTCCACACTGAGCATGTATAGGCTCGAGGACAGCTCATTGTTGGGTGTTCGGCCACCATGGATGAGGTATCACTCAGGGCTTCCATCACGAGCTTCCAGCCGACAGACTGCTGGGCAGCGCAATGGTGGAAGATACCAAG????????????????????????????????????????????????????????????????????????????????????????????????????????????????????????????????????????????????????????????????????????????????????????????????????????????????????????????????????????????????????????????????????????????????????????????????????????????????????????????????????????????????????????????????????????????????????????????????????????????????????????????????????????????????????????????????????????????????????????????????????????????????????????????????????????????????????????????????????????????????????????????????????????????????????????????????????????????????????????????????????????????????????????????????????????????????????????????????????????????????????????????????????????????????????????????????????????????????????????????????????????????????????????????????????????????????????????????????????????????????????????????????????????????????????????????????????????????????????????????????????????????????????????????????????????????????????????????????????????????????????????????????????????????????????????????????????????????????????????????????????????????????????????????????????????????????????????????????????????????????????????????????????????????????????????????????????????????????????????????????????????????????????????????????????????????????????????GTTTGGTTTGAACGGTTTTCCTTCCCGGGAACACTCTTCCCAAAAGCAAATATGATTGGACTGCTCGGGTCCTCCGACGTGTTCCACGGTGAGATGGGTCACAAGCTCGTGCATAGTACTGAAAGTTTTGTTGCACGACTTTTTCGGGTTAGTGAGTTGCTCCGGTTCAATCCACTTGCAGATGAGCTCTTGTTTGATCGGTTGCCTCATGTAACGGAAGAAGGCCCCCGCCCCATGATGGGCCGCCATATTCATGTTCATGGGACCATAGCCGTGCAACTGTGTCGAGGCGTAGTGCTCCGACCTGGGGCTTGTAACATGGCCGTACTGATCGGCCCTACCGTACATGTCCCCGGAAAAGCCCAAGCGCATTTGACTGTTCACCACGTTCGAGGACGCGTGCGTCGCCGCTTGCTCGTGCAGTCCAGGGAAAAGCAGGTGTCCAGCAGCATCGGAGTGTCCATGTGGGCCCGCGAAACTTCCGGCTGCAGAGGCGAAAAGGCTGTGTTGCGCGCTAGTGGCGTCTCCGAAGCCTCGATTCCGAAAGAGAAAGTCCCGGGTGGAGTTGAAAGCCGCGGTGGAGTAGGAGCTGACATGAGTGGGGTGATGATGGTGTCCCAGGGCTGCGGCTGCGTAGCCGGGCGCCTGCGAGGAAAACGCCGTTTGCCCGGAGCCAAGATCATGGGAACTGTGGTTGATTTTAAAAGCGCCCATACCGTCAGCAAACGGATTTATCCCC001100120000010000000000011?100000001010111000010000000010010110000000000011100000110000000001001????0??00?????1???0???11100111000001000101110001000000100000001001????0110111??10????0?111210001000201100000100001011111000011
Eigenmannia_vicentespelaea_62040	TTCAACGGCCGCGGTATTTTGACCGTGCAAAGGTAGCGTAATCACTTGTCTTTTAAATGAAGACCTGTATGAATGGCAAAACGAGGGCTTAGCTGTCTCCCATTTCTAGTCAGTGAAATTGATCTGCCCGTGCAGAAGCGGACATAAAACTACAAGACGAGAAGACCCTTTGGAGCTTAAGACC-CAGGACCACCTATGTTAATAAA-TTAG-ACTAAT-AAAATTAAACTAAA--TAGT-TCATTGG---CCCTC-GTCTTCGGTTGGGGCGACCGCGGAGGAAAACAAAGCCTCCATGTGGA-AT-GGG-GCC--AACGCCCCAAAATCAAGAGGGACACCTCTAAATCGCAAAACATTTGACCAAAAA-GATCCGGCC-T-ACAGGCCGACCAACGAACCAAGTTACCCTAGGGATAACAGCGCAATCCCCTCCCAGAGTCCCTATCGACAAGGGGGTTTACGACCTCGATGTTGGATCAGGACATCCTAATGGTGCAGCCGCTATTAAGGGTTCGTTTGTTCAACGATTAAAGTCCTACGGCACCCTCTATATAGTATTTGGTGCCTGGGCCGGGATAGTCGGCACAGCCCTTAGCCTGTTAATCCGAGCAGAGCTCAGCCAGCCTGGGGCCCTCCTAGGTGACGACCAAATTTATAACGTAATCGTCACTGCCCACGCCTTCGTAATAATTTTCTTCATGGTTATACCAATCATAATTGGAGGGTTCGGAAACTGGCTCATCCCACTAATGATCGGGGCCCCCGATATGGCCTTCCCACGAATAAACAACATAAGCTTCTGGCTCCTCCCCCCTTCATTCCTGCTTCTTCTTGCCTCCTCTGGAGTAGAGGCAGGGGCAGGCACAGGTTGGACTGTATACCCCCCTCTTGCTGGGAATCTCGCCCATGCAGGGGCCTCAGTAGACCTTACCATCTTCTCGCTGCATCTTGCCGGTGTTTCATCAATTCTAGGCTCAATTAACTTTATTACAACTATTATCAACATGAAGCCTCCAGCCATCTCACAATACCAAACTCCACTATTTATCTGGGCCACACTAGTAACCACAGTCCTCCTTCTCCTCTCTCTGCCCGTGCTCGCCGCTGGTATTACCATGCTCCTCACAGATCGAAACCTTAACACAACCTTCTTTGACCCAGCAGGAGGGGGAGACCCCATCCTCTACCAACACCTATCCGACCAACATTTCAGCCTGATGAAACTTTGGCTCTCTTCTGCTACTATGCCTAATAGCACAAATTATTACAGGGCTATTCCTAGCAATACACTACACCTCAGATATCTCAACTGCCTTCTCCTCCGTCGCCCACATTTGCCGAGACGTAAACTACGGATGATTTATCCGCAACCTGCACGCCAACGGAGCCTCATTCTTCTTTATTTGTATTTACCTACACATTGGACGAGGCCTCTACTATGGCTCATTCTTATACAAAGAAACCTGAAATATTGGCGTAGTACTATTCTTCCTAGTCATGATAACCGCATTCGTGGGGTACGTACTCCCATGAGGCCAAATATCCTTCTGAGGAGCCACAGTCATCACCAATTTACTCTCAGCCGTCCCATATATTGGAAACGACCTTGTTCAATGGCTCTGAGGCGGCTTCTCCGTAGACAATGCAACACTTACCCGATTCTTTGCCTTCCACTTCCTCCTCCCATTCGCAGTTGTTGCAGCCACAATCCTACACGCACTATTCCTCCACGAAACAGGATCAAACAACCCCACCGGACTAAACTCAGACTCAGACAAAATTCCTTTCCACCCATACTTCTCATACAAAGACCTGCTAGGTTTTATTATTATACTCACAGGACTCATCTCTCTAGCCCTATTCTCCCCCAACCTCCTAGGAGACCCAGAAAACTTCACCCCCGCCAACCCCCTTTCAACACCGCCACACATCAAACCAGAATGATACTTCCTCTTCGCCTACGCCATCCTCCGATCTATCCCAAACAAACTAGGCGGAGTCCTGGCCCTTGTATTTTCAATCTTAATCTTACTACTCGTTCCTCTTCTCCACACCTCAAAGCAACAAGCACTAACCTTCCGCCCAATCACCCAGCTGCTCCTTTGAGCCCTTGTCGCAGACGTGGCCATCCTAACCTGAATCGGAGCAATGCCGGTAGAACACCCATTTATCATCATCGGCCAAATCGCCTCCGCCCTCTATTTCGCCATCTTCCTAATCTTCTTCCCGGCTCGCGTCCAAAGTACAGCTCTTCTGAATCCTCGAGAGGAGCTGAATCCTCAAACTCAGTGGACTCTTGGCTGCATGTTTGGGTTGGATCTTCTCCTTCTGCCTCCTGCTGGAAGCTTACTTGGGAAAAGTTATATGCATCTGAAGATGCTACATTGCCCTCTGATGGAACAGCAATCAAGGCACTGCCCTTTTCCAGACTTCCACCAAACCAAGTGCGACTTTGGCTGATATCACTGCTCCATTCTGGTGGCTCTCGAGACTCGATGCGTATATGCACATTATCTAGTGCAACATGGGTGCACTGCATTCGCTTTTTGGACTCAGCCTGGTATCCGCCAAGGATGATGTACTCATGGGCAGAGCCTGTGGGAGTTGCAATTGCACTTGTGATGGAGAGACCATCATTAAGGATCTCACAGGAGAGTAGTGGACTGCCTAAGAGAAGCTCTACACGCAGCCTGAACAGACGGGGTGGTCGGCAGTCGGTGGAGAGAATGTGGCCGCCCAGGAAGTACACACAGTCTTCTCGTGCCAGTGACAGGTGGAACGACTGGCCATCTACGAGTTCGGGGAGGGTGTGCGCTGAAGAGCAGCCAAACTCCAGATCAATGAGGTACACCAGGGGTGCACAGTCCGTCACGGTGTTCCAGTTCTCCGTGGTTCTCTCAGAAGGTGGCAGGTACCTCCTGCCGCCAAACACCACACATGCGGTTTTGCCTCTGCTGTGGACTACGCTGATGGTGTGGCCATACCGGGGCCCTGGGGGCTCCCCAGCCAACTCTTTCTCCTGGCACTTCAGCGTGACCTTCCGGTTGTATCCGCGACTGTCCACACTGAGCACGTATAGGCTCGAGGACAGCTCGTTGTTGGGTGTTCGGCCACCATGGATGAGGTATCACTCAGGGCTTCCATCACGAGTTTCCAGCCGACAGACTGCTGGGCAGCGCAATGGTGGAAGATACCAAG????????????????????????????????????????????????????????????????????????????????????????????????????????????????????????????????????????????????????????????????????????????????????????????????????????????????????????????????????????????????????????????????????????????????????????????????????????????????????????????????????????????????????????????????????????????????????????????????????????????????????????????????????????????????????????????????????????????????????????????????????????????????????????????????????????????????????????????????????????????????????????????????????????????????????????????????????????????????????????????????????????????????????????????????????????????????????????????????????????????????????????????????????????????????????????????????????????????????????????????????????????????????????????????????????????????????????????????????????????????????????????????????????????????????????????????????????????????????????????????????????????????????????????????????????????????????????????????????????????????????????????????????????????????????????????????????????????????????????????????????????????????????????????????????????????????????????????????????????????????????????????????????????????????????????????????????????????????????????????????????????????????????????????????????????????????????????????GTTTGCTTTGAAAGGTTTTCCTTCCCGGGAACACTCTTCCCAAGAGCAAATATGATTGGACTGCTCGGGTCCTCCGACGTGTTCCACGGTGAGATGGGTCACAAGCTCGTGCATGGTACTGAAAGTTTTGTTGCACGACTTTTTCGGGTTAGTGAGTTGCTCCGGTTCAATCCACTTGCAGATGAGCTCTTGTTTGATCGGTTGCCTCATGTAACGGAAGAAGGCCCCCGCCCCATGATGGGCTGCCATATTCATGTTCATGGGACCATAGCCGTGCAACTGTGTCGAGGCGTAGTGCTCCGATCTGGGGCTTGTAACATGGCCGTACTGCTCGGCCCTACCGTACATGTCCCCGGAAAAGCCCAAGCGCATCTGACTGTTCACCACGTTCGAGGACGCGTGCGTCGCCGCTTGCTCGTGCAGTCCAGGGAAAAGCAGGTGTCCAGCAGCATCGGAGTGTCCATGTGGGCCCGCGAAACTTCCGGCTGCAGAGGCGAAAAGGCTGTCTTGCGCGCTAGYGGCGTCTCCGAAGCCTCGATTCCGAAAGAGAAAGTCCCRGGTGGAGTTGAAAGCCGCGGTGGAGTAGGAGCTGACATGAGTGGGGTGATGATGGTGTCCCAGGGCTGCGGCTGCGTAGCCGGGCGCTTGCGAGGAAAACCCCGTTTCCCCGGAGCCAAGATCATGGGAACCGTGGCCGATTTTCAAAGCGCCCATACCGTCCCCAACCGGATTTATCCCC001100100000010000010000011?10000000101011100001000000001001011000000000001110000011000000000100100000100011111110101101110011100000100010111000100000010000000100111010110111111010000?111210001000201100000100001011111000011
Eigenmannia_virencens_36963	TTCAACGGCCGCGGTATTTTGACCGTGCAAAGGTAGCGTAATCACTTGTCTTTTAAATGAGGACCTGTATGAATGGCAAAACGAGGGCTTAGCTGTCTCCCATTTCTAGTCAGTGAAATTGATCTGCCCGTGCAGAAGCGGACATAAAACTACAAGACGAGAAGACCCTTTGGAGCTTAAGACC-CAGGGCCACCTATGTTAATAAA-TTAG-ACTAAT-AAAATTAAACTAAA--TAGT-TTA-TGG---CCCCC-GTCTTCGGTTGGGGCGACCGCGGAGGAAAACAAAGCCTCCATGTGGA-AT-GGG-GCC--ACCGCCCCAAAATCAAGAGGGACACCTCTAAATCGCAAAACATTTGACCAAAAA-GATCCGGCC-T-ACAGGCCGACCAACGAACCAAGTTACCCTAGGGATAACAGCGCAATCCCCTCCCAGAGTCCCTATCGACAAGGGGGTTTACGACCTCGATGTTGGATCAGGACATCCTAATGGTGCAGCCGCTATTAAGGGTTCGTTTGTTCAACGATTAAAGTCCTACGGCACCCTCTATATAGTATTTGGTGCCTGGGCCGGGATAGTCGGCACAGCCCTTAGCCTGCTAATTCGAGCAGAGCTCAGCCAGCCTGGGGCCCTTCTAGGTGATGACCAAATTTATAACGTAATCGTCACTGCCCACGCCTTCGTAATAATCTTCTTCATAGTTATGCCAATCATGATCGGAGGATTCGGAAACTGGCTAATCCCACTAATGATCGGAGCCCCCGATATGGCCTTCCCACGGATGAATAACATAAGCTTCTGGCTCCTCCCCCCTTCATTCCTGCTGCTTCTTGCCTCCTCTGGAGTAGAAGCAGGGGCGGGCACAGGTTGGACTGTATACCCCCCTCTTGCCGGGAACCTAGCCCACGCAGGGGCCTCCGTAGACCTTACCATCTTTTCACTTCATCTTGCCGGTGTCTCATCAATTCTAGGCTCAATCAACTTTATTACAACTATTATTAACATGAAGCCTCCGGCCATCTCTCAGTACCAAACCCCATTATTTATCTGGGCTACACTAGTAACCACAGTTCTCCTTCTCCTCTCCCTCCCCGTACTCGCTGCTGGCATCACCATGCTCCTCACAGACCGAAACCTTAATACAACCTTCTTTGACCCAGCAGGAGGGGGAGACCCAATCCTCTACCAGCACCTGTCCAACCAACATTTCAGCCTGATGAAACTTCGGCTCTCTTCTACTACTATGCCTAATAGCACAAATTGTCACAGGACTATTCCTAGCAATACACTACACCTCAGATATCTCAACTGCCTTCTCCTCCGTTGCCCACATCTGCCGAGACGTAAACTACGGATGATTCATCCGCAACCTGCACGCCAATGGAGCTTCATTCTTCTTCATTTGTATTTACCTTCACATTGGACGAGGCCTCTACTATGGCTCATTCTTATACAAAGAAACCTGAAACATCGGCGTAGTCCTATTCTTCCTAGTTATGATAACCGCATTCGTGGGGTACGTACTCCCATGGGGTCAAATGTCCTTCTGAGGGGCCACAGTCATCACCAATCTACTCTCAGCCGTCCCATATATTGGAAACGACCTTGTCCAATGACTTTGAGGAGGCTTCTCCGTAGACAATGCAACACTTACCCGATTCTTTGCCTTCCACTTCCTCCTCCCATTCGCAGTAGTCGCAGCCACAATCCTACACGCATTATTCCTCCACGAAACAGGATCAAACAACCCCACCGGGCTAAACTCAGACTCAGACAAAATTCCTTTCCACCCATACTTCTCATACAAAGACCTACTAGGTTTCATTATTATACTTACGGGCCTCATCTCCCTGGCCCTATTCTCCCCAAACCTCCTAGGAGACCCAGAAAACTTCACCCCCGCCAACCCCCTTTCAACCCCACCACACATCAAGCCAGAATGATACTTCCTCTTCGCCTACGCCATCCTCCGATCTATCCCAAACAAACTGGGCGGAGTCCTAGCCCTAGTATTTTCAATCTTAATCCTACTACTCGTCCCTCTCCTCCACACATCAAAACAACAAGCATTAACCTTCCGCCCAATCACCCAACTACTCCTCTGAGCCCTTGTCGCGGACGTGGCCATCCTAACCTGAATCGGAGCAATACCAGTAGAACACCCATTTATCATCATCGGCCAAATCGCCTCCGCCCTCTATTTCGCCATCTTCCTCATCTTCTTCCCGGCTCGCGTCCAAAGTACAGCTCTTCTGAATCCTCGAGAGGAGCTGAATCCTCAAACTCAGTGGACTCTTGGCTGCATGTTTGGGTTGGATCTTCTCCTTCTGCCTCCTGCTGGAAGCTTACTTGGGAAAAGTTATATGCATCTGAAGATGCTACATTGCCCTCTGATGGAACAGCAATCAAGGCACTGCCCTTTTCCAGACTTCCACCAAACCAAGTGCGACTTTGGCTGATATCACTGCTCCATTCTGGTGGCTCTCGAGACTCGATGCGTATATGCACATTATCTAGTGCAACATGGGTGCACTGCATTCGCTTTTTGGACTCAGACTGGTATCCACCAAGGATGATGTACTCATGGGCAGAGCCTGTGGGAGTTGCAATTGCACTTGTGATGGAGAGACCATCGTTAAGGATCTCACAGGAGAGTAGTGGACTGCCTAAGAGAAGCTCTACACGCAGCCTGAACAGACGGGGTGGTCGGCAGTCGGTGGAGAGAATGTGGCCGCCCAGGAAGTACACACAGTCTTCTCGTGCCAGTGACAGGTGGAAYGACTGGCCGTCTACGAGTTCGGGGAGGGTGTGCGCTGAAGAGCAGCCAAACTCCAGATCAATGAGGTACACCAGGGGTGCRCAGTCCGTCACGGTGTTCCAGTTCTGTGTGGTTCTCTCAGAAGGTGGCAGGTACCTCCTGCCGCCAAACACCACACATGCGGTTTTCCCTCTGCTGTGGACCACGCTGATGGTGTGGCCATACCGGGGTCCTGGGGGCTCCCCAGCCAACTCTTTCTCCTGGCACCTCAGCGTGACCTTCCGGTTGTATCCGCGACTGTCCACACTGAGCACGTACAGTCTTGAGGACAGCTCGTTGTTGGGTGTTCGGCCACCATGGATGAGGTATCACTCAGGGCTTCCATCACGAGCTTCCAGCCGACAGACTGCTGGGCAGCGCAGTGGTGGAAGATACCAAG????????????????????????????????????????????????????????????????????????????????????????????????????????????????????????????????????????????????????????????????????????????????????????????????????????????????????????????????????????????????????????????????????????????????????????????????????????????????????????????????????????????????????????????????????????????????????????????????????????????????????????????????????????????????????????????????????????????????????????????????????????????????????????????????????????????????????????????????????????????????????????????????????????????????????????????????????????????????????????????????????????????????????????????????????????????????????????????????????????????????????????????????????????????????????????????????????????????????????????????????????????????????????????????????????????????????????????????????????????????????????????????????????????????????????????????????????????????????????????????????????????????????????????????????????????????????????????????????????????????????????????????????????????????????????????????????????????????????????????????????????????????????????????????????????????????????????????????????????????????????????????????????????????????????????????????????????????????????????????????????????????????????????????????????????????????????????????GTTTGCTTTGAACGGTTTTCCTTCCCGGGAACACTCTTCCCAAAAGCAAATATGATTGGACTGCTCGGGTCCTCCGACGTGTTCCACGGTGAGATGGGTCACAAGCTCGTGCATGGTACTGAAAGTTTTGTTGCACGACTTTTTCGGGTTAGTGAGTTGCTCCGGTTCAATCCACTTGCAGATGAGCTCTTGTTTGATCGGTTGCCTCATGTAACGGAAGAAGGCCCCCGCCCCATGATGGGCTGCCATATTCATGTTCATGGGACCATAGCCGTGCAACTGTGTCGAGGCGTAGTGCTCCGATCTGGGGCTTGTAACATGGCCGTACTGCTCGGCCCTACCGTACATGTCCCCGGAAAAGCCCAAGCGCATCTGACTGTTCACCACGTTCGAGGACGCGTGCGTCGCCGCTTGCTCGTGCAGTCCAGGGAAAAGCAGGTGTCCAGCAGCATCGGAGTGTCCATGTGGGCCCGCGAAACTTCCGGCTGCAGAGGCGAAAAGGCTGTGTTGCGCGCTAGTGGCGTCTCCGAAGCCTCGATTCCGAAAGAGAAAGTCCCGGGTGGAGTTGAAAGCCGCGGTGGAGTAGGAGCTGACATGAGTGG?GTGATGATGGTGTCCCAGGGCTGCGGCTGCGTAGCCGGGCGCCTGCGAGGAAAACGCCGTTTGCCCGGAGCCAAGATCATGGGAACTGTGGTTGATTTTAAAAGCGCCCATACCGTCAGCAAACGGATTTATGCCC001100100000010000010000011110000000101011100001000000001001011000000000001110000011000000000100100000100011111110101101110011100000100010111000100000010000000100111010110111111010000?111210001000201100000100001011111000011
Eigenmannia_virencens_41404	TTCAACGGCCGCGGTATTTTGACCGTGCAAAGGTAGCGTAATCACTTGTCTTTTAAATGAAGACCTGTATGAATGGCAAAACGAGGGCTTAGCTGTCTCCCATTTCTAGTCAGTGAAATTGATCTGCCCGTGCAGAAGCGGACATAAGACTACAAGACGAGAAGACCCTTTGGAGCTTAAGACC-CAAGGCCACCTATGTTAATAAA-TTAG-ACTAAT-AAAATTAAACTAAA--TAGT-TTA-TGG---CCCCC-GTCTTCGGTTGGGGCGACCGCGGAGGAAAACAAAGCCTCCATGTGGA-AT-GGG-GCC--ACCGCCCCAAAATCAAGAGGGACACCTCTAAATCGCAAAACATTTGACCAAAAA-GATCCGGCC-T-ACAGGCCGACCAACGAACCAAGTTACCCTAGGGATAACAGCGCAATCCCCTCCCAGAGTCCCTATCGACAAGGGGGTTTACGACCTCGATGTTGGATCAGGACATCCTAATGGTGCAGCCGCTATTAAGGGTTCGTTTGTTCAACGATTAAAGTCCTACGGCACCCTCTATATAGTATTTGGTGCCTGGGCCGGAATAGTCGGCACAGCCCTTAGCCTGCTTATTCGAGCAGAGCTCAGCCAGCCTGGGGCCCTTCTAGGTGATGACCAAATTTATAACGTAATCGTCACTGCCCACGCCTTCGTAATAATCTTCTTCATGGTTATACCAATCATGATCGGAGGGTTCGGAAACTGGCTAATCCCACTAATGATCGGAGCCCCCGATATGGCCTTCCCACGAATAAATAACATAAGCTTCTGGCTCCTCCCCCCTTCATTTCTGCTTCTTCTTGCCTCCTCTGGGGTAGAAGCAGGGGCAGGTACAGGTTGGACTGTATACCCCCCTCTTGCTGGGAACCTCGCCCACGCTGGAGCCTCCGTAGACCTTACCATCTTTTCACTACATCTTGCCGGTGTTTCATCAATTCTAGGCTCAATCAACTTTATTACAACTATCATCAACATGAAGCCTCCGGCCATCTCTCAATACCAAACTCCATTATTTATTTGGGCCACGCTAGTAACCACAGTTCTCCTTCTCCTCTCTCTGCCTGTGCTCGCCGCTGGAATCACCATACTCCTCACAGATCGAAACCTTAACACAACCTTCTTTGACCCAGCAGGAGGGGGAGACCCGATCCTCTACCAACACCTATCCCACCAACATTTCCGCCTGATGGAACTTCGGCTCTCTCCTACTACTATGTTTAATAGCACAAATTGTCACAGGGCTATTCCTAGCAATACACTACACCTCAGATATCTCAACTGCCTTCTCCTCCGTTGCCCACATTTGCCGAGACGTAAATTACGGATGATTTATCCGCAACCTGCACGCCAACGGAGCTTCATTCTTCTTCATTTGTATTTATCTGCACATTGGACGAGGCCTCTACTATGGTTCATTCTTATACAAAGAAACCTGAAATATCGGCGTAGTCCTATTCTTCCTAGTCATGATAACCGCATTCGTGGGCTACGTACTCCCATGAGGCCAAATATCCTTCTGAGGGGCCACAGTCATCACCAACCTGCTCTCAGCCGTCCCATATATTGGAAACGACCTGGTCCAATGGCTTTGAGGGGGGTTCTCCGTAGACAATGCAACACTTACCCGATTCTTTGCCTTCCACTTCCTACTCCCATTCGCAGTTGTTGCAGCCACAATCCTACACGCATTGTTCCTCCACGAAACAGGGTCAAACAACCCCACCGGGCTAAACTCAGACTCAGACAAAATTCCTTTCCACCCATACTTCTCATACAAAGACTTACTAGGTTTCATTATTATACTTACCGGCCTCATCTCCCTGGCCCTATTCTCCCCCAACCTCCTAGGAGACCCAGAAAACTTCACCCCAGCCAACCCCCTTTCAACCCCACCACACATCAAACCAGAATGATACTTCCTCTTCGCCTACGCCATCCTCCGATCCATCCCAAACAAACTAGGCGGAGTCCTAGCCCTCGTATTTTCAATCTTAATTCTACTACTCGTCCCTCTCCTCCACACATCAAAACAACAAGCACTAACCTTCCGCCCAATCACCCAGCTACTCCTCTGAGCCCTTGTCGCAGACGTGGCCATCCTAACCTGAATCGGGGCAATACCAGTAGAACACCCATTCATCATCATCGGCCAAATCGCCTCCGCCCTCTATTTCGCCATCTTCCTAATCTTCTTCCCGGCTCGCGTCCAAAGTACAGCTCTTCTGAATCCTCGAGAGGAGCTGAATCCTCAAACTCAGTGGACTCTTGGCTGCATGTTTGGGTTGTTTCTTCTCCTTCTGCCTCCTGCTGGAAGCTTACTTGGGAAAAGTTATATGCATCTGAAGATGCTACATTGCCCTCTGATGGAACAGCAATCAAGGCACTGCCCTTTTCCAGACTTCCACCAAACCAAGTGCGACTTTGGCTGATATCACTGCTCCATTCTGGTGGCTCTCGAGACTCGATGCGTATATGCACATTATCTAGTGCAACATGGGTGCACTGCATTCGCTTTTTGGACTCAGACTGGTATCCGCCAAGGATGATGTACTCATGGGCAGAGCCTGTGGGAGTTGCAATTGCACTTGTGATGGAGAGACCATCATTAAGGATCTCACAGGAGAGTAGTGGACTGCCTAAGAGAAGCTCTACGCGCAGCCTGAACAGACGGGGTGGTCGGCAGTCGGTGGAGAGAATGTGGCCGCCCAGGAAGTACACACAGTCTTCTCGTGCCAGTGACAGGTGGAACGACTGGCCGTCTACGAGTTCGGGGAGGGTGTGCGCTGAAGAGCAGCCAAACTCCAGATCAATGAGGTACACCAGGGGTGCGCAGTCCGTCACGGTGTTCCAGTTCTGTGTGGTTCTCTCAGAAGGTGGCAGGTACCTCCTGCCGCCAAACACCACACATGCGGTTTTGCCTCTGCTGTGGACCACGCTGATGGTGTGGCCATACCGGGGCCCTGGGGGCTCCCCAGCCAACTCTTTCTCCTGGCACCTCAGCGTGACCTTCCGGTTGTATCCGCGACTGTCCACACTGAGCACGTATAGGCTCGAGGACAGCTCGTTGTTGGGTGTTCGGCCACCATGGATGAGGTATCACTCAGGGCTTCCATCACGAGCTTCCAGCCGACAGACTGCTGGACAGCGCAGTGGTGGAAGATACCAAG????????????????????????????????????????????????????????????????????????????????????????????????????????????????????????????????????????????????????????????????????????????????????????????????????????????????????????????????????????????????????????????????????????????????????????????????????????????????????????????????????????????????????????????????????????????????????????????????????????????????????????????????????????????????????????????????????????????????????????????????????????????????????????????????????????????????????????????????????????????????????????????????????????????????????????????????????????????????????????????????????????????????????????????????????????????????????????????????????????????????????????????????????????????????????????????????????????????????????????????????????????????????????????????????????????????????????????????????????????????????????????????????????????????????????????????????????????????????????????????????????????????????????????????????????????????????????????????????????????????????????????????????????????????????????????????????????????????????????????????????????????????????????????????????????????????????????????????????????????????????????????????????????????????????????????????????????????????????????????????????????????????????????????????????????????????????????????????????????????????????CCGGGAACACTCTTCCCAAAAGCAAATATGATTGGACTGCTCGGGTCCTCCGACGTGTTCCACGGTGAGATGGGTCACAAGCTCGTGCATGGTACTGAAAGTTTTGTTGCACGACTTTTTCGGGTTAGTGAGTTGCTCCGGTTCAATCCACTTGCAGATGAGCTCTTGTTTGATCGGTTGCCTCATGTAACGGAAGAAGGCCCCCGCCCCATGATGGGCTGCCATATTCATGTTCATGGGACCATAGCCGTGCAACTGTGTCGAGGCGTAGTGCTCCGATCTGGGGCTTGTAACATGGCCGTACTGCTCGGCCCTACCGTACATGTCCCCGGAAAAGCCCAAGCGCATCTGACTGTTCACCACGTTCGAGGACGCGTGCGTCGCCGCTTGCTCGTGCAGTCCAGGGAAAAGCAGGTGTCCAGCAGCATCGGAGTGTCCATGTGGGCCCGCGAAACTTCCGGCTGCAGAGGCGAAAAGGCTGTGTTGCGCGCTAGYGGCGTCTCCGAAGCCTCGATTCCGAAAGAGAAAGTCCCGGGTGGAGTTGAAAGCCGCGGTGGAGTAGGAACTGACATGAGTGGGGTGATGATGGTGTCCCAGGGCTGCGGCTGCGTAGCCGGGCGCCTGCGAGGAAAACGCCGTTTGCCCGGAGCCAAGATCATGGGAACTGTGGTTGATTTTAAAAGCGCCCATACCGTCAGCAAACGGATTTATCCCC001100100000010000010000011110000000101011100001000000001001011000000000001110000011000000000100100000100011111110101101110011100000100010111000100000010000000100111010110111111010000?111210001000201100000100001011111000011
Eigenmannia_virencens_45735	TTCAACGGCCGCGGTATTTTGACCGTGCAAAGGTAGCGTAATCACTTGTCTTTTAAATGAGGACCTGTATGAATGGCAAAACGAGGGCTTAGCTGTCTCCCATTTCTAGTCAGTGAAATTGATCTGCCCGTGCAGAAGCGGACATAAAACTACAAGACGAGAAGACCCTTTGGAGCTTAAGACC-CAGGGCCACCTATGTTAATAAA-TTAG-ATCAAT-AAAATTAAACTAAA--TAGT-CTC-TGG---CCCCC-GTCTTCGGTTGGGGCGACCGCGGAGGAAAACAAAGCCTCCATGTGGA-AT-GGG-GCC--ACCGCCCCAAAATCAAGAGGGACACCTCTAAATCGCAAAACATTTGACCAAAAA-GATCCGGCC-T-ACAGGCCGACCAACGAACCAAGTTACCCTAGGGATAACAGCGCAATCCCCTCCCAGAGTCCCTATCGACAAGGGGGTTTACGACCTCGATGTTGGATCAGGACATCCTAATGGTGCAGCCGCTATTAAGGGTTCGTTTGTTCAACGATTAAAGTCCTACGGCACCCTCTATATAGTATTTGGTGCCTGGGCCGGAATAGTCGGCACAGCCCTTAGCCTGCTAATTCGAGCAGAGCTCAGCCAGCCAGGGGCCCTTCTAGGTGACGACCAAATTTATAACGTAATCGTCACTGCCCACGCCTTCGTAATAATTTTCTTCATGGTCATACCAATCATGATCGGAGGGTTCGGAAACTGGCTTATCCCACTAATGATCGGAGCCCCCGATATGGCCTTCCCACGAATAAACAACATAAGCTTCTGGCTCCTTCCACCCTCATTCCTGCTTCTTCTAGCCTCCTCTGGGGTAGAAGCAGGGGCAGGTACAGGTTGGACTGTATACCCCCCTCTTGCTGGAAACCTCGCCCACGCAGGGGCCTCCGTAGACCTTACCATCTTTTCACTGCATCTTGCTGGTGTCTCATCAATTCTAGGCTCAATCAACTTTATCACAACTATCATCAACATGAAGCCTCCGGCTATTTCACAATACCAGACTCCATTATTTATTTGGGCCACACTAGTAACCACGGTCCTCCTTCTCCTCTCTCTGCCTGTACTCGCCGCTGGTATCACCATGCTCCTCACGGATCGAAACCTTAACACAACCTTCTTTGACCCGGCAGGAGGTGGGGACCCAATCCTCTACCAACACCTATCCTACCAAGATTTCAGCCTGATGAAACTTCGGCTCTCTTCTACTTCTATGTCTAATAGCACAAATTGTTACAGGGCTATTCCTAGCAATACACTACACCTCAGACATCTCAACTGCCTTCTCCTCAGTTGCCCACATTTGCCGAGACGTAAATTACGGATGATTTATCCGCAACCTGCACGCCAACGGAGCCTCATTCTTCTTCATTTGTATTTACCTACACATTGGACGAGGCCTCTACTATGGCTCATTCTTATACAAAGAGACCTGAAATATCGGCGTAGTACTATTCTTCCTAGTTATAATGACCGCATTTGTAGGGTATGTACTCCCATGAGGCCAAATATCTTTCTGAGGGGCCACAGTCATCACCAACCTACTCTCAGCTGTCCCATATATTGGAAACGACCTTGTCCAATGACTCTGAGGGGGCTTCTCCGTAGACAATGCAACACTTACCCGATTCTTTGCCTTCCACTTCCTCCTTCCATTCGCAGTCGTTGCAGCCACAATCCTGCACGCACTATTCCTCCACGAAACAGGATCAAACAACCCCACCGGACTAAACTCAGACTCAGACAAGATCCCCTTCCACCCGTACTTCTCATACAAAGACTTACTAGGTTTCATTATTATACTTACCGGCCTCATCTCCCTGGCCCTATTCTCCCCCAACCTCCTGGGAGACCCAGAAAATTTCACCCCCGCCAACCCACTTTCAACACCGCCACACATCAAACCAGAATGATACTTCCTCTTCGCCTACGCCATCCTCCGATCCATTCCAAACAAACTAGGCGGAGTCCTAGCCCTAGTATTTTCAATCCTGATCCTACTACTTGTCCCCCTCCTCCACACATCAAAACAACAAGCACTGACCTTCCGCCCAATTACCCAACTACTCCTCTGAGCCCTTGTCGCAGACGTGGCCATCCTAACCTGAATCGGGGCAATACCAGTAGAACACCCATTTATCATCATCGGCCAAATCGCCTCCGCCCTTTATTTTGCCATCTTCCTCGTCTTCTTCCC??????????????????????????????????????????????????????????????????????????????????????????????????????????????????????????????????????????????????????????????????????????????????????????????????????????????????????????????????????????????????????????????????????????????????????????????????????????????????????????????????????????????????????????????????????????????????????????????????????????????????????????????????????????????????????????????????????????????????????????????????????????????????????????????????????????????????????????????????????????????????????????????????????????????????????????????????????????????????????????????????????????????????????????????????????????????????????????????????????????????????????????????????????????????????????????????????????????????????????????????????????????????????????????????????????????????????????????????????????????????????????????????????????????????????????????????????????????????????????????????????????????????????????????????????????????????????????????????????????????????????????????????????????????????????????????????????????????????????????????????????????????????????????????????????????????????????????????????????????????????????????????????????????????????????????????????????????????????????????????????????????????????????????????????????????????????????????????????????????????????????????????????????????????????????????????????????????????????????????????????????????????????????????????????????????????????????????????????????????????????????????????????????????????????????????????????????????????????????????????????????????????????????????????????????????????????????????????????????????????????????????????????????????????????????????????????????????????????????????????????????????????????????????????????????????????????????????????????????????????????????????????????????????????????????????????????????????????????????????????????????????????????????????????????????????????????????????????????????????????????????????????????????????????????????????????????????????????????????????????????????????????????????????????????????????????????????????????????????????????????????????????????????????????????????????????????????????????????????????????????????????????????????????????????????????????????????????????????????GTTTGCTTTGAAAGGTTTTCCTTCCCGGGAACACTCTTCCCAAGAGCAAATATGATTGGACTGCTCGGGTCCTCCGACGTGTTCCACGGTGAGATGGGTCACAAGCTCGTGCATGGTACTGAAAGTTTTGTTGCACGACTTTTTCGGGTTAGTGAGTTGCTCCGGTTCAATCCACTTGCAGATGAGCTCTTGTTTGATCGGTTGCCTCATGTAACGGAAGAAGGCCCCCGCCCCATGATGGGCTGCCATATTCATGTTCATGGGACCATAGCCGTGCAACTGTGTCGAGGCGTAGTGCTCCGATCTGGGGCTTGTAACATGGCCGTACTGCTCGGCCCTACCGTACATGTCCCCGGAAAAGCCCAAGCGCATCTGACTGTTCACCACGTTCGAGGACGCGTGCGTCGCCGCTTGCTCGTGCAGTCCAGGGAAAAGCAGGTGTCCAGCAGCATCGGAGTGTCCATGTGGGCCCGCGAAACTTCCGGCTGCAGAGGCGAAAAGGCTGTGTTGCGCGCTAGYGGCGTCTCCGAAGCCTCGATTCCGAAAGAGAAAGTCCCGGGTGGAGTWGAAAGCCGCGGTGGAGTAGGAGCTGACATGAGTGGGGTGATGATGGTGTCCCAGGGCTGCGGATGCGTAGCCGGGCGCCTGCGAGGAAAACCCCGTTTCCCCGGAGCCAAGATCATGGGAACCGTGGCCGATTTTCAAAGCGCCCATACCGTCCCCAACCGGATTTATCCCC001100100000010000010000011110000000101011100001000000001001011000000000001110000011000000000100100000100011111110101101110011100000100010111000100000010000000100111010110111111010000?111210001000201100000100001011111000011
Eigenmannia_virescens_29571	TTCAACGGCCGCGGTATTTTGACCGTGCAAAGGTAGCGTAATCACTTGTCTTTTAAATGAAGACCTGTATGAATGGCAAAACGAGGGCTTAGCTGTCTCCCATTTCTAGTCAGTGAAATTGATCTGCCCGTGCAGAAGCGGACATAAATATACAAGACGAGAAGACCCTTTGGAGCTTAAGACC-CCGGACCACCTATGTTAATGAG-TTAG-AC-AAT-AATATTAAACTAAA--TAGT-GTA-TGG---CCCTC-GTCTTCGGTTGGGGCGACCGCGGAGGAAAACAAAGCCTCCATGTGGA-AT-GGG-GCC--ATCGCCCCAAAATCAAGAGGGACACCTCTAAATCGCAAAACATTTGACCAAAAA-GATCCGGCC-T-ACAGGCCGACCAACGAACCAAGTTACCCTAGGGATAACAGCGCAATCCCCTCCCAGAGTCCCTATCGACAAGGGGGTTTACGACCTCGATGTTGGATCAGGACATCCTAATGGTGCAGCCGCTATTAAGGGTTCGTTTGTTCAACGATTAAAGTCCTACGGCACCCTCTATATAGTATTTGGTGCCTGGGCCGGAATAGTCGGCACAGCCCTTAGCCTGCTAATTCGAGCRGAACTAAGCCAGCCGGGGGCTCTTCTGGGCGACGACCAAATTTATAACGTAATCGTCACTGCCCACGCCTTCGTAATAATCTTCTTCATGGTCATACCAATCATGATCGGAGGGTTTGGAAACTGGCTTATCCCCCTAATGATCGGAGCCCCCGACATAGCCTTCCCACGAATAAACAACATAAGCTTCTGGCTCCTCCCCCCTTCATTCCTGCTCCTTCTTGCCTCCTCCGGAGTAGAGGCTGGAGCTGGTACAGGTTGGACCGTGTACCCCCCTCTTGCTGGTAACCTAGCTCACGCAGGAGCCTCCGTAGACCTTACTATTTTTTCACTACACCTTGCCGGTGTTTCATCTATTTTAGGATCAATCAACTTTATTACAACTATCATCAACATGAAACCACCGGCCATTTCACAATATCAAACCCCACTATTCATTTGGGCCACATTAGTAACCACAGTACTCCTTCTACTATCTCTGCCTGTCCTAGCCGCTGGCATTACCATGTTACTCACAGACCGAAACCTTAACACAACCTTCTTTGACCCTGCAGGAGGAGGGGACCCAATTCTCTATCAACATCTATCCAACCAATATTTCAGCCTGATGAAACTTTGGCTCTCTCCTACTATTATGTCTAATAGCACAAATTGTTACAGGACTATTCCTAGCAATACACTACACCTCAGACATCTCAACTGCCTTCTCCTCCGTTGCCCACATCTGTCGAGACGTAAATTACGGATGATTTATCCGCAATCTACACGCCAACGGAGCCTCATTCTTCTTCATTTGTATTTACCTACACATTGGACGAGGCCTCTACTATGGCTCTTTCTTATACAAAGAGACCTGAAACATCGGCGTAGTCTTATTTTTCCTAGTTATAATAACCGCATTTGTCGGATATGTGCTGCCATGGGGCCAAATATCCTTCTGAGGGGCCACAGTTATTACCAACCTACTCTCAGCCGTCCCATACATTGGCAACGACCTTGTCCAATGGCTCTGAGGGGGCTTCTCCGTAGACAATGCAACGCTCACCCGATTCTTTGCCTTCCACTTCCTCCTACCATTTGCAGTTGTCGCAGCCACAATTCTCCACGCACTGTTTCTCCACGAAACAGGATCAAACAACCCCGCCGGACTAAACTCAGACTCAGACAAAATTCCTTTCCACCCCTACTTCTCGTACAAAGACCTACTAGGCTTTATTATCATACTAACCGGCCTCATCTCCCTAGCCCTATTCTCCCCCAACCTTCTAGGAGACCCAGAAAACTTCACCCCCGcCAACCCGCTTTCAACTCCGCCCCACATCAAACCAGAATGGTACTTCCTATTTGCCTACGCCATCCTACGATCTATCCCAAACAAACTGGGCGGGGTTCTAGCCCTAGTATTTTCAATTCTAATTCTACTACTTGTCCCCCTCCTCCACACCTCAAAACAACAAGCACTAACCTTCCGCCCAGTCACCCAGCTGCTCCTCTGAGCCCTCGTCGCAGACGTGGCCATCCTAACCTGAATCGGGGCGATACCAGTAGAACACCCATTCATCATCATCGGCCAAATCGCCTCCGCCCTTTACTTCGCCATCTTCCTCATCTTCTTCCCGGCTCGCGTCCAAAGTACAGCTCTTCTGAATCCTCTAGAGGAGCTGAGTCCTCAAACTCAGTGGACTCTTGGCTGCATGTTTGGGTTGGATCTTCTCCTTCTGCCTCCTGCTGGAAGCTTACTTGGGAAAAGTTATATGCATCTGAAGATGCTACATTGCCCTCTGATGGAACAGCAAGTAAGGCACTGCCCTTTTCCAGACTTCCACCAAACCAAGTGCGACTTTGGCTGATATCACTGCTCCATTCTGGTGGCTCTCGAGACTCGATGCGTATATGCACATCATCTAGTGCAACATGGGTGCACTGCATTCGCTTTTTAGACTCAGACTGGTATCCACCAAGGATGATGTACTCATGGGCAGAGCCTGTGGGAGTTGCAATTGCACTTGTGATGGAGAGTCCATCATTAAGGATCTCACAGGAGAGTAGTGGACTGCCTAAGAGAAGCTCTACGCGCAGCCTGAACAGACGGGGTGGTCGGCAGTCGGTGGAGAGAATGTGGCCGCCCAGGAAGTACACACAGTCTTCTCGTGCCAGTGACAGGTGGAACGACTGGCCATCTACGAGTTCTGGGAGGGTGTGTGCTGAAGAGCAGCCAAACTCCAGATCAATGAGRTACACCAAGGGTGCACAGTCCGTCAC?GTGTTCCAGTTCTGTGTGGTTCTCTCAGAAGGTGGCAGGTACCTCCTGCCGCCAAACACCACACATGCGGTTTTGCCTCTGCTGTGGACTACGCTGATGGTGTGGCCATACCGGGGCCCTGGGGGCTCCCCAGCCAACTCTTTCTCCTGGCACCTCAGCGTGACCTTCCGGTTGTATCCGCGACTGTCCACACTGAGCACGTATAGGCTCGAGGACAGCTCGTTGTTGGGTGTTCGGCCACCATGGATGAGGTATCACTCAGGGTTTCCATCACGAGCTTCCAGCCGACAGACTGCTGGGCAGCGTAATGGTGGAAGATACCAAG????????????????????????????????????????????????????????????????????????????????????????????????????????????????????????????????????????????????????????????????????????????????????????????????????????????????????????????????????????????????????????????????????????????????????????????????????????????????????????????????????????????????????????????????????????????????????????????????????????????????????????????????????????????????????????????????????????????????????????????????????????????????????????????????????????????????????????????????????????????????????????????????????????????????????????????????????????????????????????????????????????????????????????????????????????????????????????????????????????????????????????????????????????????????????????????????????????????????????????????????????????????????????????????????????????????????????????????????????????????????????????????????????????????????????????????????????????????????????????????????????????????????????????????????????????????????????????????????????????????????????????????????????????????????????????????????????????????????????????????????????????????????????????????????????????????????????????????????????????????????????????????????????????????????????????????????????????????????????????????????????????????????????????????????????????????????????????GTTTGCTTTGAACGGTTTTCCTTCCCGGGAACACTCTTCCCAAAAGCAAATATGATTGGACTGCTCGGGTCCTCCGACGTGTTCCACGGTGAGATGGGTCACAAGCTCGTGCATGGTACTGAAAGTTTTGTTGCACGACTTTTTCGGGTTAGTGAGTTGCTCCGGTTCAATCCACTTGCAGATGAGCTCTTGTTTGATCGGTTGCCTCATGTAACGGAAGAAGGCCCCCGCCCCATGATGGGCTGCCATATTCATGTTCATGGGACCATAGCCGTGCAACTGTGTCGAGGCGTAGTGCTCCGATCTGGGGCTTGTAACATGGCCGTACTGCTCGGCCCTACCGTACATGTCCCCGGAAAAGCCCAAGCGCATTTGACTGTTCACCACGTTCGAGGACGCGTGCGTCGCCGCTTGCTCGTGCAGTCCAGGGAAAAGCAGGTGTCCAGCAGCATCGGAGTGTCCATGTGGGCCCGCGAAACTTCCGGCTGCAGAGGCGAAAAGGCTGTGTTGCGCGCTAGTGGCGTCTCCGAAGCCTCGATTCCGAAAGAGAAAGTCCCGGGTGGAGTTGAAAGCCGCGGTGGAGTAGGAGCTGACATGAGTGGGGTGATGATGGTGTCCCAGGGCTGCGGCTGCGTAGCCGGGCGCCTGCGAGGAAAACGCCGTTTGCCCGGAGCCAAGATCATGGGAACTGTGGTTGATTTTAAAAGCGCCCATACCGTCAGCAAACGGATTTATGCCC001100100000010000010000011110000000101011100001000000001001011000000000001110000011000000000100100000100011111110101101110011100000100010111000100000010000000100111010110111111010000?111210001000201100000100001011111000011
Electrophorus_electricus_39371	TTTAACGGCCGCGGTATTTTGACCGTGCAAAGGTAGCGCAATCACTTGCCCCTTAATTAGGGGCCTGTATGAATGGCTAGACGAAGGCCCAACTGTCTCCCTTTTCAAATCAGTTAAATTGATCTACCCGTGCAGAAGCAGGTATACACCTACAAGACGAGAAGACCCTTTGGAGCTTAAGATT--AAAGTCATCTACATTAATAAG-TTAC----------ACTTAAACCAAG--TAAATAC--TGA---CCTAC-ATCTTCGGTTGGGGCGACCACGGGGGAAAACTAAGCCCCCATGAAGA-AA-GAT-----AGACCCTTCTAAACCTAGAAAGACATTTCTAAGTCGCAGAACATCTGACTAAAA--GATCCGTT----TTTATACGACCAGCGAACCAAGTTACCCAAGGGATAACAGCGCAATCCTCTTCCAGAGTCCCTATCGACAAGGGGGTTTACGACCTCGATGTTGGATCAGGACATCCTAATGGTGTAGCCGCTATTAAGGGTTCGTTTGTTCAACGATTAAAGTCCTAC????????????????????????????????????????????????????????????????????????????TAAGCCAGCCAGGTACCTTGATGGGGGATGACCAGATTTATAATGTAGTTGTAACTGCCCATGCTTTCGTAATAATTTTCTTTATGGTTATACCAATTATGATTGGAGGATTTGGAAATTGGTTAATCCCACTGATAATTGGGGCTCCTGATATAGCATTCCCTCGAATGAATAATATAAGCTTCTGGTTACTCCCTCCTTCATTCATTTTACTTCTCGCTTCCTCCGGGGTTGAAGCCGGAGCCGGCACCGGTTGGACTGTATACCCCCCTCTTGCAGGTAATCTTGCCCATGCTGGAGCCTCGGTAGATTTAACAATTTTTTCCCTACACTTGGCTGGCATGTCCTCAATTCTAGGATCAATTAACTTCATTACAACCATTATCAACATAAAACCTCCAGCAGCCTCTCAATACCAAACACCCTTGTTTGTTTGGGCCTTGTTAATCACTACGGTCCTTCTTCTATTATCACTCCCAGTATTAGCAGCGGGAATCACCATACTACTAACTGACCGTAACCTTAACACAACCTTTTTTGACCC?????????????????????????????????????TCCCTCAAACATCTCTGCCTGATGAAACTTCGGCTCATTACTCCTACTATGTTTAATGACACAAATTATCACAGGCTTATTCCTATCCATACACTACACACCAGATATTACCCATGCCTTCTCTTCAGTAGCCCATATCTGTCGAGACGTAAACCACGGATGATTCATCCGAAACCTACACGCCAATGGAGCCTCATTTTTCTTCATTTGTATTTACCTTCATATTGGTCGAGGCCTCTATTACGGTTCATATATACACAAAGAAACATGAAACATTGGAGTTATTCTTTTACTTCTAACAATAATAACCGCATTCATGGGATATGTTTTACCATGAGGCCAAATATCTTTCTGAGGTGCTACTGTAATTACCAATCTTCTCTCTGCAACCCCATACATCGGAAATACCTTAGTACAATGAATCTGAGGGGGGTTCTCAGTAGACAATGCTACCTTAACACGATTTTTCGCCCTCCACTTTCTCCTCCCTTTCCTAATTATTACTATAACCCTTCTTCATGCCCTTTTCCTCCACGAAACCGGCTCAAACAACCCAATTGGTTTAAACTCAAACTCAGACAAGATTCCATTTCATCCTTATTTCACTTTCAAAGACCTCCTAGGTTTCACTATCATACTTTCAACCATAACCCTAGTTGCCCTTTTCACCCCCAATATCATAAGAGACCCAGAAAACTTTACCCCAGCCAACCCCCTTATCACACCACCCCACATCAAACCAGAATGATACTTTTTATTTGCCTATGCAATCCTACGCTCAATTCCCAACAAGCTGGGTGGAGTACTAGCACTCTTACTCTCCATTCTAATCCTTTTCACCACTCCCCTTCTTCACACTTCAAAACAACAAGGACTTACCTTTCGACCATTATCACAGCTTTTCTTTTGAATTTTAATCGCAGATGTACTCATCCTCACATGAATTGGGGGAATACCAGTCGAATTCCCATTTATCACCATCGGCCAGACAGCCTCAACAATCTACTTCATTACATTCCTCATCTTCTTCCCGGCTCACGTCCGAAGTACAGCTCTTCTGAATCCTCTAGAGGAGCGGAATCCTCAAAGTCAGTGGACTCTTGGCTGCATGTCTGGGTTGCATCCTCTGCTTCTGCCTCCTGCTGGAAGCTTACTTGGGAAAAGTTATATGCATCTGGATATGCTGGACTGCCTTCAGATGGAACAGCAATCAGTGCGTTGCCCTTGTCCAGGCTTCCACCGAACCAGGTGCGGCTTTGGATGATCTCACTGCTCCACTGTGGTGGCTCTCGAAACTCGAGGCGTATACCAACATCATCTAGTGCTACATATGTGCACTGCATTCGCTTCTGGGACTCGGACTGGTATCCACCGAGGATAATGTACTCATGGGCAGAGCCTGTGGGAATTGTGATGGCACTTGTGATGGAGAGACCATCATTAAGGACATCACAAGAGAGCAGTGGACTGCCTAAGAGAAGCTCTACACGTAGCCTGAACAGACGAGGTGGTCTGCAGTCAGTGGAGAGGATGTGGCCACCCAGGAAGTACACACAATCCTCTCGTGCCAGCGCCAGGTGGAAGGACTGGCCATCTGCAAGCTCCGGGAGGGTGTGTGCTGAACAGCAGCCGAACTCCAGATCAATGAGGTACACCAGGGATGGACAGTCCACCACAGTGTTCCAGTTCTCTGTGGTTCTCTCAGCAGGTGGAAGGTACGCCCTACCACCAAACACCACACATGCGGTTTTCCCTCTGCTGTGGACTACACTGATGGTGTGGCCATACCGGGGCCCTGGAGTCTCCCCAGCCAATTCTTTCTCCTGGCATCTCATTGTGACCTTCCGATTGCATCCACGACTGTCCACACTGAGCACGTACAGGCTTGAGGACAGCTCATTGTTGGGTGTTCGGCCTCCATGGACGAGGTATCACTCGGGGCTTCCGTCACGAGCCTCCAGCAGACAGACTGCTGGGCAGCGCAATGGTGGAAGATACCAAGcaatttgagtggcagcctgctctcaaaaatgtgtccagctcttgggacgtaggcatcattaatgggctttctggctggacggcctctgtagaggacgtacctgctgacaccatttctagaagattccgctatgatgtggcacttgtatctgccctgaaggacttggaggaggacatcatggaaggactgaaagacagagggctggatgacagtgcctgcacttcaggattcagggtggtgattaaggagtcctgtgatggcatgggggatgtcagcgagaagcatggaggaggtccgtctgtcccagagaaggtagttcgattctctttcacagtgatgtccatctctattcaagtagaggacgaggacgaagcagtgaccatcttccaggagccaaagcccaattcagaaatgtcctgcagacccctgtgccttatgtttgtagatgagtccgatcatgagatgctgaccaccgtcttgggtcctgtggtggcagagcgtaaagccatgacaaacagttgcctcattctgtctataggtggtctacttcgttcctttcagttttacttcaggggcacaggctatgatgagaagatggtgagagaaatggaaggcctagaggcctcgggctccacttacatctgcaccctgtgtgactctacacgagctgaagcctcccagaacaaggtgctacattccgtcacccgcaaccacaatgaaaacctcgagcgttatgagatctggaggaccaaccccttttctgagtctgcagaggagctgcgcgatcgggtcaaaggggtctcagccaagcccttcatggagacccatcccacattagatgccctgcactgtgacattggcaatgctaccgagttctacaagatctttcaagatgagattggggaggtgtacctgaagaataacccgtctcgagaggagcgtcgtagctggcgcttggcccttgacaagcagctgaggaagaggctgaagctgaagccagtgatgaggatgaacgggaactatgcacggcgactcatgacctgtgaagctgtggaggtggtgtgcgagcttgttccttcagaggagcgtcgtgaggctctgaaggagctggtggggctgtatctccagatgaagcctgtgtggcgctcctcctgcccggctcaggaatgccccgaccagctgtgccgctacagctacaattcccatcgctttgccgaccttctctccaccacattccaatatcgctatgatggaaagatttccaactccctccacaagacactggcccatgtgcctgagattgtggagcgggatg?????????????????????GTTGGCTTTAAACGGTTTTCCTTCCCGGGAACACTCTTCCCAAAAGCAGATATGATTCGACTGCTCTGGTCCTCCAACGTGTTCTACGGTGAGATGGGTCACAAGCTCGTGCATGGTGCTGAAAGTTTTGTTGCACGACTTTTTCGGGTTAGTGAGTTGCTCCGGTTCAATCCACTTGCAGATGAGCTCTTGTTTGATCGGTTGTCTCATGTAACGGAAAAAGGCCCCGGCCCCGTGGTGAGCAGTCATGTTCATGTTCATGGGGCCATAGCCATGCAACTGCGTGGAGGCGTAGTGCTCCGACCTGGGGCTTGTAACATGGCCGTACTGATCGGCCCTACCGTACATGTCCCCGGAAAACCCCAAGCGCATCTGACTGTTCACCACGTTCGAGGACGCGTGCGTCGCCGCTTGCTCGTGCAGTCCCGGGAAAAGCAGGTGCCCAGCAGCGTCGGAGTGTCCGTGCGGCGCCGCGAAACTTCCAGCGGCCGAGGCGAAAAGACTGTGTTGCGCGCTGGTGGCGTCTCCGAAGCCTCGATTCCGAAAGAGAAAGTCCCGGGTCGAGTTGAAAGCTGCGGTGGAGTAGGAGCTGACATGGGTGGGGTGATGGTGGTGTCCCAAGGCTGCGGCCGCGTAGCCGGGCGCCTGCGAGGAAAACGCCGCTTGCCCGGAGCCAAGATCATGGGAACTGTGGTTGATTTTAAAAGCGCCCATACCGTCGGCGAACGGATTTATCCCC101001000000110000000000000012?00000000010100001000000000001000100000001010100100001000000000000000100100111111110?00101100011100000000011000000100100000000100000001100110000000?????0?110400001103010000?20000010001320000001
Erythrinus_erythrinus_33720	TTAAACGGCCGCGGTATTTTGACCGTGCTAAGGTAGCGCAATCACTTGTCCTTTAAATAAGGACCTGTATGAATGGTGAGACGAGGGCTTAACTGTCTCCCCCCTCCAGTCAATGAAATTGATCTATCCGTGCAGAAGCGGATATTAATATACAAGACGAGAAGACCCTTTGGAGCTTAAGATATTTAGGTCAACTGCGTTAAACCC-TCTA-ATTAAAAGAAA-TAAACAAAT--CAACAAC--TGA---CCCAC-ATCTTCGGTTGGGGCGACCGCGGGGGAAAACAGAGCCCCCATGTGGA-AT-GGG-ACC---TCCTCCCAAAACCAAGAGAGACATCTCTAAGTCACAGAACTTCTGACCAAA-A-GATCCGGCC-A-ACAAGCCGACCAACGAACCAAGTTACCCCAGGGATAACAGCGCAATCCTCTTTGAGAGTTCATATCGACAAGTGGGTTTACGACCTCGATGTTGGATCAGGACATCCTAATGGTGCAGCCGCTATTAAGGGTTCGTTTGTTCAACGATTAAAGTCCTAC????????????????????????????????????????????????GCTCTCAGCCTCTTAATTCGGGCAGAGCTGAGCCAACCCGGGGCTTTACTTGGCGATGACCAGATTTATAATGTTATCGTTACCGCACATGCCTTCGTAATAATTTTCTTTATAGTAATACCCATCATAATTGGAGGTTTTGGAAACTGGCTTATTCCCCTAATAATCGGAGCCCCCGATATAGCCTTCCCACGCATGAATAACATAAGCTTCTGGCTTCTACCCCCCTCACTTCTCTTATTATTAGCCTCATCGGGAGTTGAAGCTGGAGTTGGGACAGGCTGGACTGTTTATCCCCCTCTCGCGGGAAATCTTGCCCACGCAGGGGCCTCAGTTGACCTAGCAATTTTTTCTCTCCATCTCGCAGGAGTGTCCTCGATCTTGGGGGCCATTAACTTTATTACAACAATTATTAATATAAAACCCCCTGCCATCTCACAATATCAAACCCCCTTATTTGTTTGGGCAACTTTAATTACAGCTGTATTACTCCTCCTCTCCCTCCCTGTTCTGGCTGCTGGCATTACTATGCTTTTAACAGATCGAAACCTTAACACCACATTCTTTGACCCCGCAGGAGGGGGGGATCCTATTCTATACCAGCACTTATCCTTCCAGTATCTCCGCATGATGAAACTTCGGCTCACTTCTTCTACTCTGCCTAATTGTCCAAATTCTAACAGGCCTATTTTTAGCCATACACTACACCGCAGACATCACAACTGCTTTTTCTTCCGTAGCTCACATTTGCCGAGATGTAAACTACGGGTGATTAATCCGAAACATCCACGCAAACGGAGCTTCATTCTTTTTCATTTGCATCTATCTCCATATTGGTCGAGGCCTATACTACGGTTCCTACCTCTACAAAGAAACCTGAAATATTGGAGTAGTACTATTACTCTTAGTAATAATAACCGCTTTCGTTGGCTATGTATTACCCTGAGGACAAATATCTTTCTGAGGTGCAACCGTTATTACAAACCTCCTCTCCGCAGTCCCATACGTGGGAGAAATACTAGTACAATGAATCTGAGGAGGCTTTTCTGTAGATAACGCAACCCTAACTCGATTCTTTGCCTTCCACTTCCTCCTCCCATTTACAATCATTGCAGCTACAGCTCTCCATGCACTATTCCTACACGAAACAGGATCCAACAACCCTGCGGGTTTAAACTCGAACACAGACAAAATCTCCTTCCACCCATACTTCTCATACAAAGACCTATTCGGCTTCGTAATTTTACTAATAGCTCTAGTGTCACTAGCCCTCTTCTCCCCAAACCTACTGGGAGACCCAGAGAACTTCACCCCAGCCAACCCCCTAGTTACACCCCCACACATCAAGCCAGAGTGATATTTCCTATTTGCCTACGCCATCTTACGATCTATTCCAAACAAACTAGGAGGAGTTCTTGCCCTACTTTTTTCAATCCTAGTACTACTATTAGTTCCACTACTCCACACCTCCAAACAACAAGGCTCAACATTCCGACCCCTCACCCAATTCCTATTTTGAACACTCGTCGCAGACGTAGCAGTCCTAACGTGAATCGGAGGAATACCAGTAGAACACCCATTTGTTATTATTGGACAAATCGCCTCAATCCTCTATTTCGCATTATTTCTTATCATTTTCCC?????????????????????????????????????????????????????????????????????????????????????????????????????????????????????????????????????????????????????????????????????????????????????????????????????????????????????????????????????????????????????????????????????????????????????????????????????????????????????????????????????????????????????????????????????????????????????????????????????????????????????????????????????????????????????????????????????????????????????????????????????????????????????????????????????????????????????????????????????????????????????????????????????????????????????????????????????????????????????????????????????????????????????????????????????????????????????????????????????????????????????????????????????????????????????????????????????????????????????????????????????????????????????????????????????????????????????????????????????????????????????????????????????????????????????????????????????????????????????????????????????????????????????????????????????????????????????????????????????????????????????????????????????????????????????????????????????????????????????????????????????????????????????????????????????????????????????????????????????????????????????????????????????????????????????????????????????????????????????????????????????????????????????????????????????????????????????????????????????????????????????????????????????????????????????????????????????????????????????????????????????????????????????????????????????????????????????????????????????????????????????????????????????????????????????????????????????????????????????????????????????????????????????????????????????????????????????????????????????????????????????????????????????????????????????????????????????????????????????????????????????????????????????????????????????????????????????????????????????????????????????????????????????????????????????????????????????????????????????????????????????????????????????????????????????????????????????????????????????????????????????????????????????????????????????????????????????????????????????????????????????????????????????????????????????????????????????????????????????????????????????????????????????????????????????????????????????????????????????????????????????????????????????????????????????????????????????????????????????????????????????????????????????????????????????????????????????????????????????????????????????????????????????????????????????????????????????????????????????????????????????????????????????????????????????????????????????????????????????????????????????????????????????????????????????????????????????????????????????????????????????????????????????????????????????????????????????????????????????????????????????????????????????????????????????????????????????????????????????????????????????????????????????????????????????????????????????????????????????????????????????????????????????????????????????????????????????????????????????????????????????????????????????????????????????????????????????????????????????????????????????100000000000000000000000000000000000000000000000100000000000000000000000000000000000000100000000000000000?0000000001?000000000000000000000000000000000000000000000000000000000000?????0?0000000000000000000000000000000??0000??
Gymmnotus_carapo_36951	TTTAACGGCCGCGGTATCCTGACCGTGCGAAGGTAGCGCAATCACTTGTCTTTTAAATAAGGACCTGTATGAATGGCAAAACGAGGGCTTAACTGTCTCCCTTTACAAGTCAGTGAAATTGACCTGCCCGTGCAGATGCGGACATAATAATACAAGACGAGAAGACCCTTTGGAGCTTAAGACA--TAAGCCAACTATGTTAATAGC-CTAT--TTAAA-TAGGCTAAACT--G--TAACA-C--TGG---CCTCA-GTCTTCGGTTGGGGCGACCACGGAGTAAAACAAAACCTCCACGCGGA-TA-GGG-AAT-----ACCCTAAAACCAAGAGAGACATCTCCAAGTCACAGAACATCTGACCAAATA-GATCCGGCC-T-CCCGGCCGATCAACGAACCAAGTTACCCAAGGGATAACAGCGCAATCCCCTTCCAGAGTCCCTATCGACAAGGGGGTTTACGACCTCGATGTTGGATCAGGACATCCTAATGGTGCAGCCGCTATTAAGGGTTCGTTTGTTCAACGATTAAAGTCCTACGGTACCCTCTATATAGTATTTGGTGCCTGGGCCGGAATAGTTGGCACAGCTTTAAGCCTCCTTATCCGAGCAGAACTAAGTCAACCCGGAGCCCTCCTAGGCGATGATCAAATTTATAATGTAATTGTTACTGCCCACGCTTTCGTAATGATTTTCTTTATAGTAATACCTATTATGATCGGAGGCTTCGGAAACTGGTTAATTCCACTAATAATTGGAGCTCCAGACATAGCATTTCCCCGAATAAATAACATAAGCTTCTGGCTTCTTCCCCCTTCTTTTTTGCTCCTCCTTGCATCATCTGGAGTTGAAGCTGGAGCTGGAACAGGCTGGACAGTGTATCCCCCTCTCGCAGGTAATCTTGCCCATGCAGGTGCTTCAGTAGACCTAACTATCTTCTCCCTTCACCTAGCCGGAGTTTCCTCCATTCTAGGGTCTATTAATTTTATTACCACAATTATTAATATGAAACCTCCAGCTATTTCTCAATATCAAACCCCATTATTTATTTGGGCGCTTCTAATTACCACTGTCCTTTTACTCCTTTCCCTTCCCGTGTTAGCCGCTGGAATTACTATGTTATTAACAGATCGAAACTTAAACACAACCTTCTTTGACCCAGCAGGCGGGGGAGACCCCATTCTCTATCAACACTTATCCATCAAACATCTCAGCCTGATGAAATTTTGGCTCCCTCCTTCTCCTCTGCATTATAATACAAATTGCAACCGGACTATTTCTAGCCATGCACTATACATCAGATATCTCTACCGCCTTCTCCTCTGTTGCCCACATCTGCCGAGATGTAAATTATGGCTGACTAATTCGAAATATACACGCCAACGGAGCCTCATTTTTCTTTATCTGCATTTATCTCCATGTTGGACGAGGCCTATATTACGGCTCATACCTATACAAAGAAACATGAAACATCGGCGTTATTCTATTTCTCCTTACAATAATAACTGCCTTCGTTGGATACGTACTTCCATGAGGCCAAATATCATTCTGAGGTGCCACTGTCATTACAAATCTTTTATCAGCCGTCCCATACATAGGAGACGCCCTAGTCCAATGAATCTGAGGGGGATTTTCAGTAGACAATGCAACCCTGACCCGATTTTTCGCATTCCATTTTCTTCTCCCATTTACAATTATCGCTATAACACTACTCCACGCCCTCTTCCTACACGAAACAGGATCAAACAACCCAATTGGCCTAAATTCAGACTCAGACAAAATTCCATTCCACCCATATTTTTCATACAAAGACCTCCTAGGCTTTATTATTATATTAGCTGCTCTAACTGCCCTCGCATTATTTTCTCCCAACTTACTTGGAGACCCAGAAAACTTTACACCAGCCAACCCACTTATAACACCACCACACATCAAACCAGAATGATATTTCCTATTTGCCTATGCCATTCTCCGATCCATTCCAAACAAGCTCGGAGGAGTTCTAGCATTACTCTTCTCAATTCTTATCCTCATACTCGTCCCACTACTACACACGTCCAAACAACAAGGCCTCACATTCCGCCCTTTAACTCAACTACTATTCTGAACCCTAGTAGCAGACGTCGCCATTTTAACCTGAATTGGAGGCATACCCGTCGAACACCCCTTTATTATTATTGGGCAAATTGCTTCAATCCTCTACTTCGCTATTTTCCTCATCCTCTTCCCGGCTCACGTCCAAAGTACAGCTCTTCTGAATCCTCTAAAGGAGCTGAATCCTCAAAGTCAGTGGACTCTTGGCTGCATGTCTGGGTTGTATCCTCTCCTTCTGCCTCCTGCTGGAAGCTTACCTGGGAAAAGTTATATACATCTGGAGATGCTGAATTGCCCTCTAAAGGAACAGCGATCAGGGCGCTGCCCTTTTCCAGGCTTCCACCAAACCAGGTTCGGCTTTGGCTGATCTCGCTGCTCCACTGTGGTGGCTCTCGAGACTCAATGCGAATACCCACATCATCTAGTGCGACGTATGTGCATTGCATCCGCTTCTGGGACTCGGACTGGTATCCGCCAAGGATGATGTACTCATGGGCAGAGCCTGTGGGAGTTGAGATGGCGCTTGTAATGGAGAAGCCATCATTAAGGACATCACAGGAGAGCAGTGGACTACCCAAGAGGAGCTCTACACGCAGCCTGAACAGGCGAGGTGGTCGGCAGTCAGTGGAGAGAATGTGTCCACCCAGGAAGTACACACAGTCCTCTCGTGCCAGTGCCAGGTGGAACGATTGGCCATCTGTGAGTTCCGGGAGGGTGTGTGCCGAACAGCAGCCAAACTCCAGATCAATGAGGTACACCAGGGGTGGACAGTCTGACACAGTGTTCCAGTTCTCTGTGGTTCTCTCGGCAGGCGGGAGGTACCTCCTGCCGCCGAACACCACACATGCGGTTTTACCCCTGCTGTGGACTACACTGATGGTGTGGCCATACCGGGGCCCTGGAGCCTCTCCAGCCATTTCTTTTTCCTGGCATCTCAGTGTGACCTTCCGATTGCATCCACGACTGTCCACACTAAGCATGTACAGGCTTGATGACAGCTCATTGTTGGGTGTTCGTCCACCATGGATGAGGTATCACTCAGGGCTTCCGTCACGAGCTTCCAGCAGAGAGACAGCTGGGCAGCGCAATGGTGGAAGATACCAAG????????????????????????????????????????????????????????????????????????????????????????????????????????????????????????????????????????????????????????????????????????????????????????????????????????????????????????????????????????????????????????????????????????????????????????????????????????????????????????????????????????????????????????????????????????????????????????????????????????????????????????????????????????????????????????????????????????????????????????????????????????????????????????????????????????????????????????????????????????????????????????????????????????????????????????????????????????????????????????????????????????????????????????????????????????????????????????????????????????????????????????????????????????????????????????????????????????????????????????????????????????????????????????????????????????????????????????????????????????????????????????????????????????????????????????????????????????????????????????????????????????????????????????????????????????????????????????????????????????????????????????????????????????????????????????????????????????????????????????????????????????????????????????????????????????????????????????????????????????????????????????????????????????????????????????????????????????????????????????????????????????????????????????????????????????????????????????GTTGGCTTTGAACGGTTTTCCTTCTCGGGAACACTCTTCCCAAAAGCAGATATGATTCGACTGTTCTGGTCCTCCGACGTGTTCCACGGTGAGATGGGTCACAAGCTCGTGCATGGTGCTAAAAGTTTTGTTGCACGACTTTTTCGGGTTAGTGAGTTGCTCCGGTTCAATCCACTTGCAGATGAGCTCTTGTTTGATCGGTTGTCTCATGTAACGGAAAAAGGCCCCAGCCCCGTGATGGGCAGCCATATTCATGTTCATGGGGCCGTAACCGTGCAACTGTGTCGATGCGTAGTGCTCCGACCTCGGGCTTGTAACATGGCCGTACTGATCGGCCCTACCGTACATGTCCCCGGAAAAGCCCAAACGCATCTGACTGTTCACCACGTTCGAGGACGCGTGCGTCGCCGCTTGCTCGTGCAGTCCCGGGAAAAGCAGGTGTCCAGCAGCATCGGAGTGTCCATGTGGCCCCGCGAAACTTCCAGCTGCAGAGGCGAAAAGACTGTGTTGCGCGCTGGTGGCGTCTCCGAAGCCTCGGTTCCGAAACAGGAAGTCCCGGGTAGAGTTGAAAGCCGCTGTGGAGTAGGAGCTGACATGAGGCGCGTGATGATGGTGTCCCAAGGCTGCGGCCGCGTAGCCGGGTGCCTGCGAAGAAAACGCCGTTTGCCCGGAACCAAGATCATGGGAACTGTGGTTGATTTTAAAAGCGCCCATACCGTCGGCAAACGGATTTATCCCC0000001101101112000000000000100011(01)02000110000210000000100010001011100110101001000010010001100000001001001111111?000???11100111000000010100010101001000000001100000001001100000000????0?110301001112000000010000010011110000000	
Gymnorhamphichthys_bogardusi_191143	?????????????????????ACCGTGCAAAGGTAGCGCAATCACTTGTTCTTTAAATAAGGACCTGTATGAAAGGCAAAACGAGGGCTTTACTGTCTCCCCACTCAAGTCAGTGAAATTGATCTGCCCGTGCAGAAGCGGACATACAACTACAAGACGAGAAGACCCTTTGGAGCTTTAGACA-C-AAGTCACCTATGTTAATAAT-ACTG---CCCC-CAGTCAAAACTAAG--TAGA-GC--TGG---CCCAT-GTCTTCGGTTGGGGCGACCGCGGGGAAAAACAAAACCCCCACGTGGA-GA-TGA-GAC-AAACCCCTTACAACCTAGAGGAACCCCTCTAAGTCACAGAACTTCTGACCA-ACA-GATCCGGCC---A-CCGCCGATCAACGGACCAAGTTACCCAAGGGATAACAGCGCAATCCTCTTTAAGAGTCCCCATCGACAAGAGGGTTTACGACCTCGATGTTGGATCAGGACATCCTAATGG??????????????????????????????????????????????GGTACCCTCTATATAGTATTTGGTGCCTGGGCAGGGATAGTAGGAACAGCCCTAAGTCTATTAATCCGGGCGGAACTTAGCCAGCCCGGAGCCTTAATGGGCGATGACCAAATTTATAATGTCGTCGTCACAGCCCACGCTTTCGTCATAATTTTCTTCATGGTTATACCAATCATGATCGGCGGGTTCGGGAATTGGCTTATCCCGCTAATAATTGGCGCCCCTGATATAGCCTTCCCCCGAATAAATAACATAAGCTTCTGGTTGCTCCCGCCATCATTCCTACTTCTTCTTGCCTCCTCAGGAGTTGAAGCCGGCGCCGGAACAGGATGGACTGTGTACCCCCCTCTTGCAGGAAACCTCGCCCATGCAGGCGCCTCAGTTGACCTAACTATCTTCTCCCTTCACCTCGCCGGGGTCTCATCCATCCTCGGCTCAATCAACTTCATCACAACAATTATTAACATAAAACCTCCCGCCATAACCCAGTACCAAACACCCCTATTTATCTGGGCAACCCTTGTTACCACCGTACTCCTGCTCCTCTCCCTCCCAGTCCTAGCAGCGGGCATCACAATGCTGCTGACAGACCGCAACCTCAACACAACTTTCTTCGACCCCGCAGGAGGAGGGGATCCCGTTCTCTACCAGCACTTATCCCTCCAATATCTCCGCCTGATGAAACTTCGGCTCCCTCCTCCTTCTATGCCTAATTACACAAATTGCCACAGGGTTATTTCTCGCAATGCACTACACCTCCGACACCACCCTCGCATTCTCCTCCGTAGTCCACATCTGCCGAGACGTAAACTACGGCTGACTCGTACGAAATATTCATGCCAATGGCGCCTCATTTTTCTTCATCTGCCTTTACCTCCACGTAGGCCGAGGACTATACTACAGCTCATATCTCTACAAAGAAACCTGAAATATCGGCGTCGTCCTTCTGCTCCTCGTAATAATAACTGCATTCGTTGGCTACGTCCTCCCCTGAGGCCAAATATCCTTCTGAGGAGCCACCGTCATTACAAACCTCCTCTCAGCAGTACCATACGTCGGCACCTCCCTCGTAGAGTGGCTCTGAGGGGGCTTTTCAGTGGACAACGCAACACTAACCCGTTTCTTCGCCTTTCACTTCCTCCTGCCCTTCGTAATCGTGGCAGCAACAGCCCTTCACGCCCTATTCCTCCACGAAACAGGCTCCAACAACCCCGTCGGCCTCTCGTCCGATGCAGACAAAATCCCATTTCACCCCTACTTCTCTTACAAAGACCTTCTAGGCTTCTTCATTATACTCCTATTCCTCACCTACTTAGCTATATTCTCACCCAACCTTCTCGGCGACCCAGAAAACTTCTCTTCCGCCAACCCCCTAGTCACACCACCCCACATCAAGCCAGAATGATATTTCTTATTCGCCTACGCAATCTTACGATCAATTCCAAACAAGCTCGGAGGGGTACTCGCCCTTTTATTCTCCATCCTCGTCCTTCTCCTCATGCCCTTCCTCCACACAGCCAAACTTCAAGGAGCCCAATTCCGGCCTCTCACCCAGCTACTTTTCTGAGCCCTCGTAGCAGACGTCCTTATTCTAACATGAATCGGGGGCATACCCGTAGAGCCCCCTTTCACAGCCATCGGCCAAGTCGCATCCGCCATCTATTTTGCCTTATTCTTAGTCTTTATGCCGGTTCACGTCCAAAGTACAGCTCTTCTGAATCCTCCAGAGGACCTGAATCCTCAAAGTCAGTGTACTCTTGGCTGCATGCCTGGTTTGTGTCCTCCCCTTCTGCCTCCTGCTGGAAGACTACCTGGGAAAAGTTATATGCATCTGGGGACGCTGAATTGCCCTCTGACGGAACAGCGATCATGGCACTGCCCTTTTCAAGGCTTCCACCAAACCAGGTACGGCTTTGGTTGATCTCGCTGCTCCACGCCGGCGGCTCTCGAGACTCAAAGTGTATACCCACGTCATCTAGTGCAACGTGGGTGCACTGCAATCGCTTCTGGGACTCAGACTGGTATCCCCCGAGGATAATGTACGCATGGGCGGAGCAAGTGGGAGTTGCGATGGAACTTGTGATAGAGAGGCCATTGTTCAGGACATCACAGGAGAGCAGTGGAGAACCTAGGAGAAGTTCTACACGCAGCCTGAACAGACGAGGTGGTCGGCAGTCGGTGGAGAGGATGTGGCCACCCAGGAAGTACACGCAATTCTCGCGCGCCAGTGCCAAGTGGAACGACTGGCCGTCTGCGAGCTCCGCGAGGGTGTGCGACGAACAGCAACCGAACTCCATATCAATAAGATACACCAGGGGTGGACAGTCTGCCACAGTGTTCCAGTTCTCGGTGGTTCTCTCAGTAGGTGGCAGATATCTCCTGCCACCAAACACCACGCATGCAGTTTTTCCTCGACTGTGGACTACACTGATAGTGTGGCCATACCGGGGCCCTGGAGTCTCCCCGGCCAACTCTATCTCCTGGCATCTCAGCGTGACCTTCCGATTACATCCACGGCTGTCCACGCTTAGCATGTACAAGCTGGAGGACAGCTCATTGTTGGGTGTTCGGCCACCATGGATGAGGTATCACTCAGGACTTCCGTCACGAGCTTCCAGCCAAGAGACTGCTGGGCACCGCAGTGGTGGAAGATATCAAG????????????????????????????????????????????????????????????????????????????????????????????????????????????????????????????????????????????????????????????????????????????????????????????????????????????????????????????????????????????????????????????????????????????????????????????????????????????????????????????????????????????????????????????????????????????????????????????????????????????????????????????????????????????????????????????????????????????????????????????????????????????????????????????????????????????????????????????????????????????????????????????????????????????????????????????????????????????????????????????????????????????????????????????????????????????????????????????????????????????????????????????????????????????????????????????????????????????????????????????????????????????????????????????????????????????????????????????????????????????????????????????????????????????????????????????????????????????????????????????????????????????????????????????????????????????????????????????????????????????????????????????????????????????????????????????????????????????????????????????????????????????????????????????????????????????????????????????????????????????????????????????????????????????????????????????????????????????????????????????????????????????????????????????????????????????????????????GTTTGCTTTAAATGGTTTTCCTTCCCGAGAGCATTCTTCCCAAAAGCAAATATGATTCGACTGCTCTGGTCCCCCAACGTGTTCCACGGTGAGATGAGTCACAAGCTCATGCATGGTGCTGAAAGTTTTGTTGCACGACTTTTTCGGGTTCGTGAGTTGCTCCGGTTCAATCCACTTGCAGATGAGCTCTTGTTTGATCGGTTGTCTCATGTATCGAAAAAAGGCCCCTGCCCCGTGATGGGCAGCCATATTCATGTTCATGGGGCCATAGCCGTGCAACTGTGTCGAGGCGTAGTGCTCAGACCTGGGGCTTGTAACATGGCCGTACTGATCGGCCCTACCGTACATGTCCCCGGAAAAGCCCAAACGCATCTGACTGTTCACCACGTTCGAGGACGCGTGCGTCGCCGCTTGCTCGTGCAGTCCCGGGAAAAGCAGGTGTCCAGCAGCATCGGAGTGTCCATGTGGCCCCGCGAAACTTCCAGCTGCAGAGGCGAAAAGACTGTGTTGTGCGCTGGTGGCGTCTCCGAAGCCTCGATTCCGAAAGAGAAAGTCCCGGGTCGAGTTGAAAGCTGCGGTGGAGTAGGAGCTGACATGAGTGGGATGATGATGGTGTCCCAGGGCTGCGGCCGCGTAGCCGGGTGCCTGCGAGGAAAACGCCGTTTGCCCGGAGCCAAGATCGTGGGAACTGTGGTTGATTTTAAAAGCGCCCATACCGTCGGCAAACGGATTTATCCCC001010121000110000000000001?12001001?01?11100001?01000000011111001001001000100001101000000000010011100100111111110?10001100111111101010001111000100100000000000100101000110000001100000?112221001100100000000101021011110100000
Gymnorhamphichthys_bogardusi_T09059	?????????????????????ACCGTGCAAAGGTAGCGCAATCACTTGTTCTTTAAATAAGGACCTGTATGAAAGGCAAAACGAGGGCTTTACTGTCTCCCCACTCAAGTCAGTGAAATTGATCTGCCCGTGCAGAAGCGGACATATAGCTACAAGACGAGAAGACCCTTTGGAGCTTTAGACA-C-AAGTCACCTATGTCAATAAT-ACTG-CCCCCC-CCGTCAAAACTAAG--TAGA-GC--TGA---CCCAT-GTCTTCGGTTGGGGCGACCGCGGGGAAAAAAAAAACCCCCCCGTGGA-GA-GGA-GAC-AAACCCCTTACAACCAAAAGGAACCCCTCTAATCCACAGAACTTCTGACCA-ACA-TATCCGGCC---T-CCGCCGATCAACGGACCAAGTTACCCAAGGGATAACAGCGCAATCCTCTTTAAGAGTCCCCATCGACAAGAGGGTTTACGACCTCGATGTTGGATCAGGACATCCTAATGG??????????????????????????????????????????????GGCACCCTCTATATAGTATTTGGTGCCTGGGCAGGGATAGTCGGAACAGCCCTAAGTCTATTAATCCGGGCGGAGCTTAGCCAGCCCGGAGCCTTAATGGGCGATGACCAAATTTATAATGTCGTCGTTACAGCCCACGCTTTCGTCATAATTTTCTTCATGGTTATACCAATCATGATCGGCGGGTTCGGGAATTGGCTTATCCCATTAATAATTGGCGCCCCTGATATAGCCTTCCCCCGAATAAATAACATAAGCTTCTGGTTACTCCCGCCGTCATTCCTACTCCTTCTTGCCTCCTCAGGAGTTGAAGCCGGCGCCGGAACAGGATGGACTGTGTACCCCCCTCTTGCAGGAAACCTCGCCCACGCAGGCGCCTCAGTTGACCTAACCATCTTCTCCCTTCACCTCGCCGGGGTCTCATCCATCCTCGGCTCAATCAACTTCATCACAACAATTATTAACATAAAACCTCCCGCCATAACCCAGTACCAAACACCCCTATTTATCTGGGCAACCCTTGTTACCACCGTACTACTACTCCTCTCCCTACCCGTCCTAGCAGCGGGCATCACAATGCTGCTGACAGACCGCAACCTCAACACAACTTTCTTCGACCCCGCAGGGGGAGGAGATCCCGTCCTCTACCAGCACTTATCCCTCCAACATTTCAGCCTGATGAAACTTCGGCTCCCTCCTCCTTCTGTGCCTAATTACACAAATTGCCACAGGGCTATTTCTCGCAATACACTACACCTCCGACACCACCCTCGCATTCTCCTCCGTAGTCCACATCTGCCGAGACGTAAATTACGGCTGACTCGTACGAAACATTCACGCCAATGGTGCCTCATTTTTCTTCATCTGCCTCTACCTCCACGTAGGCCGAGGGCTATACTACAGCTCATACCTCTACAAAGAAACCTGAAACATCGGCGTCGTCCTTCTGCTCCTCGTAATAATAACTGCATTCGTGGGCTACGTCCTCCCCTGAGGCCAAATATCCTTCTGAGGCGCCACCGTCATTACAAACCTCCTCTCAGCAGTACCATACATCGGCACCTCCCTCGTAGAGTGGCTCTGAGGAGGCTTTTCAGTAGACAACGCAACACTAACCCGTTTCTTCGCCTTTCACTTCCTCCTGCCCTTCGTAATCGTGGCAGCAACAGCCCTTCACGCCCTATTCCTCCACGAAACAGGCTCCAACAACCCCGTCGGCCTCTCGTCCGATGCAGACAAAATCCCATTTCACCCATACTTCTCTTACAAAGACCTTTTAGGCTTCTTCATTATACTCCTATTCCTCACCTACTTAGCTATATTCTCACCCAACCTTCTTGGCGACCCAGAAAACTTCTCTTCCGCCAATCCCCTAGTCACACCGCCCCACATCAAACCAGAATGATATTTCTTATTCGCCTACGCAATCTTACGATCAATTCCAAACAAACTCGGAGGAGTGCTCGCCCTTTTATTCTCCATCCTCGTCCTTCTCCTCATGCCCTTCCTCCACACAGCCAAACTCCAAGGAGCCCAATTCCGTCCTCTCACCCAGCTACTTTTCTGAGCCCTCGTGGCAGACGTCCTTATTCTAACATGAATCGGGGGCATACCCGTAGAGCCCCCTTTCACAGCCATCGGCCAAGTCGCATCCGCCATCTATTTTGCCTTATTCTTAGTCTTTATGCCGGTTCACGTCCAAAGTACAGCTCTTCTGAATCCTCCAGAGGACCTGAATCCTCAAAGTCAGTGGACTCTTGGCTGCATGCCTGGTTTGTGTCCTCCCCTTCTGCCTCCTGCTGGAAGACTACCTGGGAAAAGTTATATGCATCTGGGGACGCTGAATTGCCCTCTGACGGAACAGCGATCATGGCACTGCCCTTTTCAAGGCTTCCACCAAACCAGGTACGGCTTTGGTTGATCTCGCTGCTCCACGCCGGCGGCTCTCGAGACTCAAAGTGTATACCCACGTCATCTAGTGCAACGTGGGTGCACTGCAATCGCTTCTGGGACTCAGACTGGTATCCCCCGAGGATAATGTACGCATGGGCGGAGCAAGTGGGAGTTGCGATGGAACTTGTGATAGAGAGGCCATTGTTCAGGACATCACAGGAGAGCAGTGGAGAACCTAGGAGAAGTTCTACACGCAGCCTGAACAGACGAGGTGGTCGGCAGTCGGTGGAGAGGATGTGGCCACCCAGGAAGTACACGCAATTCTCGCGCGCCAGTGCCAAGTGGAACGACTGGCCGTCTGCGAGCTCCGCGAGGGTGTGCGACGAACAGCAACCGAACTCCATATCAATAAGATACACCAGGGGTGGACAGTCTGCCACAGTGTTCCAGTTCTCGGTGGTTCTCTCAGTAGGTGGCAGATATCTCCTGCCACCAAACACCACGCATGCAGTTTTTCCTCGACTGTGGACTACACTGATAGTGTGGCCATACCGGGGCCCTGGAGTCTCCCCGGCCAACTCTATCTCCTGGCATCTCAGCGTGACCTTCCGATTACATCCACGGCTGTCCACGCTTAGCATGTACAAGCTGGAGGACAGCTCATTGTTGGGTGTTCGGCCACCATGGATGAGGTATCACTCAGGACTTCCGTCACGAGCTTCCAGCCAAGAGACTGCTGGGCACCGCAGTGGTGGAAGATATCAAG???????????????????????????????????????????????????????????????????????????????????????????????????????????????????????????????????????????????????????????????????????????????????????????????????????????????????????????????????????????????????????????????????????????????????????????????????????????????????????????????????????????????????????????????????????????????????????????????????????????????????????????????????????????????????????????????????????????????????????????????????????????????????????????????????????????????????????????????????????????????????????????????????????????????????????????????????????????????????????????????????????????????????????????????????????????????????????????????????????????????????????????????????????????????????????????????????????????????????????????????????????????????????????????????????????????????????????????????????????????????????????????????????????????????????????????????????????????????????????????????????????????????????????????????????????????????????????????????????????????????????????????????????????????????????????????????????????????????????????????????????????????????????????????????????????????????????????????????????????????????????????????????????????????????????????????????????????????????????????????????????????????????????????????????????????????????????????????????????????????????????????????????????????????????????????????????????????????????????????????????????????????????????????????????????????????????????????????????????????????????????????????????????????????????????????????????????????????????????????????????????????????????????????????????????????????????????????????????????????????????????????????????????????????????????????????????????????????????????????????????????????????????????????????????????????????????????????????????????????????????????????????????????????????????????????????????????????????????????????????????????????????????????????????????????????????????????????????????????????????????????????????????????????????????????????????????????????????????????????????001010121000110000000000001?12001001?01?11100001?01000000011111001001001000100001101000000000010011100100111111110?10001100111111101010001111000100100000000000100101000110000001100000?112221001100100000000101021011110100000
Gymnorhamphichthys_britskii_22012	?????????????????????ACCGTGCAAAGGTAGCGCAATCACTTGTTCTTTAAATAAGGACCTGTATGAAAGGCAAAACGAGGGCTTTACTGTCTCCCTACTCAAGTCAGTGAAATTGATCTGCCCGTGCAGAAGCGGACATAAAAATACAAGACGAGAAGACCCTTTGGAGCTTTAGGCA-C-AAGTCATCTATGTCAATAAT-ACTG--GCCCC-CAGTCAAAACTAAA--TAGA-AT--TGA---CCCAC-GCCTTCGGTTGGGGCGACCGCGGGGAAAAATAAAACCCCCATGTGGA-AA-TGA-GGCTATTGCCCTTACAACCAAGAGGTACCCCTCTAAGTCACAGAACTTCTGACCA-ATA-GATCCGGCT---ACTCGCCGATCAACGAACCAAGTTACCCAAGGGATAACAGCGCAATCCCCTTTAAGAGTCCCCATCGACAAGGGGGTTTACGACCTCGATGTTGGATCAGGACATCCTAATGG??????????????????????????????????????????????GGCACCCTCTATATAGTGTTTGGTGCCTGGGCCGGTATAGTTGGAACAGCTTTAAGTCTATTAATCCGGGCAGAGCTTAGCCAACCCGGAGCCCTAATGGGTGACGACCAAATCTACAATGTTATTGTTACAGCCCACGCCTTCGTTATAATCTTCTTCATGGTTATACCCATTATGATCGGAGGGTTTGGAAACTGGCTTATCCCCCTAATAATCGGAGCTCCTGATATAGCCTTCCCTCGAATAAATAACATAAGCTTTTGGCTCCTGCCCCCTTCATTTCTCCTTCTCCTCGCCTCCTCTGGGGTCGAAGCCGGAGCAGGCACAGGTTGGACTGTTTACCCCCCTCTTGCAGGCAATCTTGCCCACGCAGGTGCCTCAGTTGACCTCACTATTTTTTCCCTTCATTTAGCAGGAGTTTCTTCCATTCTTGGCTCCATCAACTTCATTACAACAATTATTAATATAAAACCCCCAGCAATAACTCAATATCAAACCCCTTTATTTATCTGGGCCACTCTCGTCACCACCGTTCTTCTTCTCTTGTCCCTTCCGGTTCTAGCAGCAGGGATTACAATACTACTAACAGACCGCAACCTTAATACAACCTTCTTTGACCCTGCAGGAGGAGGAGACCCCGTCCTCTATCAACACTTATCCTTCCAACATTTCCGCCTGATGAAACTTCGGCTCTCTACTCCTACTGTGTTTAATTACACAAATTGCCACAGGACTATTTCTCGCAATACACTACACCTCCGACACCACACTCGCATTTTCCTCCGTCGTCCATATTTGCCGAGACGTGAACTACGGGTGATTAGTACGGAACATCCATGCCAACGGGGCTTCCTTTTTCTTTATCTGCTTATATCTACACGTAGGCCGAGGCCTGTACTACAGCTCATACCTTTACAAAGAAACCTGAAACATTGGCGTTGTCCTTCTCCTCTTAGTAATAATAACTGCATTCGTCGGCTACGTGCTCCCATGAGGACAAATATCCTTTTGAGGTGCCACAGTCATCACAAACCTGCTCTCCGCAGTTCCATACGTAGGAACCTCCCTTGTAGAGTGATTATGGGGAGGGTTTTCAGTAGACAATGCAACACTAACCCGATTCTTCGCCTTCCACTTCCTTCTCCCCTTCGTGATCGTAGCAGCAACTGCTCTCCACGCCCTCTTTCTCCACGAAACCGGCTCCAACAACCCCGCCGGCCTGTCATCCAACGCAGACAAAATCCCCTTCCACCCTTACTTCTCCTACAAGGACTTCCTAGGCTTCTTCATCATACTTCTCTTCCTCGCCTACCTAGCCATATTTTCCCCCAATCTCCTCGGCGACCCAGAAAACTTCTCCTCCGCCAACCCCCTAGTCACACCTCCACACATCAAGCCAGAATGATACTTCCTATTCGCTTACGCAATCCTACGATCAATCCCAAACAAACTAGGAGGCGTCCTTGCTCTCCTATTCTCCATCCTGATTCTTCTCCTTATACCTTTCCTCCACACAGCCAAGCTTCAAGGCGCCCAATTCCGGCCCGCCACCCAACTACTCTTCTGACTACTCGTGGCAGACGTCATTATTCTAACATGAATCGGGGGCATACCCGTAGAGCCGCCCTTCACAGCCATTGGCCAAATCGCATCCGCCGCTTATTTTGCCTTATTCTTAATCTTTATGCCGGTTCACGTCCAAAGTACAGCTCTTCCGAATCCTCCAGAGGACCTGAATCCTCAAAGTCAGTGGACTCTTGGCTGCATGCCTGGGTTACATCCTCCCCTTCTGCCTCCTGCTGGAAGGCTACCTGGGAAAAGTTATATGCATCTGGGGACGCTGAATTGCCCTCTGATGGAACAGCGATCATGGCACTGCCCTTTTCCAGGCTTCCGCCAAACCAAGTACGGCTTTGGCTGATCTCGCCGCTCCACGCTGGCGGCTCTCGAGACTCAAAGTGTATACCCACGTCATCTAGTGCAACGTGGGTGCACTGCATTCGCTTCTGGGACTCCGACTGGTATCCCCCGAGGATAATGTACGCATGGGCGGAGCCAGTGGGAGTTGCGATGGCGCTTGTGATAGAGAGACCGTTGTTCAGGACATCACAGGAGAGCAATGGAGAACCTAGGAGAAGTTCTACACGCAGCCTGAAAAGACGAGGGGGTCGGCAGTCGGTGGAGAGGATGTGGCCACCAAGGAAGTACACGCAATTCTCGCGCGCCAGTGCCAAGTGGAACGACTGGCCGTCTGCGAGCTCCGCGAGGGTGTGCGATGAACAGCAACCGAACTCCAGATCAATAAGATACACCAGGGGTGGACAGTCTGCCACAGTGTTCCAGTTCTCGGTGGTTCTCTCAGTAGGTGGCAGATATCTCCTGCCACCAAACACCACGCATGCAGTTTTTCCTCGACTGTGGACTTCACTGATAGTGTGGCCATACCGGGGCCCTGGAGTCTCCCCGGCCAGCTCTATCTCCTGGCATCTCAGCGTGACCTTCCGATTGCATCCACGGCTGTCCACGCTCAGCATGTACAAGCTGGAGGACAGCTCATTGTTGGGTGTTCGGCCACCGTGGATGAGGTATCGCTCAGGGTTTCCGTCACGAGCTTCCAGCCAAGAGACTGCTGGGCACCGCAGTGGTGGAAGATACCAAG????????????????????????????????????????????????????????????????????????????????????????????????????????????????????????????????????????????????????????????????????????????????????????????????????????????????????????????????????????????????????????????????????????????????????????????????????????????????????????????????????????????????????????????????????????????????????????????????????????????????????????????????????????????????????????????????????????????????????????????????????????????????????????????????????????????????????????????????????????????????????????????????????????????????????????????????????????????????????????????????????????????????????????????????????????????????????????????????????????????????????????????????????????????????????????????????????????????????????????????????????????????????????????????????????????????????????????????????????????????????????????????????????????????????????????????????????????????????????????????????????????????????????????????????????????????????????????????????????????????????????????????????????????????????????????????????????????????????????????????????????????????????????????????????????????????????????????????????????????????????????????????????????????????????????????????????????????????????????????????????????????????????????????????????????????????????????????????????????????????????????????????TTCCCAAAAGCAGATATGATTCGACTGCTCTGGTCCCCCAACGTGTTCCACGGTGAGATGAGTCACAAGCTCGTGCATCGTGCTGAAAGTTTTGTTGCACGACTTTTTCGGGTTCGTGAGTTGCTCCGGTTCAATCCACTTGCAGATGAGCTCTTGTTTGATCGGTTGTCTCATGTATCGAAAAAAGGCCCCTGCCCCGTGATGGGCAGCCATATTCATGTTCATGGGGCCATAGCCGTGCAACTGTGTCGAGGCGTAGTGCTCAGACCTGGGGCTTGTAACATGGCCGTACTGATCGGCCCTACCGTACATGTCCCCGGAAAAGCCCAAACGCATCTGACTGTTCACCACGTTCGAGGACGCGTGCGTCGCCGCTTGCTCGTGCAGTCCCGGGAAAAGCAGGTGTCCAGCAGCATCGGAGTGTCCATGTGGCCCCGCGAAACTTCCAGCTGCAGAGGCGAAAAGACTGTGCTGCGCGCTTGTGGCGTCTCCGAAGCCTCGATTCCGAAAGAGAAAGTCCCGGGTCGAGTTGAAAGCTGCGGTGGAGTACGAGCTGACATGAGTGGGATGATGATGGTGTCCCAGGGCTGCGGCCGCGTAGCCGGGTGCCTGCGAGGAAAACGCCGTTTGCC???????????????????????????????????????????????????????????????????????001010121000110001000000001?12001001?01?11100001?01000000011111001001001000100001101000000000010011100100111111110?10001100111111100010001111000100100000000000100101000110000001100000?112221001100100000000101021011110100000
Gymnorhamphichthys_britskii_45898	?????????????????????ACCGTGCAAAGGTAGCGCAATCACTTGTTCTTTAAATAAGGACCTGTATGAAAGGCAAAACGAGGGCTTTACTGTCTCCCTATTCAAGTCAGTGAAATTGATCTGCCCGTGCAGAAGCGGACATAAAAATACAAGACGAGAAGACCCTTTGGAGCTTTAGGCA-C-AAGTCATCTATGTCAATAAT-ACTG--GCCCC-CAGTCAAAACTAAA--TAGA-GT--TGA---CCCAC-GCCTTCGGTTGGGGCGACCGCGGGGAAAAATAAAACCCCCATGTGGA-AA-TGA-GGCTATTGCCCTTACAACCAAGAGGTACCCCTCTAAGTCACAGAACTTCTGACCA-ATA-GATCCGGCT---ACTCGCCGATCAACGAACCAAGTTACCCAAGGGATAACAGCGCAATCCCCTTTAAGAGTCCCCATCGACAAGGGGGTTTACGACCTCGATGTTGGATCAGGACATCCTAATGG??????????????????????????????????????????????GGCACCCTTTATATAGTGTTTGGTGCCTGGGCGGGTATAGTTGGAACTGCCTTAAGTCTATTAATCCGGGCAGAGCTTAGCCAACCCGGAGCCTTAATGGGCGACGACCAAATCTACAATGTTATTGTTACAGCCCACGCCTTCGTTATAATCTTCTTCATGGTTATACCCATTATGATCGGAGGGTTTGGAAACTGGCTTATCCCCCTAATAATCGGCGCTCCTGATATAGCCTTCCCTCGAATAAATAACATAAGCTTTTGGCTCCTGCCCCCTTCATTTCTACTTCTCCTCGCCTCCTCTGGGGTCGAAGCCGGAGCAGGCACAGGTTGGACTGTTTACCCGCCTCTTGCAGGCAATCTTGCCCACGCAGGTGCCTCAGTTGACCTCACTATTTTTTCCCTCCATTTAGCAGGAGTTTCTTCCATTCTTGGCTCCATCAACTTCATTACAACAATTATTAATATAAAACCCCCAGCAATGACTCAATATCAAACGCCTTTATTTATCTGGGCCACTCTCGTCACCACCGTTCTTCTTCTCTTGTCTCTTCCGGTTCTAGCAGCAGGGATTACAATACTACTAACAGACCGCAACCTCAATACAACCTTCTTTGACCCTGCAGGAGGAGGAGACCCCGTCCTTTATCAACACTTATCCTTCCAACATTTCCGCCTGATGAAACTTCGGCTCTCTACTCCTACTGTGTTTAATTACACAAATTGCCACAGGACTATTTCTCGCAATACACTACACCTCCGACACCACACTCGCATTTTCCTCCGTCGTCCATATTTGCCGAGACGTGAACTACGGGTGATTAGTACGGAACATCCATGCCAACGGGGCTTCCTTTTTCTTTATCTGCTTATATCTACACGTAGGCCGAGGCCTGTACTACAGCTCATACCTTTACAAAGAAACCTGAAACATTGGCGTTGTCCTTCTCCTCTTAGTAATAATAACTGCATTCGTCGGCTACGTGCTCCCATGAGGACAAATATCCTTTTGAGGTGCCACAGTCATCACAAACCTGCTCTCCGCAGTTCCATACGTAGGAACCTCCCTTGTAGAGTGATTATGGGGAGGGTTTTCAGTAGACAATGCAACACTAACCCGATTCTTCGCCTTCCACTTCCTTCTCCCCTTCGTGATCGTAGCAGCAACTGCTCTCCACGCCCTCTTTCTCCACGAAACCGGCTCCAACAACCCCGCCGGCCTGTCATCCAACGCAGACAAAATCCCCTTCCACCCTTACTTCTCCTACAAGGACTTCCTAGGCTTCTTCATCATACTTCTCTTCCTCGCCTACCTAGCCATATTTTCCCCCAATCTCCTCGGCGACCCAGAAAACTTCTCCTCCGCCAACCCCCTAGTCACACCTCCACACATCAAGCCAGAATGATACTTCCTATTCGCTTACGCAATCCTACGATCAATCCCAAACAAACTAGGAGGCGTCCTTGCTCTCCTATTCTCCATCCTGATTCTTCTCCTTATACCTTTCCTCCACACAGCCAAGCTTCAAGGCGCCCAATTCCGGCCCGCCACCCAACTACTCTTCTGACTGCTCGTGGCAGACGTCATTATTCTAACATGAATCGGGGGCATACCCGTAGAGCCGCCCTTCACAGCCATTGGCCAAATCGCATCCGCCGCTTATTTTGCCTTATTCTTAATCTTTATGCCGGTTCACGTCCAAAGTACAGCTCTTCCGAATCCTCCAGAGGACCTGAATCCTCAAAGTCAGTGGACTCTTGGCTGCATGCCTGGGTTACATCCTCCCCTTCTGCCTCTTGCTGGAAGGCTACCTGGGAAAAGTTATATGCATCTGGGGACGCTGAATTGCCCTCTGATGGAACAGCGATCATGGCACTGCCCTTTTCCAGGCTTCCGCCAAACCAAGTACGGCTTTGGCTGATCTCGCCGCTCCACGCTGGCGGCTCTCGAGACTCAAAGTGTATACCCACGTCATCTAGTGCAACGTGGGTGCACTGCATTCGCTTCTGGGACTCCGACTGGTATCCCCCGAGGATAATGTACGCATGGGCGGAGCCAGTGGGAGTTGCGATGGCGCTTGTGATAGAGAGACCGTTGTTCAGGACATCACAGGAGAGCAATGGAGAACCTAGGAGAAGTTCTACACGCAGCCTGAAAAGACGAGGGGGTCGGCAGTCGGTGGAGAGGATGTGGCCACCCAGGAAGTACACGCAATTCTCGCGCGCCAGTGCCAAGTGGAACGACTGGCCGTCTGCGAGCTCCGCGAGGGTGTGCGATGAACAGCAACCGAACTCCAGATCAATAAGATACACCAGGGGTGGACAGTCTGCCACAGTGTTCCAGTTCTCGGTGGTTCTCTCAGTAGGTGGCAGATATCTCCTGCCACCAAACACCACACATGCAGTTTTTCCTCGACTGTGGACTTCACTGATAGTGTGGCCATACAGGGGCCCTGGAGTCTCCCCGGCCAGCTCTATCTCCTGGCATCTCAGCGTGACCTTCCGATTGCATCCACGGCTGTCCACGCTCAGCATGTACAAGCTGGAGGACAGCTCATTGTTGGGTGTTCGGCCACCGTGGATGAGGTATCGCTCAGGGTTTCCGTCACGAGCTTCCAGCCAAGAGACTGCTGGGCACCGCAGTGGTGGAAGATACCAAG????????????????????????????????????????????????????????????????????????????????????????????????????????????????????????????????????????????????????????????????????????????????????????????????????????????????????????????????????????????????????????????????????????????????????????????????????????????????????????????????????????????????????????????????????????????????????????????????????????????????????????????????????????????????????????????????????????????????????????????????????????????????????????????????????????????????????????????????????????????????????????????????????????????????????????????????????????????????????????????????????????????????????????????????????????????????????????????????????????????????????????????????????????????????????????????????????????????????????????????????????????????????????????????????????????????????????????????????????????????????????????????????????????????????????????????????????????????????????????????????????????????????????????????????????????????????????????????????????????????????????????????????????????????????????????????????????????????????????????????????????????????????????????????????????????????????????????????????????????????????????????????????????????????????????????????????????????????????????????????????????????????????????????????????????????????????????????????????????????????????????????????TTCCCAAAAGCAGATATGATTCGACTGCTCTGGTCCCCCAACGTGTTCCACGGTGAGATGAGTCACAAGCTCGTGCATCGTGCTGAAAGTTTTGTTGCACGACTTTTTCGGGTTCGTGAGTTGCTCCGGTTCAATCCACTTGCAGATGAGCTCTTGTTTGATCGGTTGTCTCATGTATCGAAAAAAGGCCCCTGCCCCGTGATGGGCAGCCATATTCATGTTCATGGGGCCATAGCCGTGCAACTGTGTCGAGGCGTAGTGCTCAGACCTGGGGCTTGTAACATGGCCGTACTGATCGGCCCTACCGTACATGTCCCCGGAAAAGCCCAAACGCATCTGACTGTTCACCACGTTCGAGGACGCGTGCGTCGCCGCTTGCTCGTGCAGTCCCGGGAAAAGCAGGTGTCCAGCAGCATCGGAGTGTCCATGTGGCCCCGCGAAACTTCCAGCTGCAGAGGCGAAAAGACTGTGCTGCGCGCTTGTGGCGTCTCCGAAGCCTCGATTCCGAAAGAGAAAGTCCCGGGTCGAGTTGAAAGCTGCGGTGGAGTACGAGCTGACATGAGTGGGATGATGATGGTGTCCCAGGGCTGCGGCCGCGTAGCCGGGTGCCTGCGAGGAAAACGCCGTTTGCC???????????????????????????????????????????????????????????????????????001010121000110001000000001?12001001?01?11100001?01000000011111001001001000100001101000000000010011100100111111110?10001100111111100010001111000100100000000000100101000110000001100000?112221001100100000000101021011110100000
Gymnorhamphichthys_hypostomus_18063	?????????????????????ACCGTGCAAAGGTAGCGCAATCACTTGTTCTTTAAATAAGGACCTGTATGAAAGGCAAAACGAGGGCTTTACTGTCTCCCCCCTCAAGTCAGTGAAATTGATCTGCCCGTGCAGAAGCGGACATAAAAATACAAGACGAGAAGACCCTTTGGAGCTTTAGACA-C-AAGTCATCTATGTTAATAAT-GCTG--TCCAC-CAGCCAAAACTAAA--TAGA-AC--TGA---CCCAC-GTCTTCGGTTGGGGCGACCGCGGGGTAAAACAAAACCCCCACGTGGA-AA-TGA-GGC-AAAGTCCTTACAACCAAGAGGCACCCCTCTAAGTCACAGAACTTCTGACCA-GCA-GATCCGGCT---ACCCGCCGATCAACGGACCAAGTTACCCAAGGGATAACAGCGCAATCCTCTTTAAGAGTCCCCATCGACAAGAGGGTTTACGACCTCGATGTTGGATCAGGACATCCTAATGG??????????????????????????????????????????????GGCACCCTTTATATAGTGTTTGGTGCCTGGGCAGGAATAGTCGGAACTGCCCTAAGCCTCTTAATCCGAGCAGAGCTCAGCCAGCCCGGGGCCTTAATGGGCGATGACCAAATCTATAACGTCATCGTCACAGCCCATGCCTTTGTAATAATTTTCTTCATGGTCATACCCATTATGATCGGCGGATTCGGAAACTGGCTTATCCCCCTAATGATTGGGGCCCCAGATATGGCCTTCCCACGAATAAATAACATAAGCTTCTGGCTCCTCCCTCCCTCATTCCTCCTTCTTCTTGCCTCCTCCGGAGTTGAAGCCGGCGCTGGCACCGGGTGGACTGTATATCCGCCTCTTGCAGGAAATCTCGCCCATGCAGGCGCCTCAGTCGACCTGACCATCTTCTCCCTTCACCTCGCCGGAGTTTCCTCTATCCTTGGCTCAATTAACTTCATCACAACAATTATTAATATAAAACCTCCCGCCATAACACAGTACCAAACCCCCCTCTTTATCTGGGCAACCCTTGTCACTACCGTCCTCCTGCTTCTCTCCCTTCCTGTTCTAGCAGCAGGCATCACGATACTCCTGACAGACCGTAATCTTAACACCACCTTCTTCGACCCCGCAGGAGGAGGGGACCCCGTCCTCTACCAGCACTTATCCCTCCAACATCTCAGCCTGATGAGGCTTCGGCTCACTCCTCCTATTATGCCTAACAACACAAATTGCCACAGGACTATTTCTTGCAATACACTATACCTCAGACATCTCCCTTGCATTCTCCTCTGTCGTCCACATCTGCCGAGACGTAAACTACGGCTGACTAATACGAAATATCCATGCCAACGGCGCTTCTTTTTTCTTCATCTGCCTCTACCTCCACGTAGGCCGAGGCCTCTACTACAGCTCCTACCTTTACAAAGAAACCTGAAATATCGGCGTTATTCTACTTCTCCTCGTGATAATAACAGCATTCGTTGGCTACGTCCTCCCATGAGGCCAAATGTCCTTTTGAGGCGCCACAGTTATTACAAACCTGCTCTCAGCCGTACCATATGTAGGCACCTCCCTCGTAGAATGGCTCTGAGGAGGCTTTTCAGTAGACAACGCAACTCTGACCCGATTTTTCGCCTTCCACTTCCTTCTGCCCTTCGTAATTGTGGCAGCAACTGCCCTCCATGCTCTCTTCCTCCACGAAACGGGCTCCAACAACCCTGTTGGACTATCCCCCAACGCAGACAAAATCCCCTTCCACCCTTATTTTTCTTACAAAGACCTCTTAGGTTTCTTCATTATGCTCCTCTTCCTCACCTGCCTCGCCATATTCTCACCCAACCTGCTCGGCGACCCCGAAAACTTCTCTTCAGCCAACCCCCTAGTTACACCACCTCATATCAAACCAGAATGATACTTCTTATTTGCCTACGCAATTCTACGATCAATCCCAAACAAACTTGGAGGAGTGCTCGCCCTTCTATTCTCAATCCTCGTCCTTCTCCTCATACCCTTCCTCCACACAGCCAAACTCCAAGGAATCCAATTCCGTCCCCTCACACAATTCCTTTTCTGAGTCCTAGTAGCAGATGTAATCATCCTAACATGGATCGGAGGCATGCCAGTGGAGCCCCCATTTACGGCCATCGGCCAAATCGCATCCGCCGCCTATTTTGCCTTATTCTTAATCTTTATGCCGGTTCACGTCCAAAGTACAGCTCTTCTGAATCCTCCAGAGGACCTGAATCCTCAAAGTCAGTGGACTCTTGGCTGCATGCCAGGTTTGTGTCCTCCCCTTTTGCCTCCTGCTGGAAGGCTACCTGGGAAAAGTTATATGCATCTGGGGACGCTGAATTGCCCTCTGACGGAACAGCGATCATGGCACTGCCCTTTTCAAGGCTTCCACCAAACCAGGTACGGCTTTGGCTGATCTCGCTGCTCCACGCTGGCGGCTCTCGAGACTCAAAGTGTATACCCACGTCATCTAGTGCAACGTGGGTGCACTGCATTCGCTTCTGGGACTCAGACTGGTATCCCCCGAGGATAATGTATGCATGGGCGGAGCCGGTGGGAGTTGCGATGGCGCTTGTGATAAAGAGACCATTGTTCAGGACATCACAGGAGAGCAGTGGACAACCAAGGAGAAGTTCTACACGCAGCCTGAACAGACGAGGTGGTCGGCAGTCAGTGGAGAGGATGTGGCCACCCAGAAAGTACACGCAATTCTCGCGCGCCAGTGCCAAGTGGAATGACTGCCCGTCTGCGAGCTGCGCGAGGGTGTGCGATGAACAGCAACCGAACTCCAGATCAATAAGATATACCAGGGGTGGACAGTCTGCCACAGTGTTCCAGTTTTCGGTGGTTCTCTCAGTAGGTGGCAGATATCTCCTGCCACCAAACACCACGCATGCAGTTTTTCCTCGACTGTGGACTACACTGATAGTGTGGCCATACCGGGGCCCTGGAGTCTCCCCGGCCAACTCTATCTCCTGGCATCTCAGCGTGACCTTCCGATTGCATCCACGGCTGTCCACGCTTAGCATGTACAAGCTGGAGGACAGCTCATTGTTGGGTGTTCGGCCACCATGGATGAGGTATCACTCAGGGCTTCCGTCACGAGCTTCCAGCAGAGAGACTGCTGGGCACCGCAGTGGTGGAAGATACCAAG????????????????????????????????????????????????????????????????????????????????????????????????????????????????????????????????????????????????????????????????????????????????????????????????????????????????????????????????????????????????????????????????????????????????????????????????????????????????????????????????????????????????????????????????????????????????????????????????????????????????????????????????????????????????????????????????????????????????????????????????????????????????????????????????????????????????????????????????????????????????????????????????????????????????????????????????????????????????????????????????????????????????????????????????????????????????????????????????????????????????????????????????????????????????????????????????????????????????????????????????????????????????????????????????????????????????????????????????????????????????????????????????????????????????????????????????????????????????????????????????????????????????????????????????????????????????????????????????????????????????????????????????????????????????????????????????????????????????????????????????????????????????????????????????????????????????????????????????????????????????????????????????????????????????????????????????????????????????????????????????????????????????????????????????????????????????????????GTTTGCTTTAAATGGTTTTCCTTCCCGAGAGCATTCTTCCCAAAAGCAAATATGATTCGACTGCTCTGGTCCCCCAACGTGTTCCACGGTGAGATGAGTCACAAGCTCATGCATGGTGCTGAAAGTTTTGTTGCACGACTTTTTCGGGTTCGTGAGTTGCTCCGGTTCAATCCACTTGCAGATGAGCTCTTGTTTGATCGGTTGTCTCATGTATCGAAAAAAGGCCCCTGCCCCGTGATGGGCAGCCATATTCATGTTCATGGGGCCATAGCCGTGCAACTGTGTCGAGGCGTAGTGCTCAGACCTGGGGCTTGTAACATGGCCGTACTGATCGGCCCTACCGTACATGTCCCCGGAAAAGCCCAAACGCATCTGACTGTTCACCACGTTCGAGGACGCGTGCGTCGCCGCTTGCTCGTGCAGTCCCGGGAAAAGCAGGTGTCCAGCAGCATCGGAGTGTCCATGTGGCCCCGCGAAACTTCCAGCTGCAGAGGCGAAAAGACTGTGTTGCGCGCTGGTGGCGTCTCCGAAGCCTCGATTCCGAAAGAGAAAGTCCCGGGTCGAGTTGAAAGCTGCGGTGGAGTAGGAGCTAACATGAGTGGGATGATGATGGTGTCCCAGGGCTGCGGCCGCGTAGCCGGGTGCCTGCGAGGAAAACGCCGTTTGCCCGGAGCCAAGATCGTGGGAACTGTGGTTGATTTTAAAAGCGCCCATACCGTCGGCAAACGGATTTATCCCC001010121000110001000000001112001001?01?11100001?01000000011111001001001000100001101000000000010011100100111111110?10001100111111101010001111000100100000000000100101000110000001100000?112221001100100000000101021011110100000
Gymnorhamphichthys_rondoni_179685	?????????????????????ACCGTGCAAAGGTAGCGCAATCACTTGTTCTTTAAATAAGGACCTGTATGAAAGGCAAAACGAGGGCTTTACTGTCTCCCCACTCAAGTCAGTGAAATTGATCTGCCCGTGCAGAAGCGGACATATAGCTACAAGACGAGAAGACCCTTTGGAGCTTTAGATA-T-AAGTCATCTATGTCAATAAT-ACTG--CCCCC-CAGCTAAAACTAAA--TAGA-AC--TGA---CCCAT-ATCTTCGGTTGGGGCGACCGCGGGGAAAAATAAAACCCCCATGTAGA-AA-AGA-GGC-AAAGCCCTTACAACTAAGAGAGACCTCTCTAAGTCACAGAACTTCTGACTA-ATA-GATCCGGCC---ATCCGCCGATCAACGGACCAAGTTACCCAAGGGATAACAGCGCAATCCTCTTTAAGAGTCCCCATCGACAAGAGGGTTTACGACCTCGATGTTGGATCAGGACATCCTAATGG??????????????????????????????????????????????GGTACCCTTTATATAGTATTTGGTGCCTGGGCAGGGATGGTTGGAACTGCCCTAAGCCTTTTAATCCGAGCAGAGCTCAGCCAACCCGGGGCCTTAATAGGCGATGACCAAATCTATAATGTTATCGTCACAGCCCACGCTTTCGTTATAATTTTCTTCATGGTAATACCAATTATGATCGGGGGATTTGGAAACTGGCTTATTCCGCTAATAATTGGCGCCCCTGATATAGCCTTCCCCCGAATAAATAATATGAGCTTCTGGCTCCTCCCCCCTTCATTTTTACTTCTCCTGGCCTCGTCCGGAGTTGAAGCCGGGGCCGGAACGGGATGGACTGTGTATCCTCCTCTCGCAGGGAACCTCGCCCACGCAGGTGCATCAGTTGACTTAACCATCTTCTCCCTCCACCTCGCTGGGGTATCATCCATCCTCGGCTCCATTAACTTCATCACAACAATCATTAACATGAAGCCTCCCGCCATGACTCAGTACCAAACTCCTCTCTTTATCTGGGCAACCCTAGTCACTACCGTCCTCCTGCTTCTCTCCCTCCCCGTTCTAGCCGCAGGCATTACAATGCTGCTAACAGACCGTAATCTTAACACAACATTCTTTGACCCTGCAGGAGGAGGAGACCCCATCCTCTATCAACACTTGTCCCTCCAACATCTCAGCCTGATGAAACTTCGGCTCACTTCTCCTATTATGCCTAATTACACAAATTGCCACAGGCCTATTTCTCGCAATACACTATACCTCAGATACCACCCTCGCATTCTCATCTGTCGTCCACATCTGTCGAGACGTAAACTACGGCTGACTCGTACGAAATATCCATGCCAACGGTGCCTCATTTTTCTTCATTTGCCTCTATCTGCATGTAGGCCGAGGCTTATACTACAGCTCTTACCTATACAAAGAAACCTGAAACATTGGAGTCATTCTTCTCCTCCTGGTAATAATAACAGCATTCGTTGGCTACGTCCTCCCATGAGGCCAAATATCTTTCTGAGGTGCCACAGTTATTACAAACTTACTCTCAGCAGTACCATACATAGGCACCTCCCTCGTAGAGTGGCTCTGAGGAGGCTTCTCAGTAGACAACGCAACACTAACTCGATTCTTCGCCTTCCACTTCCTCCTCCCATTCGTGATTGTAGCAGCAACCGCCCTTCATGCCCTCTTCCTCCACGAGACAGGCTCCAACAACCCAGTTGGTCTATCATCCGACGCAGACAAAATTCCATTTCACCCGTACTTTTCTTACAAAGATCTT?????????????????????????????????????????????????????????????????????????????????????????????????????????????????????????????????????????????????????????????????????????????????????????????????????????????????????????????????????????????????????????????????????????????????????????????????????????????????????????????????????????????????????????????????????????????????????????????????????????????????????????????GGTTCACGTCCAAAGTACAGCTCTTCTGAATCCTCCAGAGGACCTGAATCCTCAAAGTCAGTGGACTCCTGGCTGCATGCCTGGGTTACGTCCTCCCCTTCTGCCTCCTGCTGGAAGACTACCTGGGAAAAGTTATATGCATCTGGGGACGCTGAATTGCCCTCAGACGGAATAGCGATCATGGCACTGCCCTTTTCAAGGCTTCCACCAAACCAGGTACGGCTTTGGTTGATCTCACCGCTCCACGCCGGCGGCTCTCGAGACTCAAAGTGTATACCCACGTCATCTAGTGCAACGTGGGTGCACTGCAATCGCTTCTGGGACTCAGACTGGTATCCCCCGAGGATAATGTACGCATGGGCGGAGCCAGTGGGAGTTGCGATGGCGCTTGTGATAGAGAGGCCATTGTTCAGGACATCACAGGAGAGCAGTGGAGAACCTAGGAGAAGTTCTACACGCAGCCTGAACAGACGAGGTGGTCGGCAGTCGGTGGAGAGGATGTGGCCACCCAGGAAGTACACGCAATTCTCGCGCGCCAGTGCCAAGTGGAACGACTGGCCGTCTGCGAGCTCCGCTAGGGTGTGCGATGAACAGCAACCGAACTCCAGATCAATAAGATACACCAGGGGTGGACAGTCTGCCACAGTGTTCCAGTTCTCGGTGGTTCTCTCACTAGGTGGCAGATATCTCCTGCCGCCAAACACCACGCATGCAGTTTTTCCACGACTGTGGACTACACTGATAGTGTGGCCATACCGGGGCCCTGGAGTCTCGCCGGCCAACTCTATCTCCTGGCATCTCAGCGTGACCTTCCGATTGCATCCACGGCTGTCCACGCTTAGCATGTACAAGCTGGAGGACAGCTCATTGTTGGGTGTTCGGCCACCATGGATGAGGTATCACTCAGGGCTTCCGTCACGAGCTTCCAGCCAAGAGATTGCTGGGCACCGCAGTGGTGGAAGATACCAAG????????????????????????????????????????????????????????????????????????????????????????????????????????????????????????????????????????????????????????????????????????????????????????????????????????????????????????????????????????????????????????????????????????????????????????????????????????????????????????????????????????????????????????????????????????????????????????????????????????????????????????????????????????????????????????????????????????????????????????????????????????????????????????????????????????????????????????????????????????????????????????????????????????????????????????????????????????????????????????????????????????????????????????????????????????????????????????????????????????????????????????????????????????????????????????????????????????????????????????????????????????????????????????????????????????????????????????????????????????????????????????????????????????????????????????????????????????????????????????????????????????????????????????????????????????????????????????????????????????????????????????????????????????????????????????????????????????????????????????????????????????????????????????????????????????????????????????????????????????????????????????????????????????????????????????????????????????????????????????????????????????????????????????????????????????????????????????GTTTGCTTTAAATGGTTTTCCTTCCCGAGAGCATTCTTCCCAAAAGCAAATATGATTCGACTGCTCTGGTCCCCCAACGTGTTCCACGGTGAGATGAGTCACAAGCTCATGCATGGTGCTGAAAGTTTTGTTGCACGACTTTTTCGGGTTCGTGAGTTGCTCCGGTTCAATCCACTTGCAGATGAGCTCTTGTTTGATCGGTTGTCTCATGTATCGAAAAAAGGCCCCTGCCCCGTGATGGGCAGCCATATTCATGTTCATGGGGCCATAGCCGTGCAACTGTGTGGAGGCGTAGTGCTCAGACCTGGGGCTTGTAACATGGCCGTACTGATCGGCCCTACCGTACATGTCCCCGGAAAAGCCCAAACGCATCTGACTGTTCACCACGTTCGAGGACGCGTGCGTCGCCGCTTGCTCGTGCAGTCCCGGGAAAAGCAGGTGTCCAGCAGCATCGGAGTGTCCATGTGGCCCCGCGAAACTTCCAGCTGCAGAGGCGAAAAGACTGTGTTGCGCGCTGGTGGCGTCTCCGAAGCCTCGATTCCGAAAGAGAAAGTCCCGGGTCGAGTTGAAAGCTGCGGTGGAGTAGGAGCTGACATGAGTGGGATGATGATGGTGTCCCACGGCTGCGGCCGCGTAGCCGGGTGCCTGCGAGGAAAACGCCGTTTGCCCGGAGCCAAGATCGTGGGAACTGTGGTTGATTTTAAAAGCGCCCATACCGTCGGCAAACGGATTTATCCCC001010121000110000000000001?12001001?01?11100001?01000000011111001001001000100001101000000000010011100100111111110?10001100111111101010001111000100100000000000100101000110000001100000?112221001100100000000101021011110100000
Gymnorhamphichthys_rondoni_179673	?????????????????????ACCGTGCAAAGGTAGCGCAATCACTTGTCCTTTAAATAAGGACCTGTATGAAAGGCAAAACGAGGGCTTTACTGTCTCCCCACTCAAGTCAGTGAAATTGATCTGCCCGTGCAGAAGCGGACATATAACTACAAGACGAGAAGACCCTTTGGAGCTTTAGACA-C-AAGTCACCTATGTTAATAAT-ACTG---CCCC-CAGTCAAAACTAAG--TAGA-GC--TGA---CCCAT-GTCTTCGGTTGGGGCGACCGCGGGGAAAAACAAAACCCCCACGTGGA-GA-TGA-GAC-AAACCCCTTACAACCTAGAGGAACCCCTCTAAGTCACAGAACTTCTGACCA-ACA-GATCCGGCC---ACCCGCCGATCAACGGACCAAGTTACCCAAGGGATAACAGCGCAATCCTCTTTAAGAGTCCCCATCGACAAGAGGGTTTACGACCTCGATGTTGGATCAGGACATCCTAATGG??????????????????????????????????????????????GGCACCCTCTATATAGTATTTGGTGCCTGGGCAGGAATAGTCGGAACAGCCCTAAGTCTATTAATCCGGGCGGAACTTAGTCAGCCCGGAGCCTTAATGGGCGATGACCAAATTTATAATGTCATCGTCACAGCCCACGCTTTCGTAATAATTTTCTTCATGGTCATGCCAATCATGATCGGGGGGTTCGGGAACTGGCTTATCCCCCTAATAATTGGCGCCCCTGATATGGCCTTCCCCCGAATAAACAACATAAGCTTCTGGTTACTCCCGCCGTCATTCCTACTCCTTCTTGCCTCCTCAGGAGTTGAAGCCGGCGCCGGAACAGGGTGGACTGTATACCCCCCTCTTGCGGGGAACCTCGCCCACGCAGGCGCCTCAGTTGACCTAACCATCTTCTCCCTTCACCTCGCCGGGGTCTCATCCATCCTCGGCTCAATCAACTTCATCACAACAATTATTAACATAAAACCTCCCGCCATGACTCAGTACCAAACACCCCTATTTATCTGGGCAACCCTCGTTACCACCGTACTCCTGCTCCTCTCCCTCCCAGTTCTAGCAGCGGGCATCACAATGCTACTGACAGACCGCAACCTCAACACAACTTTCTTTGACCCCGCAGGAGGAGGAGACCCCGTCCTCTACCAGCACCTATCCCTCCAATATCTCAGCCTGATGGAACTTCGGCTCACTCCTCCTTCTGTGCCTAATTACACAAATTGCCACAGGGCTATTTCTCGCAATACACTACACCTCCGACACCACCCTCGCATTCTCCTCCGTAGTCCACATCTGCCGAGACGTAAACTACGGCTGACTTGTACGAAACATCCATGCCAATGGCGCCTCCTTTTTCTTCATCTGCCTCTACCTCCACGTAGGCCGAGGCCTATACTACAGCTCATATCTTTATCAAGAAACCTGAAATATCGGCGTTGTCCTCCTACTCCTCGTAATAATAACAGCATTCGTTGGCTACGTCCTCCCATGAGGACAAATATCCTTCTGAGGCGCAACAGTTATTACAAACCTCCTCTCAGCAGTACCATACGTAGGCACCTCCCTCGTAGAATGATTATGAGGAGGCTTTTCAGTAGACAACGCAACACTAACCCGATTCTTCGCCTTCCACTTCCTCCTGCCCTTCGTAATTGTAGCAGCAACAGCCCTCCACGCCCTATTCCTCCACGAAACAGGCTCCAACAACCCCGTCGGCCTATCATCCGATGCAGACAAAATCCCATTTCACCCCTACTTCTCTTACAAGGACCTTCTAGGCTTCTTCATTATACTCCTATTCCTCACCTACCTAGCTATATTCTCACCCAACCTTCTCGGCGACCCAGAAAACTTCTCTTCCGCCAACCCCCTAGTCACACCCCCACACATCAAACCAGAGTGATATTTCTTATTCGCCTACGCAATCCTACGATCAATCCCAAACAAACTCGGAGGAGTACTCGCCCTTTTATTCTCCATCCTAGTCCTCCTTCTCATGCCCTTCCTCCACACAGCCAAACTCCAAGGGGCCCAATTCCGTCCTCTCACCCAATTACTTTTCTGAGCCCTCGTGGCAGACGTCATCATTCTAACATGAATCGGGGGCATACCCGTAGAGCCCCCTTTCACCGCCATCGGCCAAGTCGCATCCGCCACCTATTTTGCCTTATTCTTAGTCTTTATGCCGGTTCACGTCCAAAGTACAGCTCTTCTGAATCCTCCAGAGGACCTGAATCCTCAAAGTCAGTGGACTCTTGGCTGCATGCCTGGTTTGTGTCCTCCCCTTCTGCCTCCTGCTGGAAGACTACCTGGGAAAAGTTATATGCATCTGGGGACGCTGAATTGCCCTCTGACGGAACAGCGATCATGGCACTGCCCTTTTCAAGGCTTCCACCAAACCAGGTACGGCTTTGGTTGATCTCGCTGCTCCACGCCGGCGGCTCTCGAGACTCAAAGTGTATACCCACGTCATCTAGTGCAACGTGGGTGCACTGCAATCGCTTCTGGGACTCAGACTGGTATCCCCCGAGGATAATGTACGCATGGGCGGAGCAAGTGGGAGTTGCGATGGCACTTGTGATAGAGAGGCCATTGTTCAGGACATCACAGGAGAGCAGTGGAGAACCTAGGAGAAGTTCTACACGCAGCCTGAACAGACGAGGTGGTCGGCAGTCGGTGGATAGGATGTGGCCGCCCAGGAAGTACACGCAATTTTCGCGCGCCAGTGCCAAGTGGAACGACTGGCCGTCTGCGAGCTCCGCAAGGGTGTGCGACGAACAGCAACCGAACTCCAGATCAATAAGATACACCAGGGGTGGACAGTCTGCCACGGTGTTCCAGTTCTCGGTGGTTCTCTCAGTAGGTGGCAGATATCTCCTGCCACCAAACACCACGCATGCAGTTTTTCCTCGACTGTGGACTACACTGATAGTGTGGCCATACCGGGGCCCTGGAGTCTCCCCGGCCAACTCTATCTCCTGGCATCTCAGCGTGACCTTCCGATTACATCCACGGCTGTCCACGCTTAGCATGTACAAGCTGGAGGACAGCTCATTGTTGGGTGTTCGGCCACCATGGATGAGGTATCACTCAGGACTTCCGTCACGAGCTTCCAGCCAAGAGACTGCTGGGCACCGCAGTGGTGGAAGATATCAAG????????????????????????????????????????????????????????????????????????????????????????????????????????????????????????????????????????????????????????????????????????????????????????????????????????????????????????????????????????????????????????????????????????????????????????????????????????????????????????????????????????????????????????????????????????????????????????????????????????????????????????????????????????????????????????????????????????????????????????????????????????????????????????????????????????????????????????????????????????????????????????????????????????????????????????????????????????????????????????????????????????????????????????????????????????????????????????????????????????????????????????????????????????????????????????????????????????????????????????????????????????????????????????????????????????????????????????????????????????????????????????????????????????????????????????????????????????????????????????????????????????????????????????????????????????????????????????????????????????????????????????????????????????????????????????????????????????????????????????????????????????????????????????????????????????????????????????????????????????????????????????????????????????????????????????????????????????????????????????????????????????????????????????????????????????????????????????GTTTGCTTTAAATGGTTTTCCTTCCCGAGAGCATTCTTCCCAAAAGCAAATATGATTCGACTGCTCTGGTCCCCCAACGTGTTCCACGGTGAGATGAGTCACAAGCTCATGCATGGTGCTGAAAGTTTTGTTGCACGACTTTTTCGGGTTCGTGAGTTGCTCCGGTTCAATCCACTTGCAGATGAGCTCTTGTTTGATCGGTTGTCTCATGTATCGAAAAAAGGCCCCTGCCCCGTGATGGGCAGCCATATTCATGTTCATGGGGCCATAGCCGTGCAACTGTGTCGAGGCGTAGTGCTCAGACCTGGGGCTTGTAACATGGCCGTACTGATCGGCCCTACCGTACATGTCCCCGGAAAAGCCCAAACGCATCTGACTGTTCACCACGTTCGAGGACGCGTGCGTCGCCGCTTGCTCGTGCAGTCCCGGGAAAAGCAGGTGTCCAGCAGCATCGGAGTGTCCATGTGGCCCCGCGAAACTTCCAGCTGCAGAAGCGAAAAGACTGTGTTGCGCGCTGGTGGCGTCTCCGAAGCCTCGATTCCGAAAGAGAAAGTCCCGGGTCGAGTTGAAAGCCGCGGTGGAGTAGGAGCTGACATGAGTGGGATGATGATGGTGTCCCAGGGCTGCGGCCGCGTAGCCGGGTGCCTGCGAGGAAAACGCCGTTTGCCCGGAGCCACGATCGTGGGAACTGTGGTTGATTTTAAAAGCGCCCATACCGTCGGCAAACGGATTTATCCCC001010121000110000000000001?12001001?01?11100001?01000000011111001001001000100001101000000000010011100100111111110?10001100111111101010001111000100100000000000100101000110000001100000?112221001100100000000101021011110100000
Gymnorhamphichthys_rosamariae_191142	?????????????????????ACCGTGCAAAGGTAGCGCAATCACTTGTTCTTTAAATAAGGACCTGTATGAAAGGCAAAACGAGGGCTTTACTGTCTCCCCGCTCAAGTCAGTGAAATTGATCTGCCCGTGCAGAAGCGGACATACAAATACAAGACGAGAAGACCCTTTGGAGCTTTAGACA-C-AAGTCATCTATGTCAATGAT-ACTC--CACAC-CAGTCAAAACTAAA--TAGA-AT--TGA---CCCAC-GTCTTCGGTTGGGGCGACCGCGGGGCAAAATAGAACCCCCACGTGGA-AA-TGA-GGC-AAAGTCCTTACAACCAAGAGGCACCCCTCTAAGTCACAGAACTTCTGACCA-ACA-GATCCGGCC---ACGCGCCGATCAACGGACCAAGTTACCCAAGGGATAACAGCGCAATCCTCTTTAAGAGTCCCCATCGACAAGAGGGTTTACGACCTCGATGTTGGATCAGGACATCCTAATGG??????????????????????????????????????????????GGCACCCTTTATATAGTGTTTGGTGCCTGGGCAGGAATAGTAGGAACTGCCCTAAGCCTCTTGATCCGAGCGGAACTCAGTCAGCCCGGGGCCTTAATGGGCGACGACCAGATCTACAATGTCGTCGTCACAGCCCACGCCTTCGTCATAATCTTCTTCATAGTTATGCCCATTATGATCGGCGGGTTTGGAAACTGGCTCATCCCACTAATGATCGGTGCCCCAGATATGGCCTTCCCCCGAATAAATAACATAAGCTTCTGGCTACTCCCCCCATCATTCCTCCTTCTTCTTGCCTCCTCTGGGGTTGAAGCTGGAGCCGGAACCGGATGGACTGTATACCCCCCTCTCGCAGGAAATCTGGCCCACGCAGGCGCCTCAGTGGACCTAACCATCTTCTCTCTGCACCTCGCCGGCGTTTCGTCAATCCTTGGCTCAATTAACTTCATCACAACAATTATTAACATGAAACCTCCCGCCATGACTCAGTACCAAACCCCCCTGTTTATCTGGGCAACACTCGTTACCACCGTCCTCCTGCTTCTCTCACTCCCGGTCCTAGCAGCAGGAATCACAATACTACTAACAGACCGCAATCTCAACACGACCTTCTTTGACCCCGCAGGAGGGGGAGACCCCATCCTTTACCAGCACTTGTCCCTCCAATATCTCAGCCTGATGAGGCTTCGGCTCCCTCCTCTTATTATGCCTGACAACACAAATTGCCACAGGACTATTCCTCGCAATACACTATACCTCCGACATCTCCCTCGCATTCTCCTCCGTCGTCCACATCTGCCGGGACGTAAACTACGGCTGACTAATACGAAACATCCATGCCAACGGCGCCTCCTTTTTCTTCATCTGCCTCTATCTACACGTCGGCCGAGGCCTATACTACGGCTCATATCTTTACAAAGAAACCTGAAATATCGGCGTTATCCTCCTACTCCTCGTAATAATAACAGCCTTCGTTGGCTACGTGCTCCCCTGAGGACAAATATCCTTTTGAGGCGCTACAGTTATTACAAATCTCCTCTCAGCAGTACCATACGTAGGCACCTCACTCGTAGAATGATTATGAGGAGGCTTCTCAGTAGACAACGCAACCCTAACCCGATTCTTCGCTTTCCACTTCCTTCTCCCCTTCGTAATTGTAGCAGCAACAGCCCTTCACGCCCTCTTCCTACACGAAACAGGCTCCAACAACCCCGTTGGACTATCACCCAACGCAGACAAAATTCCATTTCACCCCTACTTTTCTTACAAAGATCTCTTAGGCTTCTTCATTATACTCCTTTTCCTCGCCTGCCTAGCCATATTCTCACCCAACCTGCTCGGCGACCCAGAAAACTTCTCTTCCGCCAACCCCCTGGTCACACCCCCTCACATCAAGCCAGAATGATATTTCCTATTTGCCTACGCAATTCTACGATCGATCCCAAACAAACTTGGAGGGGTGCTCGCCCTTTTATTCTCAATCCTAATCCTACTTCTCATGCCCTTCCTCCACACAGCCAAACTCCAAGGAATCCAGTTCCGACCCATTACACAATTCCTTTTCTGGATGCTCGTGGCAGACGTAATCATCCTGACATGAATCGGAGGCATGCCAGTGGAGCCCCCATTCACAGCCATCGGCCAAATCGCATCCGCCGCCTATTTTGCCTTATTCTTAGTCTTTATGCCGGTTCACGTCCAAAGTACAGCTCTTCTGAATCCTCCAGAGGACCTGAATCCTCAAAGTCAGTGGACTCTTGGCTGCATGCCTGGTTTGTGTCCTCCCCTTCTGCCTCCTGCTGGAAGGCTACCTGGGAAAAGTTATATGCATCTGGGGACGCTGAATTGCCCTCTGACGGAACAGCGATCATGGCATTTCCCTTTTCAAGGCTTCCACCAAACCAGGTACGGCTTTGGCTGATCTCGCCGCTCCACGCTGGCGGCTCTCGAGACTCAAAGTGTATTCCCACGTCATCTAGTGCAACGTGGGTGCACTGCATTCGCTTCTGGGACTCAGACTGGTATCCCCCGAGGATAATGTACGCATGGGCGGAGCCAGTGGGAGTTGCGATGGCGCTTGTGATAGAGAGACCATTGTTCAGGACATCGCAGGAGAGCAGTGGAGAACCAAGTAGAAGTTCTACACGCAGCCTGAACAGACGAGGTGGTCGGCAGTCGGTGGAGAGGATGTGGCCACCCAGAAAGTATACGCAATTCTCGCGCGCCAGTGCCAAGTGGAATGACTGCCCGTCTGCGAGCTCTGCGAGGGTGTGCGATGAACAGCAACCGAACTCCAGATCAATAAGATATACCAGGGGTGGACAGTCTGCCACAGTGTTCCAGTTTTCGGTGGTTCTCTCAGTAGGTGGCAGATATCTCCTGCCACCAAACACCACGCATGCAGTTTTTCCTCGACTGTGGACTACACTGATAGTGTGGCCGTACCGGGGCCCTGGAGTCTCCCCGGCCAACTCTATCTCCTGGCATCTCAGCGTGACCTTCCGATTGCATCCACGGCTGTCCACGCTTAGCATGTACAAGCTGGAGGACAGCTCATTGTTGGGTGTTCGGCCACCATGGATGAGGTATCACTCAGGGCTTCCGTCACGAGCTTCCAGCCAAGAGACTGCTGGGCACCGCAGTGGTGGAAGATACCAAG???????????????????????????????????????????????????????????????????????????????????????????????????????????????????????????????????????????????????????????????????????????????????????????????????????????????????????????????????????????????????????????????????????????????????????????????????????????????????????????????????????????????????????????????????????????????????????????????????????????????????????????????????????????????????????????????????????????????????????????????????????????????????????????????????????????????????????????????????????????????????????????????????????????????????????????????????????????????????????????????????????????????????????????????????????????????????????????????????????????????????????????????????????????????????????????????????????????????????????????????????????????????????????????????????????????????????????????????????????????????????????????????????????????????????????????????????????????????????????????????????????????????????????????????????????????????????????????????????????????????????????????????????????????????????????????????????????????????????????????????????????????????????????????????????????????????????????????????????????????????????????????????????????????????????????????????????????????????????????????????????????????????????????????????????????????????????????????????????????????????????????????????????????????????????????????????????????????????????????????????????????????????????????????????????????????????????????????????????????????????????????????????????????????????????????????????????????????????????????????????????????????????????????????????????????????????????????????????????????????????????????????????????????????????????????????????????????????????????????????????????????????????????????????????????????????????????????????????????????????????????????????????????????????????????????????????????????????????????????????????????????????????????????????????????????????????????????????????????????????????????????????????????????????????????????????????????????????????????????????001010121000110000000000001112001001?01?11100001?01000000011111001001001000100001101000000000010011100100111111110?10001100111111100010001111000100100000000000100101000110000001100000?112221001100100000000101021011110100000
Gymnorhamphychthys_rondoni_11515	TTTAACGGCCGCGGTATTTTGACCGTGCAAAGGTAGCGCAATCACTTGTTCTTTAAATAAGGACCTGTATGAAAGGCAAAACGAGGGCTTTACTGTCTCCCCGCTCAAGTCAGTGAAATTGATCTGCCCGTGCAGAAGCGGACATACAACTACAAGACGAGAAGACCCTTTGGAGCTTTAGATA-C-AAGTCATCTATGTCAATAAC-ACTG-CCCCCC-CAGCTAAAACTAAA--TAGA-AC--TGA---CCCAT-ATCTTCGGTTGGGGCGACCACGGGGAAAAATAAAACCCCCATGTAGA-AA-AGA-GGC-AAAGCCCTTACAACTAAGAGGAACCCCTCTAAGTCACAGAACTTCTGACTA-ACA-GATCCGGCC---ATCCGCCGATCAACGGACCAAGTTACCCAAGGGATAACAGCGCAATCCTCTTTAAGAGTCCCCATCGACAAGAGGGTTTACGACCTCGATGTTGGATCAGGACATCCTAATGGTGCAACCGCTATTAAGGGTTCGTTTGTTCAACGATTAAAGTCCTACGGTACCCTTTATATAGTATTTGGTGCCTGGGCAGGGATGGTTGGAACTGCCCTAAGCCTTTTAATCCGAGCAGAACTCAGCCAACCCGGTGCCTTAATAGGCGACGACCAAATCTATAACGTTATCGTCACAGCCCACGCTTTCGTTATAATTTTCTTCATGGTAATACCAATTATGATCGGCGGATTTGGAAATTGGCTTATCCCACTAATAATTGGTGCCCCTGATATGGCCTTCCCCCGAATAAATAATATGAGCTTCTGGCTCCTCCCCCCTTCGTTCCTACTTCTACTGGCCTCGTCCGGAGTTGAAGCTGGGGCCGGAACAGGATGGACTGTGTACCCTCCTCTCGCAGGGAACCTCGCCCACGCAGGTGCCTCAGTCGACTTAACCATCTTCTCACTTCACCTCGCTGGAGTCTCATCCATCCTCGGCTCCATCAACTTCATCACAACGATTATTAACATGAAGCCTCCCGCCATGACTCAGTACCAGACTCCTCTATTTATCTGGGCAACCCTAGTCACCACTGTCCTCCTACTTCTCTCCCTCCCCGTTCTAGCTGCAGGAATTACAATGCTAMTAACAGACCGCAACCTTAACACAACATTCTTTGACCCTGCAGGAGGAGGAGACCCCATCCTCTATCAACACTTGTCCCTCCAACATCTCAGCCTGATGAAACTTCGGCTCACTTCTCCTATTATGCCTAATTACACAAATTGCCACAGGCCTATTTCTCGCAATACACTATACCTCAGATACCACCCTCGCATTCTCATCTGTCGTCCACATCTGTCGAGACGTAAACTACGGCTGACTCGTACGAAATATCCATGCCAACGGTGCCTCATTTTTCTTCATTTGCCTCTATCTGCATGTAGGCCGAGGCTTATACTACAGCTCTTACCTATACAAAGAAACCTGAAACATTGGAGTCATTCTTCTCCTCCTGGTAATAATAACAGCATTCGTTGGCTACGTCCTCCCATGAGGCCAAATATCTTTCTGAGGTGCCACAGTTATTACAAACTTACTCTCAGCAGTACCATACATAGGCACCTCCCTCGTAGAGTGGCTCTGAGGAGGCTTCTCAGTAGACAACGCAACACTAACTCGATTCTTCGCCTTCCACTTCCTCCTCCCATTCGTGATTGTAGCAGCAACCGCCCTTCATGCCCTCTTCCTCCACGAGACAGGCTCCAACAACCCAGTTGGTCTATCATCCGACGCAGACAAAATTCCATTTCACCCGTACTTTTCTTACAAAGATCTT?????????????????????????????????????????????????????????????????????????????????????????????????????????????????????????????????????????????????????????????????????????????????????????????????????????????????????????????????????????????????????????????????????????????????????????????????????????????????????????????????????????????????????????????????????????????????????????????????????????????????????????????GGTTCACGTCCAAAGTACAGCTCTTCTGAATCCTCCAGAGGACCTGAATCCTCAAAGTCAGTGGACTCCTGGCTGCATGCCTGGGTTACGTCCTCCCCTTCTGCCTCCTGCTGGAAGACTACCTGGGAAAAGTTATATGCATCTGGGGACGCTGAATTGCCCTCAGACGGAATAGCGATCATGGCACTGCCCTTTTCAAGGCTTCCACCAAACCAGGTACGGCTTTGGTTGATCTCACCGCTCCACGCCGGTGGCTCTCGAGACTCAAAGTGTATACCCACGTCATCTAGTGCAACGTGGGTGCACTGCAATCGCTTCTGGGACTCAGACTGGTATCCCCCGAGGATAATGTACGCATGGGCGGAGCCAGTGGGAGTTGCGATGGCGCTTGTGATAGAGAGGCCATTGTTCAGGACATCACAGGAGAGCAGTGGAGAACCTAGGAGAAGTTCTACACGCAGCCTGAACAGACGAGGTGGTCGGCAGTCGGTGGAGAGGATGTGGCCACCCAGGAAGTACACGCAATTCTCGCGCGCCAGTGCCAAGTGGAACGACTGGCCGTCTGCGAGCTCCGCTAGGGTGTGCGATGAACAGCAACCGAACTCCAGATCAATAAGATACACCAGGGGTGGACAGTCTGCCACAGTGTTCCAGTTCTCGGTGGTTCTCTCACTAGGTGGCAGATATCTCCTGCCGCCAAACACCACGCATGCAGTTTTTCCACGACTGTGGACTACACTGATAGTGTGGCCATACCGGGGCCCTGGAGTCTCGCCGGCCAACTCTATCTCCTGGCATCTCAGCGTGACCTTCCGATTGCATCCACGGCTGTCCACGCTTAGCATGTACAAGCTGGAGGACAGCTCATTGTTGGGTGTTCGGCCACCATGGATGAGGTATCACTCAGGGCTTCCGTCACGAGCTTTCAGCCAAGAGATTGCTGGGCACCGCAGTGGCGGAAGATACCAAGCAGTTTGAGTGGCAGCCTGCTCTCAAAAATGTGTCCAGCTCTTGGGATGTGGGCATCCTTAATGGGCTTTCTGGCTGGACAGCCTATGTAGATGACGTACCAGCAGACACAATTTCTAGAAGGTTCCGCTATGATGTAGCACTTGTATCCGCCCTGAAGGACTTGGAGGAGGACATCATGGAAGGACTGAAAGAAAGAGGTTTGGAAGACAGCGCCTGCACATCAGGATTCACGGTGCTCATTAAGGAGTCATGTGACGGCATGGGGGACGTCAGTGAGAAGCATGGGGGGGGCCCAGCCGTGCCGGAGAAGGCAGTGCGATTCTCTTTCACAGTGATGTCTATCTCCATTCAAGTAGAAGGTGCTGAAGAAGCAGTCACCATCTTCCGCGAGCCAAAGCCCAATTCCGAGCTGTCCTGCAGACCCCTGTGCCTCATGTTTGTGGATGAGTCAGATCACGAGACGCTGACCGGCATCTTGGGGCCTGTGATTGCAGAGCGAAAAGCTATGGCAGACAGTCGCCTCATTCTGTCTGTAGGTGGTCTCCTTCGTTCATTTCGGTTTTACTTCTGGGGCACAGGCTACGATGAGAAGATGGTGAGAGACATGGAAGGTTTGGAGGCCTCGGGCTCCACCTACATCTGCACCCTGTGTGACTCTACACGAGCAGAAGCTTCTCAGAACATGGTGTTGCATTCCATAACTCGCAGCCATGATGAAAACCTCGACCGTTACGAGATGTGGAGGACCAACCCTTTCTCTGAGTCTGCAGAGCAGCTGCGTGATCGGGTCAAAGGGGTCTCTGCCAAGCCCTTCATGGAGACCCATCCCACATTAGATGCCCTGCACTGTGACATTGGCAATGCTACTGAGTTCTATAAGATCTTCCAAGATGAGATCGGGGAGGTGTACCTGAAACAAAACCCATCCCGAGAGGAGCGTCGTTGCTGGCGTTCAGCTCTTGACAAGCAGCTGAGGAACAAGCTCAAACTGAAGCCGGTGATGAGGATGAACGGGAACTATGCACGGCGGCTCATGACCCGCGACTCCGTGGAGGTGGTGTGTGAGCTGGTTCCTTCAGAGGAGCGTCGCGAGGCTCTGAAGGAGCTGATGGAGCTGTATCTCCAGATGAAGCCCGTGTGGCGGTCCAGCTGCCCTGCTCAGGAGTGCCCCGACCAGCTATGCCGCTACAGCTACAACTCCCATCGCTTCGCCGACCTGCTCTCCACCACATTCAAGTATCGCTACGACGGTAAGATCTCCAACTACCTCCACAAGACACTGGCCCACGTGCCTGAGATTGTGGAGCGGGACGGCTCGATCGGCGCCTGGGCCAGTTTGCTTTAGCTGGTTTTCCTTCCCGAGAGCATTCTTCCCAAAAGCAAATATGATTCGACTGCTCTGGTCCCCCAACGTGTTCCACGGTGAGATGAGTCACAAGCTCATGCATGGTGCTGAAAGTTTTGTTGCACGACTTTTTCGGGTTCGTGAGTTGCTCCGGTTCAATCCACTTGCAGATGAGCTCTTGTTTGATCGGTTGTCTCATGTATCGAAAAAAGGCCCCTGCCCCGTGATGGGCAGCCATATTCATGTTCATGGGGCCATAGCCGTGCAACTGTGTCGAGGCGTAGTGCTCAGACCTGGGGCTTGTAACATGGCCGTACTGATCGGCCCTACCGTACATGTCCCCGGAAAAGCCCAAACGCATCTGACTGTTCACCACGTTCGAGGACGCGTGCGTCGCCGCTTGCTCGTGCAGTCCCGGGAAAAGCAGGTGTCCAGCAGCATCGGAGTGTCCATGTGGCCCCGCGAAACTTCCAGCTGCAGAGGCGAAAAGACTGTGTTGCGCGCTGGTGGCGTCTCCGAAGCCTCGATTCCGAAAGAGAAAGTCCCGGGTCGAGTTGAAAGCTGCGGTGGAGTAGGAGCTGACATGAGTGGGATGATGATGGTGTCCCAGGGCTGCGGCCGCGTAGCCGGGTGCCTGCGAGGAAAACGCCGTTTGCCCGGAGCCAAGATCGTGGGAACTGTGGTTGATTTTAAAAGCGCCCATACCGTCGGCAAACGGATTTATCCCC001010121000110000000000001?12001001?01?11100001?01000000011111001001001000100001101000000000010011100100111111110?10001100?11111101010001111000100100000000000100101000110000001100000?112221001100100000000101021011110100000
Gymnotus_arapaima_GQ862647	TTTAACGGCCGCGGTATCCTGACCGTGCGAAGGTAGCGCAATCACTTGTCTTTTAAATAAGGACCTGTATGAATGGCAAAACGAGGGCTTAACTGTCTCCCTTTACAAGTCAGTGAAATTGACCTGCCCGTGCAGATGCGGGCATAACAATACAAGACGAGAAGACCCTTTGGAGCTTAAGACA--TAAGCCAACTATGTTAATAGC-CTAT--TTAAA-TAGCCTAAACT--G--TAACA-C--TGG---CCTCA-GTCTTCGGTTGGGGCGACCACGGAGTAAAACAAAACCTCCACGCGGA-TA-GGG-AAT-----ACCCTAAAACCAAGAGAGACATCTCCAAGCCACAGAACATCTGACCACATA-GATCCGGCC-T-CCCGGCCGATCAACGAACCAAGTTACCCAAGGGATAACAGCGCAATCCCCTTCCAGAGTCCCTATCGACAAGGGGGTTTACGACCTCGATGTTGGATCAGGACATCCTAATGGTGCAGCCGCTATTAAGGGTTCGTTTGTTCAACGATTAAAGTCCTAC?????????????????????????????????????????????????????????????????????????????????????????????????????????????????????????????????????????????????????????????????????????????????????????????????????????????????????????????????????????????????????????????????????????????????????????????????????????????????????????????????????????????????????????????????????????????????????????????????????????????????????????????????????????????????????????????????????????????????????????????????????????????????????????????????????????????????????????????????????????????????????????????????????????????????????????????????????????????????????????????????????????????????TCCATCAAACATCTCAGCCTGATGAAATTTTGGCTCCCTCCTTCTCCTCTGCATTATGATACAAATTGCAACCGGACTATTTCTAGCCATGCACTACACATCAGATATCTCTACCGCCTTCTCCTCTGTTGCTCACATCTGCCGAGATGTAAATTATGGCTGACTAATTCGAAATATACACGCCAACGGAGCCTCATTTTTCTTTATCTGCATTTATCTCCACGTCGGACGAGGCCTATATTACGGCTCATACCTGTACAAAGAAACATGAAACATCGGCGTTATCCTATTTCTCCTTACAATAATAACTGCTTTCGTTGGATACGTACTTCCATGAGGCCAAATATCATTCTGAGGTGCTACTGTCATTACAAATCTTTTATCAGCCGTCCCATATATAGGGGACGCCCTAGTCCAATGAATCTGAGGGGGATTTTCAGTAGACAATGCAACCCTGACCCGATTTTTCGCATTTCATTTTCTTCTCCCATTTACAATCATCGCTATAACACTACTCCACGCCCTCTTCCTACACGAAACAGGGTCAAACAACCCAATTGGCCTAAATTCAGACTCAGACAAAATTCCATTCCACCCATACTTTTCATACAAAGACCTCCTAGGCTTTATCATTATATTAACTGCTCTAACCGCCCTCGCATTATTTTCCCCCAACCTACTTGGAGACCCAGAAAACTTTACACCAGCCAACCCACTTATGACACCCCCACACATCAAACCAGAATGATACTTCCTCTTTGCCTATGCCATTCTCCGATCAATTCCAAACAAACTCGGAGGAGTTCTAGCATTACTCTTCTCAATTCTTATCCTCATACTCGTCCCACTACTACACACGTCCAAACAACAAGGCCTCACATTCCGCCCTTTAACTCAACTACTATTCTGAACCCTAGTAGCAGACGTCGCCATTTTAACCTGAATTGGAGGCATACCCGTCGAACACCCCTTTATTATTATTGGGCAAATTGCTTCAATCCTCTACTTCACCATTTTCCTCATCCTCTTTCCGGCTCACGTCCAAAGTACAGCTCTTCTGAATCCTCTAAAGGAGCTGAATCCTCAAAGTCAGTGGACTCTTGGCTGCATGTCTGGGTTGTATCCTCTCCTTCTGCCTCCTGCTGGAAGCTTACCTGGGAAAAGTTATATACATCTGGAGATGCTGAATTGCCCTCTAAAGGAACAGCGATCAGGGCGCTGCCCTTTTCCAGGCTTCCACCAAACCAGGTTCGGCTTTGGCTGATCTCGCTGCTCCACTGTGGTGGCTCTCGAGACTCAATGCGAATACCCACATCATCTAGTGCGACGTATGTGCATTGCATCCGCTTCTGGGACTCGGACTGGTATCCGCCAAGGATGATGTACTCATGGGCAGAGCCTGTGGGAGTTGAGATGGCGCTTGTAATGGAGAAGCCATCATTAAGGACATCACAGGAGAGCAGTGGACTACCCAAGAGGAGCTCTACACGCAGCCTGAACAGGCGAGGTGGTCGGCAGTCAGTGGAGAGAATGTGTCCACCCAGGAAGTACACACAGTCCTCTCGTGCCAGTGCCAGGTGGAACGATTGGCCATCTGTGAGTTCCGGGAGGGTGTGTGCCGAACAGCAGCCAAACTCCAGATCAATGAGGTACACCAGGGGTGGACAGTCTGACACAGTGTTCCAGTTCTCTGTGGTTCTCTCGGCAGGCGGGAGGTACCTCCTGCCGCCGAACACCACACATGCGGTTTTACCCCTGCTGTGGACTACACTGATGGTGTGGCCATACCGGGGCCCTGGAGCCTCTCCAGCCATTTCTTTTTCCTGGCATCTCAGTGTGACCTTCCGATTGCATCCACGACTGTCCACACTAAGCATGTACAGGCTTGATGACAGCTCATTGTTGGGTGTTCGTCCACCATGGATGAGGTATCACTCAGGGCTTCCGTCACGAGCTTCCAGCAGAGAGACAGCTGGGCAGCGCAATGGTGGAAGATACCAAG???????????????????????????????????????????????????????????????????????????????????????????????????????????????????????????????????????????????????????????????????????????????????????????????????????????????????????????????????????????????????????????????????????????????????????????????????????????????????????????????????????????????????????????????????????????????????????????????????????????????????????????????????????????????????????????????????????????????????????????????????????????????????????????????????????????????????????????????????????????????????????????????????????????????????????????????????????????????????????????????????????????????????????????????????????????????????????????????????????????????????????????????????????????????????????????????????????????????????????????????????????????????????????????????????????????????????????????????????????????????????????????????????????????????????????????????????????????????????????????????????????????????????????????????????????????????????????????????????????????????????????????????????????????????????????????????????????????????????????????????????????????????????????????????????????????????????????????????????????????????????????????????????????????????????????????????????????????????????????????????????????????????????????????????????????????????????????????????????????????????????????????????????????????????????????????????????????????????????????????????????????????????????????????????????????????????????????????????????????????????????????????????????????????????????????????????????????????????????????????????????????????????????????????????????????????????????????????????????????????????????????????????????????????????????????????????????????????????????????????????????????????????????????????????????????????????????????????????????????????????????????????????????????????????????????????????????????????????????????????????????????????????????????????????????????????????????????????????????????????????????????????????????????????????????????????????????????????????????????????000000110110111200000000000?10001110200011000021000000010001000?011100110101001000010010001100000001001001111111???0???111001110000000101000101010?1000000001100000001001100000000????0?11030100111200000001000?010011110000000
Gymnotus_ardilai_8175	TTTAACGGCCGCGGTATCCTGACCGTGCGAAGGTAGCGCAATCACTTGTCTTTTAAATAAGGACCTGTATGAATGGCAAAACGAGGGCTTAACTGTCTCCCTTTACAAGTCAGTGAAATTGACCTGCCCGTGCAGATGCGGACATAACAATACAAGACGAGAAGACCCTTTGGAGCTTAAGACA--TAAGCCAACTATGTTAATAAC-CTAT--TTAAA-TAGGCTAAACT--G--TAACA-C--TGG---CCCCA-GTCTTCGGTTGGGGCGACCACGGAGTAAAACAAAACCTCCACGAGGA-TA-GGG-AAT-----ATCCTAAAACCAAGAGAGACATCTCCAAGTCACAGAATATCTGACCAAATA-GATCCGGCC-T-CCCGGCCGATCAACGAACCAAGTTACCCAAGGGATAACAGCGCAATCCCCTTCCAGAGTCCCTATCGACAAGGGGGTTTACGACCTCGATGTTGGATCAGGACATCCTAATGGTGCAGCCGCTATTAAGGGTTCGTTTGTTCAACGATTAAAGTCCTAC??????????????????????????????????????????????????????????????????????????????????????????????????????????????????????????????????????????????????????????????????????????????????????????????????????????????????????????????????????????????????????????????????????????????????????????????????????????????????????????????????????????????????????????????????????????????????????????????????????????????????????????????????????????????????????????????????????????????????????????????????????????????????????????????????????????????????????????????????????????????????????????????????????????????????????????????????????????????????????????????????????????????????????????????????????????????????????????????????????????????????????????????????????????????????????????????????????????????????????????????????????????????????????????????????????????????????????????????????????????????????????????????????????????????????????????????????????????????????????????????????????????????????????????????????????????????????????????????????????????????????????????????????????????????????????????????????????????????????????????????????????????????????????????????????????????????????????????????????????????????????????????????????????????????????????????????????????????????????????????????????????????????????????????????????????????????????????????????????????????????????????????????????????????????????????????????????????????????????????????????????????????????????????????????????????????????????????????????????????????????????????????????????????????????????????????????????????????????????????????????????????????????????????????????????????????????????????????????????????????????????????????????????????????????????????????????????????????????????????????????????????????????????????????????????????????????????????????????????????????????????????????????????????????????????????????????????????????????????????????????????????????????????????????????????????????????????????????????????????????????????????????????????????????????????????????????????????????????????????????????????????????????????????????????????????????????????????????????????????????????????????????????????????????????????????????????????????????????????????????????????????????????????????????????????????????????????????????????????????????????????????????????????????????????????????????????????????????????????????????????????????????????????????????????????????????????????????????????????????????????????????????????????????????????????????????????????????????????????????????????????????????????????????????????????????????????????????????????????????????????????????????????????????????????????????????????????????????????????????????????????????????????????????????????????????????????????????????????????????????????????????????????????????????????????????????????????????????????????????????????????????????????????????????????????????????????????????????????????????????????????????????????????????????????????????????????????????????????????????????????????????????????????????????????????????????????????????????????????????????????????????????????????????????????????????????????????????????????????????????????????????????????????????????????????????????????????????????????????????????????????????????????????????????????????????????????????????????????????????????????????????????????????????????????????????????????????????????????????????????????????????????????????????????????????????????????????????????????????????????????????????????????????????????????????????????????????????????????????????????????????????????????????????????????????????????????????????????????????????????????????????????????????????????????????????????????????????????????????????????????????????????????????????????????????????????????????????????????????????????????????????????????????????????????????????????????????????????????????????????????????????????????????????????????????????????????????????????????????????????????????????????????????????????????????????????????????????????????????????????????????????????????????????????????????????????????????????????????????????????????????????????????????????????????????????????????????????????????????????????????????????????????????????????????????????????????????????????????????????????????????????????????????????????????????????????????????????????????????????????????????????????????????????????????????????????????????????????????????????????????????????????????????????????????????????????????????????????????????????????????????????????????????????????????????????????????????????????????????????????????????????????????????????????????????????????????????????????????????????????????????????????????000000110110111200000000000?100011002000110000210000000000010001011100110101001000010010000000000001001001111111?00????111001110000000101000101010010000000011000000?1001100000000????0?110301001112000000010000010011110000000
Gymnotus_bahianus_7245	TTTAACGGCCGCGGTATCCTGACCGTGCGAAGGTAGCGCAATCACTTGTCTTTTAAATAAGGACCTGTATGAATGGCAAAACGAGGGCTTAACTGTCTCCCTTTACAAGTCAGTGAAATTGACCTGCCCGTGCAGATGCGGGCATAACAATACAAGACGAGAAGACCCTTTGGAGCTTAAGACA--TAAGCCAACTATGTTAATAGC-CTAT--TTAAA-TAGCCTAAACT--G--TAACA-C--TGG---CCTCA-GTCTTCGGTTGGGGCGACCACGGAGTAAAACAAAACCTCCACGCGGA-TA-GGG-AAT-----ATCCTAAAACCAAGAGAGACATCTCCAAGCCACAGAACATCTGACCACATA-GATCCGGCC-T-CCCGGCCGATCAACGAACCAAGTTACCCAAGGGATAACAGCGCAATCCCCTTCCAGAGTCCCTATCGACAAGGGGGTTTACGACCTCGATGTTGGATCAGGACATCCTAATGGTGCAGCCGCTATTAAGGGTTCGTTTGTTCAACGATTAAAGTCCTAC??????????????????????????????????????????????????????????????????????????????????????????????????????????????????????????????????????????????????????????????????????????????????????????????????????????????????????????????????????????????????????????????????????????????????????????????????????????????????????????????????????????????????????????????????????????????????????????????????????????????????????????????????????????????????????????????????????????????????????????????????????????????????????????????????????????????????????????????????????????????????????????????????????????????????????????????????????????????????????????????????????????????????????????????????????????????????????????????????????????????????????????????????????????????????????????????????????????????????????????????????????????????????????????????????????????????????????????????????????????????????????????????????????????????????????????????????????????????????????????????????????????????????????????????????????????????????????????????????????????????????????????????????????????????????????????????????????????????????????????????????????????????????????????????????????????????????????????????????????????????????????????????????????????????????????????????????????????????????????????????????????????????????????????????????????????????????????????????????????????????????????????????????????????????????????????????????????????????????????????????????????????????????????????????????????????????????????????????????????????????????????????????????????????????????????????????????????????????????????????????????????????????????????????????????????????????????????????????????????????????????????????????????????????????????????????????????????????????????????????????????????????????????????????????????????????????????????????????????????????????????????????????????????????????????????????????????????????????????????????????????????????????????????????????????????????????????????????????????????????????????????????????????????????????????????????????????????????????????????????????????????????????????????????????????????????????????????????????????????????????????????????????????????????????????????????????????????????????????????????????????????????????????????????????????????????????????????????????????????????????????????????????????????????????????????????????????????????????????????????????????????????????????????????????????????????????????????????????????????????????????????????????????????????????????????????????????????????????????????????????????????????????????????????????????????????????????????????????????????????????????????????????????????????????????????????????????????????????????????????????????????????????????????????????????????????????????????????????????????????????????????????????????????????????????????????????????????????????????????????????????????????????????????????????????????????????????????????????????????????????????????????????????????????????????????????????????????????????????????????????????????????????????????????????????????????????????????????????????????????????????????????????????????????????????????????????????????????????????????????????????????????????????????????????????????????????????????????????????????????????????????????????????????????????????????????????????????????????????????????????????????????????????????????????????????????????????????????????????????????????????????????????????????????????????????????????????????????????????????????????????????????????????????????????????????????????????????????????????????????????????????????????????????????????????????????????????????????????????????????????????????????????????????????????????????????????????????????????????????????????????????????????????????????????????????????????????????????????????????????????????????????????????????????????????????????????????????????????????????????????????????????????????????????????????????????????????????????????????????????????????????????????????????????????????????????????????????????????????????????????????????????????????????????????????????????????????????????????????????????????????????????????????????????????????????????????????????????????????????????????????????????????????????????????????????????????????????????????????????????????????????????????????????????????????????????????????????????????????????????????????????????????????????????????????????????????????????????????????????????????????????????????????????????????????????????????????????????????????????????????????????????????????????????????????????????????????????????????????????????????????????????????????????????????????????????????????????????????????????????????????????????????000000110110111200000000000?100011102000110000210000000000010001011100110101001000010010001100000001001001111111?000???11100111000000010100010101001000000001100000001001100000000????0?110301001112000000010000010011110000000
Gymnotus_carapo_27325	TTTAACGGCCGCGGTATCCTGACCGTGCGAAGGTAGCGCAATCACTTGTCTTTTAAATAAGGACCTGTATGAATGGCAAAACGAGGGCTTAACTGTCTCCCTTTACAAGTCAGTGAAATTGACCTGCCCGTGCAGATGCGGGCATAATAATACAAGACGAGAAGACCCTTTGGAGCTTAAGACA--TAAGCCAACTATGTTAATAGC-CTAT--TTAAA-TAGCCTAAACT--G--TAACA-C--TGG---CCTCA-GTCTTCGGTTGGGGCGACCACGGAGTAAAACGAAACCTCCACGCGGA-TA-GGG-AAT-----ATCCTAAAACCAAGAGAGACATCTCCAAGCCACAGAACATCTGACCACATA-GATCCGGCC-T-CCCGGCCGATCAACGAACCAAGTTACCCAAGGGATAACAGCGCAATCCCCTTCCAGAGTCCCTATCGACAAGGGGGTTTACGACCTCGATGTTGGATCAGGACATCCTAATGGTGCAGCCGCTATTAAGGGTTCGTTTGTTCAACGATTAAAGTCCTACGGTACCCTCTATATAGTATTTGGTGCCTGGGCCGGAATAGTTGGCACAGCTTTAAGCCTCCTTATCCGAGCAGAACTAAGTCAACCCGGAGCCCTCCTAGGCGATGATCAAATTTATAATGTAATTGTTACTGCCCACGCCTTCGTAATGATTTTCTTTATAGTAATGCCTATCATGATTGGAGGTTTCGGAAACTGGTTAATTCCACTAATAATTGGAGCTCCAGACATAGCATTTCCCCGAATAAATAACATAAGCTTCTGGCTTCTTCCCCCTTCTTTTTTACTTCTCCTTGCATCATCCGGAGTTGAAGCCGGAGCTGGAACAGGCTGGACAGTATACCCCCCTCTCGCAGGCAATCTTGCCCATGCAGGTGCTTCAGTAGACTTAACTATCTTCTCCCTTCACCTAGCCGGAGTTTCCTCTATTCTAGGGTCTATTAATTTTATTACCACAATTATTAATATGAAACCTCCAGCCATTTCTCAGTATCAAACCCCATTATTTATTTGGGCACTTCTAATTACTACTGTCCTTTTACTCCTCTCCCTTCCCGTATTAGCCGCTGGAATTACTATGTTATTAACAGATCGAAACCTAAACACAACCTTCTTTGACCCAGCAGGCGGAGGAGACCCCATTCTCTATCAACACTTATCCATCAAACATCTCAGCCTGATGAAATTTTGGCTCCCTCCTTCTCCTCTGCATCATGATACAAATTGCAACCGGACTATTTCTAGCCATGCACTACACATCAGATATCTCTACCGCCTTCTCCTCTGTTGCTCACATCTGCCGAGATGTAAATTATGGCTGACTAATTCGGAATATGCACGCCAACGGAGCCTCATTCTTCTTTATCTGCATTTATCTCCACGTCGGACGAGGCCTATATTACGGCTCATACCTGTACAAAGAAACATGAAACATCGGCGTTATCCTATTTCTCCTTACAATAATAACTGCCTTCGTTGGATACGTACTTCCATGAGGCCAAATATCATTCTGAGGTGCTACTGTCATTACAAATCTTTTATCAGCCGTCCCATATATAGGGGACACCCTAGTCCAATGAATCTGAGGGGGATTTTCAGTAGATAATGCAACCCTGACCCGATTTTTCGCATTCCATTTTCTTCTCCCATTTACAATTATCGCTATAACACTACTCCACGCCCTCTTCCTACACGAAACAGGATCAAACAACCCAATTGGCCTAAATTCAGACTCAGACAAAATTCCATTCCACCCATACTTTTCATACAAAGACCTTCTAGGCTTTATCATTATATTAACTGCTCTAACCGCCCTCGCATTATTTTCCCCCAACCTGCTTGGAGACCCAGAAAACTTTACACCAGCCAACCCACTTATGACACC?CCACACATCAAACCAGAATGATATTTCCTATTTGCCTATGCCATTCTCCGATCAATTCCAAACAAACTCGGAGGAGTTCTAGCATTACTCTTCTCAATTCTTATCCTCATACTCGTCCCACTACTACACACGTCCAAACAACAAGGCCTCACATTCCGCCCTTTAACTCAACTACTATTCTGAACCCTAGTAGCAGACGTCGCCATTTTAACCTGAATTGGAGGCATACCCGTCGAACACCCCTTTATTATTATTGGGCAAATTGCTTCAATCCTCTACTTCGCCATTTTCCTCATCCTCTTTCCGGCTCACGTCCAAAGTACAGCTCTTCTGAATCCTCTAAAGGAGCTGAATCCTCAAAGTCAGTGGACTCTTGGCTGCATGTCTGGGTTGTATCCTCTCCTTCTGCCTCCTGCTGGAAGCTTACCTGGGAAAAGTTATATACATCTGGAGATGCTGAATTGCCCTCTAAAGGAACAGCGATCAGGGCGCTGCCCTTTTCCAGGCTTCCACCAAACCAGGTTCGGCTTTGGCTGATCTCGCTGCTCCACTGTGGTGGCTCTCGAGACTCAATGCGAATACCCACATCATCTAGTGCGACGTATGTGCATTGCATCCGCTTCTGGGACTCGGACTGGTATCCGCCAAGGATGATGTACTCATGGGCAGAGCCTGTGGGAGTTGAGATGGCGCTTGTAATGGAGAAGCCATCATTAAGGACATCACAGGAGAGCAGTGGACTACCCAAGAGGAGCTCTACACGCAGCCTGAACAGGCGAGGTGGTCGGCAGTCAGTGGAGAGAATGTGTCCACCCAGGAAGTACACACAGTCCTGTCGTGCCAGTGCCAGGTGGAACGATTGGCCATCTGTGAGTTCCGGGAGGGTGTGTGCCGAACAGCAGCCAAACTCCAGATCAATGAGGTACACCAGGGGTGGACAGTCTGACACAGTGTTCCAGTTCTCTGTGGTTCTCTCGGCAGGCGGGAGGTACCTCCTGCCGCCGAACACCACACATGCGGTTTTACCCCTGCTGTGGACTACACTGATGGTGTGGGCATACCGGGGCCCTGGAGCCTCTCCAGCCATTTCTTTTTCCTGGCATCTCAATGTGACCTTCCGATTGCATCCACGA??????????????????????????????????????????????????????????????????????????????????????????????????????????????????????????????????????????????????????????????????????????????????????????????????????????????????????????????????????????????????????????????????????????????????????????????????????????????????????????????????????????????????????????????????????????????????????????????????????????????????????????????????????????????????????????????????????????????????????????????????????????????????????????????????????????????????????????????????????????????????????????????????????????????????????????????????????????????????????????????????????????????????????????????????????????????????????????????????????????????????????????????????????????????????????????????????????????????????????????????????????????????????????????????????????????????????????????????????????????????????????????????????????????????????????????????????????????????????????????????????????????????????????????????????????????????????????????????????????????????????????????????????????????????????????????????????????????????????????????????????????????????????????????????????????????????????????????????????????????????????????????????????????????????????????????????????????????????????????????????????????????????????????????????????????????????????????????????????????????????????????????????????????????????????????????????????????????????????????????????????????????????????????????????????????GTTGGCTTTGAACGGTTTTCCTTCTCGGGAACACTCTTCCCAAAAGCAGATATGATTCGACTGTTCTGGTCCTCCGACGTGTTCCACGGTGAGATGGGTCACAAGCTCGTGCATGGTGCTAAAAGTTTTGTTGCACGACTTTTTCGGGTTAGTGAGTTGCTCCGGTTCAATCCACTTGCAGATGAGCTCTTGTTTGATCGGTTGTCTCATGTAACGGAAAAAGGCCCCAGCCCCGTGATGGGCAGCCATATTCATGTTCATGGGGCCGTAACCGTGCAACTGTGTCGATGCGTAGTGCTCCGACCTCGGGCTTGTAACATGGCCGTACTGATCGGCCCTACCGTACATGTCCCCGGAAAAGCCCAAACGCATCTGACTGTTCACCACGTTCGAGGACGCGTGCGTCGCCGCTTGCTCGTGCAGTCCCGGGAAAAGCAGGTGTCCAGCAGCATCGGAGTGTCCATGTGGCCCCGCGAAACTTCCAGCTGCAGAGGCGAAAAGACTGTGTTGCGCGCTGGTGGCGTCTCCGAAGCCTCGGTTCCGAAACAGAAAGTCCCGGGTAGAGTTGAAAGCCGCTGTGGAGTAGGAGCTGACATGAGGCGCGTGATGATGGTGTCCCAAGGCTGCGGCCGCGTAGCCGGGTGCCTGCGAAGAAAACGCCGTTTGCCCGGAACCAAGATCATGGGAACTGTGGTTGATTTTAAAAGCGCCCATACCGTCGGCAAACGGATTTATCCCC0000001101101112000000000000100011(01)020001100002100000001000100010111001101010010000100100011000000010010011111111000???11100111000000010100010101001000000001100000001001100000000????0?110301001112000000010000010011110000000	
Gymnotus_carapo_32294	TTTAACGGCCGCGGTATCCTGACCGTGCGAAGGTAGCGCAATCACTTGTCTTTTAAATAAGGACCTGTATGAATGGCAAAACGAGGGCTTAACTGTCTCCCTTTACAAGTCAGTGAAATTGACCTGCCCGTGCAGATGCGGACATAATAATACAAGACGAGAAGACCCTTTGGAGCTTAAGACA--TAAGCCAACTATGTTAATAGC-CTAT--TTAAA-TAGGCTAAACT--G--TAACA-C--TGG---CCTCA-GTCTTCGGTTGGGGCGACCACGGAGTAAAACAAAACCTCCACGCGGA-TA-GGG-AAT-----ATCCTAAAACCAAGAGAGACATCTCCAAGTCACAGAACATCTGACCAAATA-GATCCGGCC-T-CCCGGCCGATCAACGAACCAAGTTACCCAAGGGATAACAGCGCAATCCCCTTTCAGAGTCCCTATCGACAAGGGGGTTTACGACCTCGATGTTGGATCAGGACATCCTAATGGTGCAGCCGCTATTAAGGGTTCGTTTGTTCAACGATTAAAGTCCTACGGTACCCTCTATATAGTATTTGGTGCCTGGGCCGGAATAGTTGGCACAGCTTTAAGCCTCTTCATCCGAGCAGAACTAAGTCAACCCGGAGCCCTCCTAGGCGATGATCAAATTTATAATGTAATTGTTACTGCCCACGCTTTCGTAATGATTTTCTTTATAGTAATACCTATTATGATCGGAGGCTTCGGAAACTGGTTAATTCCACTAATAATTGGAGCTCCAGACATAGCATTTCCCCGAATAAATAACATAAGCTTCTGGCTTCTTCCCCCTTCTTTTTTACTCCTCCTTGCATCATCTGGAGTTGAAGCTGGAGCTGGAACAGGCTGGACAGTATATCCCCCTCTCGCAGGTAATCTTGCCCATGCAGGTGCTTCAGTAGACCTAACTATCTTCTCCCTTCACCTAGCCGGAGTTTCCTCTATTCTAGGGTCTATTAATTTCATTACCACAATTATTAATATGAAACCCCCAGCTATTTCTCAATATCAAACCCCATTATTTATTTGGGCACTTCTAATTACCACTGTCCTTTTACTCCTTTCCCTTCCCGTGTTAGCCGCTGGAATTACTATGTTATTAACAGATCGAAACCTAAACACAACCTTCTTTGACCCAGCAGGCGGTGGAGATCCCATTCTCTATCAACACTTATCCATCAAACATCTCAGCCTGATGAAATTTTGGCTCCCTCCTTCTCCTCTGCATTATAATACAAATTGCAACCGGACTATTTCTAGCCATGCACTACACATCAGATATCTCTACCGCCTTCTCCTCTGTTGCCCATATCTGCCGAGATGTAAATTATGGCTGACTAATTCGAAATATACACGCCAACGGAGCCTCATTTTTCTTTATCTGCATTTACCTCCATGTCGGACGAGGCCTATATTACGGCTCATACTTATACAAAGAAACATGAAACATCGGCGTTATTCTATTTCTCCTTACAATAATAACTGCCTTCGTTGGATACGTACTTCCATGAGGCCAAATATCATTTTGAGGTGCCACTGTCATTACAAATCTTTTATCAGCCGTCCCATATATAGGGGACGCCCTAGTCCAATGAATCTGAGGGGGATTTTCAGTAGATAATGCAACCCTGACCCGATTTTTCGCATTCCATTTTCTTCTCCCATTTACAATTATCGCTATAACACTACTCCACGCCCTCTTCCTACACGAAACAGGATCAAACAACCCAATTGGCCTAAATTCAGACTCAGACAAAATTCCATTCCACCCATATTTTTCATACAAAGACCTCCTAGGCTTTATTATTATATTAGCTGCTCTAACTGCCCTCGCATTATTTTCTCCCAACTTACTTGGAGACCCAGAAAACTTTACACCAGCCAACCCACTTAT?ACACCACCACACATCAAACCAGAATGATATTTCCTATTTGCCTATGCCATTCTCCGATCCATTCCAAACAAGCTCGGAGGAGTTCTAGCATTACTCTTCTCAATTCTTATCCTCATGCTCGTCCCACTACTACACACGTCCAAACAACAAGGCCTCACATTCCGCCCTTTAACTCAACTACTATTCTGAACCCTAGTAGCAGACGTCGCCATTTTAACCTGAATTGGAGGCATACCCGTCGAACACCCCTTTATTATTATTGGGCAAATTGCTTCAATCCTCTACTTCGCTATTTTCCTCATCCTCTTCCCGGCTCACGTCCAAAGTACAGCTCTTCTGAATCCTCTAAAGGAGCTGAATCCTCAAAGTCAGTGGACTCTTGGCTGCATGTCTGGGTTGTATCCTCTCCTTCTGCCTCCTGCTGGAAGCTTACCTGGGAAAAGTTATATACATCTGGAGATGCTGAGTTGCCCTCTAAAGGAACAGCGATCAGGGCGCTGCCCTTTTCCAGGCTTCCACCAAACCAGGTTCGGCTTTGGCTGATCTCGCTGCTCCACTGTGGTGGCTCTCGAGACTCAATGCGAATACCCACATCATCTAGTGCGACGTATGTGCATTGCATCCGCTTCTGGGACTCGGACTGGTATCCGCCAAGGATGATGTACTCATGGGCAGAGCCTGTGGGAGTTGAGATGGCGCTTGTAATGGAGAAGCCATCATTAAGGACATCACAGGAGAGCAGTGGACTACCCAAGAGGAGCTCTACACGCAGCCTGAACAGGCGAGGTGGTCGGCAGTCAGTGGAGAGAATGTGTCCACCCAGGAAGTACACACAGTCCTCTCGTGCCAGTGCCAGGTGGAACGATTGGCCATCTGTGAGTTCCGGGAGGGTGTGTGCCGAACAGCAGCCAAACTCCAGATCAATGAGGTACACCAGGGGTGGACAGTCTGACACAGTGTTCCAGTTCTCTGTGGTTCTCTCGGCAGGCGGGAGGTACCTCCTGCCGCCGAACACCACACATGCGGTTTTACCCCTGCTGTGGACTACACTGATGGTGTGGCCATACCGGGGCCCTGGAGCCTCTCCAGCCATTTCTTTTTCCTGGCATCTCAGTGTGACCTTCCGATTGCATCCACGACTGTCCACACTAAGCATGTACAGGCTTGATGACAGCTCATTGTTGGGTGTTCGTCCACCATGGATGAGGTATCACTCAGGGCTTCCGTCACGAGCTTCCAGCAGAGAGACAGCTGGGCAGCGCAATGGTGGAAGATACCAAG????????????????????????????????????????????????????????????????????????????????????????????????????????????????????????????????????????????????????????????????????????????????????????????????????????????????????????????????????????????????????????????????????????????????????????????????????????????????????????????????????????????????????????????????????????????????????????????????????????????????????????????????????????????????????????????????????????????????????????????????????????????????????????????????????????????????????????????????????????????????????????????????????????????????????????????????????????????????????????????????????????????????????????????????????????????????????????????????????????????????????????????????????????????????????????????????????????????????????????????????????????????????????????????????????????????????????????????????????????????????????????????????????????????????????????????????????????????????????????????????????????????????????????????????????????????????????????????????????????????????????????????????????????????????????????????????????????????????????????????????????????????????????????????????????????????????????????????????????????????????????????????????????????????????????????????????????????????????????????????????????????????????????????????????????????????????????????GTTGGCTTTGAACGGTTTTCCTTCTCGGGAACACTCTTCCCAAAAGCAGATATGATTCGACTGTTCTGGTCCTCCGACGTGTTCCACGGTGAGATGGGTCACAAGCTCGTGCATGGTGCTAAAAGTTTTGTTGCACGACTTTTTCGGGTTAGTGAGTTGCTCCGGTTCAATCCACTTGCAGATGAGCTCTTGTTTGATCGGTTGTCTCATGTAACGGAAAAAGGCCCCAGCCCCGTGATGGGCAGCCATATTCATGTTCATGGGGCCGTAACCGTGCAACTGTGTCGATGCGTAGTGCTCCGACCTCGGGCTTGTAACATGGCCGTACTGATCGGCCCTACCGTACATGTCCCCGGAAAAGCCCAAACGCATCTGACTGTTCACCACGTTCGAGGACGCGTGCGTCGCCGCTTGCTCGTGCAGTCCCGGGAAAAGCAGGTGTCCAGCAGCATCGGAGTGTCCATGTGGCCCCGCGAAACTTCCAGCTGCAGAGGCGAAAAGACTGTGTTGCGCGCTGGTGGCGTCTCCGAAGCCTCGGTTCCGAAACAGGAAGTCCCGGGTAGAGTTGAAAGCCGCTGTGGAGTAGGAGCTGACATGAGGCGCGTGATGATGGTGTCCCAAGGCTGCGGCCGCGTAGCCGGGTGCCTGCGAAGAAAACGCCGTTTGCCCGGAACCAAGATCATGGGAACTGTGGTTGATTTTAAAAGCGCCCATACCGTCGGCAAACGGATTTATCCCC0000001101101112000000000000100011(01)020001100002100000001000100010111001101010010000100100011000000010010011111111000???11100111000000010100010101001000000001100000001001100000000????0?110301001112000000010000010011110000000	
Gymnotus_carapo_35859	?????????????????????ACCGTGCGAAGGTAGCGCAATCACTTGTCTTTTAAATAAGGACCTGTATGAATGGCAAAACGAGGGCTTAACTGTCTCCCTTTACAAGTCAGTGAAATTGACCTGCCCGTGCAGATGCGGGCATAACAATACAAGACGAGAAGACCCTTTGGAGCTTAAGACA--TAAGCCAACTATGTTAATAAC-CTAT--TTAAA-TAGCCTAAACT--G--TAACA-C--TGG---CCTCA-GTCTTCGGTTGGGGCGACCACGGAGTAAAACAAAACCTCCACGCGGA-TA-GGG-AAT-----ACCCTAAAACCAAGAGAGACATCTCCAAGCCACAGAACATCTGACCACATA-GATCCGGCC-T-CCCGGCCGATCAACGAACCAAGTTACCCAAGGGATAACAGCGCAATCCCCTTCCAGAGTCCCTATCGACAAGGGGGTTTACGACCTCGATGTTGGATCAGGACATCCTAATGGTGCAGCCGCTATTAAGGGTTCGTTTGTTCAACGATTAAAGTCCTACGGTACCCTCTATATAGTATTTGGTGCCTGGGCCGGAATAGTTGGCACAGCTTTAAGCCTCCTTATCCGAGCAGAACTAAGTCAACCCGGAGCCCTCCTAGGCGATGATCAAATTTATAATGTAATTGTTACTGCCCACGCTTTCGTAATAATTTTCTTTATAGTAATGCCTATCATGATTGGAGGCTTCGGAAACTGGTTAATTCCACTAATAATTGGAGCTCCAGACATAGCATTTCCCCGAATAAATAACATAAGCTTCTGGCTTCTTCCCCCTTCTTTTTTACTTCTCCTTGCATCATCCGGAGTTGAAGCCGGAGCTGGAACAGGCTGGACAGTATACCCCCCTCTCGCAGGCAATCTTGCCCATGCAGGCGCTTCAGTAGACTTAACTATCTTCTCCCTTCACCTAGCCGGAGTTTCCTCTATTCTAGGGTCTATTAATTTTATTACCACAATTATTAATATGAAACCTCCAGCCATTTCTCAGTATCAAACCCCATTATTTATTTGGGCACTTCTAATTACTACTGTCCTTTTACTCCTCTCCCTTCCCGTATTAGCCGCTGGAATTACTATGTTATTAACAGATCGAAACTTAAACACAACCTTCTTTGACCCAGCAGGCGGTGGAGATCCCATTCTCTATCAACACTTATCCATCAAACATCTCAGCCTGATGAAATTTTGGCTCCCTCCTTCTCCTCTGCATTATGATACAAATTGCAACCGGACTATTTCTAGCCATGCACTACACATCAGATATCTCTACCGCCTTCTCCTCTGTTGCTCACATCTGCCGAGATGTAAATTATGGCTGACTAATTCGAAATATACACGCCAACGGAGCCTCATTTTTCTTTATCTGCATTTATCTCCACATCGGACGAGGCCTATATTACGGCTCATACCTGTACAAAGAAACATGAAACATCGGCGTTATCCTATTTCTCCTTACAATAATAACTGCTTTCGTTGGATACGTACTTCCATGAGGCCAAATATCATTCTGAGGTGCTACCGTCATTACAAATCTTTTATCAGCCGTCCCTTATATAGGGGACGCCCTAGTCCAATGAATCTGAGGGGGATTTTCAGTAGATAATGCAACCCTGACCCGATTTTTCGCATTCCATTTTCTTCTCCCATTTACAATCATCGCTATAACACTACTCCACGCCCTCTTCCTACACGAAACAGGGTCAAACAACCCAATTGGCCTAAATTCAGACTCAGACAAAATTCCATTCCACCCATACTTTTCATACAAAGACCTCCTAGGCTTTATCATTATATTAACTGCTCTAACCGCCCTCGCATTATTTTCCCCCAACCTACTTGGAGACCCAGAAAACTTTACACCAGCCAACCCACTTATGACACCCCCACACATCAAACCAGAATGATATTTCCTCTTTGCCTATGCCATTCTCCGATCAATTCCAAACAAACTCGGAGGAGTTCTAGCATTACTCTTCTCAATTCTTATCCTCATACTCGTCCCACTACTACACACGTCCAAACAACAAGGCCTCACATTCCGCCCTTTAACTCAACTACTATTCTGAACCCTAGTAGCAGACGTCGCCATTTTAACCTGAATTGGAGGCATACCCGTCGAACACCCCTTTATTATTATTGGGCAAATTGCTTCAATCCTCTACTTCGCCATTTTCCTCATCCTCTTTCCGGCTCACGTCCAAAGTACAGCTCTTCTGAATCCTCTAAAGGAGCTGAATCCTCAAAGTCAGTGGACTCTTGGCTGCATGTCTGGGTTGTATCCTCTCCTTCTGCCTCCTGCTGGAAGCTTACCTGGGAAAAGTTATATACATCTGGAGATGCTGAATTGCCCTCTAAAGGAACAGCGATCAGGGCGCTGCCCTTTTCCAGGCTTCCACCAAACCAGGTTCGGCTTTGGCTGATCTCGCTGCTCCACTGTGGTGGCTCTCGAGACTCAATGCGAATACCCACATCATCTAGTGCGACGTATGTGCATTGCATCCGCTTCTGGGACTCGGACTGGTATCCGCCAAGGATGATGTACTCATGGGCAGAGCCTGTGGGAGTTGAGATGGCGCTTGTAATGGAGAAGCCATCATTAAGGACATCACAGGAGAGCAGTGGACTACCCAAGAGGAGCTCTACACGCAGCCTGAACAGGCGAGGTGGTCGGCAGTCAGTGGAGAGAATGTGTCCACCCAGGAAGTACACACAGTCCTCTCGTGCCAGTGCCAGGTGGAACGATTGGCCATCTGTGAGTTCCGGGAGGGTGTGTGCCGAACAGCAGCCAAACTCCAGATCAATGAGGTACACCAGGGGTGGACAGTCTGACACAGTGTTCCAGTTCTCTGTGGTTCTCTCGGCAGGCGGGAGGTACCTCCTGCCGCCGAACACCACACATGCGGTTTTACCCCTGCTGTGGACTACACTGATGGTGTGGCCATACCGGGGCCCTGGAGCCTCTCCAGCCATTTCTTTTTCCTGGCATCTCAATGTGACCTTCCGATTGCATCCACGACTGTCCACACTAAGCATGTACAGGCTTGATGACAGCTCATTGTTGGGTGTTCGTCCACCATGGATGAGGTATCACTCAGGGCTTCCGTCACGAGCTTCCAGCAGAGAGACAGCTGGGCAGCGCAATGGTGGAAGATACCAAG????????????????????????????????????????????????????????????????????????????????????????????????????????????????????????????????????????????????????????????????????????????????????????????????????????????????????????????????????????????????????????????????????????????????????????????????????????????????????????????????????????????????????????????????????????????????????????????????????????????????????????????????????????????????????????????????????????????????????????????????????????????????????????????????????????????????????????????????????????????????????????????????????????????????????????????????????????????????????????????????????????????????????????????????????????????????????????????????????????????????????????????????????????????????????????????????????????????????????????????????????????????????????????????????????????????????????????????????????????????????????????????????????????????????????????????????????????????????????????????????????????????????????????????????????????????????????????????????????????????????????????????????????????????????????????????????????????????????????????????????????????????????????????????????????????????????????????????????????????????????????????????????????????????????????????????????????????????????????????????????????????????????????????????????????????????????????????GTTGGCTTTGAACGGTTTTCCTTCTCGGGAACACTCTTCCCAAAAGCAGATATGATTCGACTGTTCTGGTCCTCCGACGTGTTCCACGGTGAGATGGGTCACAAGCTCGTGCATGGTGCTAAAAGTTTTGTTGCACGACTTTTTCGGGTTAGTGAGTTGCTCCGGTTCAATCCACTTGCAGATGAGCTCTTGTTTGATCGGTTGTCTCATGTAACGGAAAAAGGCCCCAGCCCCGTGATGGGCAGCCATATTCATGTTCATGGGGCCGTAACCGTGCAACTGTGTCGATGCGTAGTGCTCCGACCTCGGGCTTGTAACATGGCCGTACTGATCGGCCCTACCGTACATGTCCCCGGAAAAGCCCAAACGCATCTGACTGTTCACCACGTTCGAGGACGCGTGCGTCGCCGCTTGCTCGTGCAGTCCCGGGAAAAGCAGGTGTCCAGCAGCATCGGAGTGTCCATGTGGCCCCGCGAAACTTCCAGCTGCAGAGGCGAAAAGACTGTGTTGCGCGCTGGTGGCGTCTCCGAAGCCTCGGTTCCGAAACAGGAAGTCCCGGGTAGAGTTGAAAGCCGCCGTGGAGTAGGAGCTGACATGAGGCGCGTGATGATGGTGTCCCAAGGCTGCGGCCGCGTAGCCGGGTGCCTGCGAAGAAAACGCCGTTTGCCCGGAACCAAGATCATGGGAACTGTGGTTGATTTTAAAAGCGCCCATACCGTCGGCAAACGGATTTATCCCC0000001101101112000000000000100011(01)02000110000210000000100010001011100110101001000010010001100000001001001111111?000???11100111000000010100010101001000000001100000001001100000000????0?110301001112000000010000010011110000000	
Gymnotus_cataniapo_GQ862655	TTTAACGGCCGCGGTATCCTGACCGTGCGAAGGTAGCGCAATCACTTGTCTTTTAAATAAGGACCTGTATGAATGGCAAAACGAGGGCTTAACTGTCTCCCTTTACAAGTCAGTGAAATTGACCTGCCCGTGCAGATGCGGGCATAATAATACAAGACGAGAAGACCCTTTGGAGCTTAAGACA--CAAACCAACTATGTTAATAAT-TTAC-CCCACC-TAAATTAAACT--G--TAACA-C--TGG---CCATA-GTCTTCGGTTGGGGCGACCACGGAGTAAAATAAAACCTCCATGCGGA-TA-GGG-CAT-----ACCCTAAAACCAAGAAAGACACTTCCAAGCCACAGAACATCTGACCTTATACGATCCGGCC-T-TTAGGCCGATCAGCGGACCAAGTTACCCTAGGGATAACAGCGCAATCCCCTTCCAGAGTCCCTATCGACAAGGGGGTTTACGACCTCGATGTTGGATCAGGACATCCTAATGGTGTAGCCGCTATTAAGGGTTCGTTTGTTCAACGATTAAAGTCCTAC?????????????????????????????????????????????????????????????????????????????????????????????????????????????????????????????????????????????????????????????????????????????????????????????????????????????????????????????????????????????????????????????????????????????????????????????????????????????????????????????????????????????????????????????????????????????????????????????????????????????????????????????????????????????????????????????????????????????????????????????????????????????????????????????????????????????????????????????????????????????????????????????????????????????????????????????????????????????????????????????????????????????????TCCATCAAATATCTCAGCCTGATGAAATTTCGGCTCCCTCCTCCTACTCTGCATTATTATACAAATCACCACCGGACTATTTCTGGCTATACACTACACACCAGATGTTACCACTGCTTTCTCCTCTCTCGCCCACATCTGCCGAGACGTAAACTACGGCTGACTAATCCGAAACATTCATGCCAATGGGGCCTCCTTTTTCTTTATTTGCATCTACATTCACATCGGACGAGGCTTGTACTACGGTTCATACCTTTACAAAGAAACCTGAAACCTCGGCGTTATTCTCCTTCTCCTCACAATGATAACCGCTTTCGTAGGATACGTACTACCATGGGGACAAATATCGTTTTGAGGCGCCACCGTCATCACAAATCTCTTATCAGCCATCCCCTACGCAGGAAACACCCTAGTTCAATGAATCTGAGGCGGATTCTCGGTAGATAATGCCACCCTAACCCGATTCTTTGCATTCCACTTCCTCCTTCCCTTTACAATTATTGCCACCACCCTTCTCCACGCCCTTTTCTTACACGAAACAGGATCAAACAACCCAACAGGGCTAAACTCAGACTCAGACAAAATCCCATTTCACCCCTTCTACTCATACAAAGACCTCCTAGGCTTTATTATTATGCTAGCCGCCCTAACTGCCCTCGCGCTATTCTCCCCCAACCTTCTTGGGGACCCAGAAAACTTCACCCCAGCCAACCCACTCATAACACCCCCACATATCAAACCAGAGTGATACTTCCTATTTGCCTATGCCATCCTCCGATCAATCCCAAACAAACTCGGAGGCGTATTAGCCTTACTATTCTCCATCCTAATTCTCATGCTTGTCCCCCTCCTGCACACGTCCAAACAACAAGGCCTCACATTCCGCCCGCTAACTCAACTATTATTCTGAGCCCTCGTAGCAGACATCGCCATCCTAACCTGAATTGGAGGCATGCCCGTCGAACACCCGTTCATCATCATCGGCCAAATCGCCTCTATCCTCTACTTTGCCACCTTCGTCACCTTCTTCCCGGCTCACGTCCAAAGTACAGCTCTTCTGAATCCTCTAAAGGAGCTGAGTCCTCAAAGTCAGTGGACTCTTGGCTGCATGTCTGGGTTGAATCTTCTCCTTCTGCCTCCTGCTGGAAGCTTACCTGGGAAAAGTTATATACATCTGGAGATGCCGAATTGCCCTCTGAAGGAACAGCAATCAGGGAACTGCCCTTTTCCAGGCTTCCACCAAACCAGGTTCGGCTTTGGCTGATCTCACTGCTCCACTGTGGTGGCTCTCGAGACTCAATACGAATACCCACATCATCTAGTGCGACGTATGTGCATTGCATTCGCTTCTGGGACTCGGACTGGTATCCGCCAAGGATGATGTACTCATGGGCAGAGCCTGTGGGAGTTGAGATGGCACTTGTAATGGAGAAGCCATCATTAAGGACATCACAGGAGAGCAGTGGACTACCCAAGAGGAGCTCTACACGCAGCCTGAACAGGCGAGGTGGTCGGCAGTCAGTGGAGAGAATGTGGCCACCCAGGAAGTACACACAGTCCTCTCGTGCCAGTGCCAGGTGGAACGATTGGCCATCTGTGAGTTCCGGGAGGGTGTGTGCTGAACAGCAGCCGAACTCCAGATCAATGAGGTACACCAGAGGTGGACAGTCTGACACAGTGTTCCAGTTCTCTGTGGTTCTTTCGGCAGGCGGGAGGTACCTCCTGCCGCCGAACACCACACACGCGGTTTTACCCCTGCTGTGGACTACACTGATGGTGTGGCCATACCGGGGCCCTGGAGCCTCTCCAGCCAATTCTTTTTCCTGGCATCTCAGTGTGACCTTCCGATTGCATCCACGACTGTCCACACTAAGCATGTACAGGCTTGAAGACAGCTCATTGTTGGGTGTTCGTCCACCATGGATGAGGTATCACTCGGGGCTTCCGTCACGGGCTTCCAGCAGAGAGACGGCTGGGCAGCGCAATGGTGGAAGATACCAAG???????????????????????????????????????????????????????????????????????????????????????????????????????????????????????????????????????????????????????????????????????????????????????????????????????????????????????????????????????????????????????????????????????????????????????????????????????????????????????????????????????????????????????????????????????????????????????????????????????????????????????????????????????????????????????????????????????????????????????????????????????????????????????????????????????????????????????????????????????????????????????????????????????????????????????????????????????????????????????????????????????????????????????????????????????????????????????????????????????????????????????????????????????????????????????????????????????????????????????????????????????????????????????????????????????????????????????????????????????????????????????????????????????????????????????????????????????????????????????????????????????????????????????????????????????????????????????????????????????????????????????????????????????????????????????????????????????????????????????????????????????????????????????????????????????????????????????????????????????????????????????????????????????????????????????????????????????????????????????????????????????????????????????????????????????????????????????????????????????????????????????????????????????????????????????????????????????????????????????????????????????????????????????????????????????????????????????????????????????????????????????????????????????????????????????????????????????????????????????????????????????????????????????????????????????????????????????????????????????????????????????????????????????????????????????????????????????????????????????????????????????????????????????????????????????????????????????????????????????????????????????????????????????????????????????????????????????????????????????????????????????????????????????????????????????????????????????????????????????????????????????????????????????????????????????????????????????????????????????????101000110110110100000000000?100011101000110000210000000000010001011100110101001000010010001100000001001001111111?000???1110011100000000010001010100100000000010000001000110000000?????0?110300001113000010010000010011110000000
Gymnotus_cf_anguillaris_NRL_2009	TTTAACGGCCGCGGTATCCTGACCGTGCAAAGGTAGCGCAATCACTTGTCTTTTAAATAAAGACCCGTATGAATGGCAAAACGAGGGCTTAGCTGTCTCCCTTTACAAGTCAGTGAAATTGACCTGTCCGTGCAGATGCGGACATAATAATACAAGACGAGAAGACCCTTTGGAGCTTAAGACA--CAAGTCAACTATGTTAATAAT-TTGT-CACACC-TAAATTAAACT--A--TAACA-C--TGACCCCCCCC-GTCTTCGGTTGGGGCGACCACGGAGTAAAACAAAACCTCCATGCGGA-TA-GGG-CAC-----ACCCTAAAACCAAGAGAGACATCTCCAAGCCACAGAACATCTGACCACATA-GATCCGGCC-T-TCCAGCCGATCAACGAACCAAGTTACCCTAGGGATAACAGCGCAATCCCCTTCCAGAGTCCCTATCGACAAGGGGGTTTACGACCTCGATGTTGGATCAGGACATCCTAATGGTGCAGCCGCTATTAAGGGTTCGTTTGTTCAACGATTAAAGTCCTAC?????????????????????????????????????????????????????????????????????????????????????????????????????????????????????????????????????????????????????????????????????????????????????????????????????????????????????????????????????????????????????????????????????????????????????????????????????????????????????????????????????????????????????????????????????????????????????????????????????????????????????????????????????????????????????????????????????????????????????????????????????????????????????????????????????????????????????????????????????????????????????????????????????????????????????????????????????????????????????????????????????????????????TCCGTCAAACATCTCAGCCTGATGAAATCTCGGCTCACTCCTCCTCCTTTGCATTATTATACAAATTGTCACCGGACTATTCCTGGCCATACACTACACATCAGATATCACCACCGCTTTCTCATCTGTTGCTCACATCTGTCGAGACGTAAACTACGGCTGGCTAATCCGAAATACACACGCAAACGGGGCTTCTTTCTTCTTCATCTGTATTTACCTCCATGTCGGACGAGGCCTGTATTACGGCTCATACCTGTACAAAGAAACTTGGAATATTGGCGTCATCCTCTTGCTCCTTACAATAATAACTGCATTCGTAGGATACGTACTACCATGAGGACAAATATCATTCTGAGGCGCCACCGTCATTACGAATCTTCTGTCCGCCATCCCTTATGTAGGAAACACCTTAGTACAATGAATCTGAGGCGGGTTTTCAGTAGATGGCGCCACCCTGACCCGATTTTTCGCATTCCACTTCCTCCTTCCATTTACAATCATTGCTACAACCCTCCTCCATGCTTTATTCTTACACGAAACTGGATCAAACAATCCAATTGGGCTAAGTTCAGACTCAGACAAAATCCCGTTCCACCCGTACTTTTCATACAAAGACCTCCTAGGCTTTATTATTATGCTGGCCGCCCTAGCCGCCCTTGCATTATTCTCCCCCAATTTACTTGGAGACCCAGAAAACTTCACCCCCGCCAATCCCCTTATAACGCCGCCACACATCAAACCAGAATGATACTTCCTCTTTGCCTACGCCATTCTCCGATCAATCCCAAACAAACTTGGTGGTGTACTAGCCCTACTCTTCTCAATTCTCATTCTCATGCTCATTCCACTACTACACACATCCAAACAACAAGGCCTCACATTCCGTCCACTAACCCAACTATTATTTTGAGCCCTCGTAGCAGACGTCGCTATTCTAACCTGAATCGGAGGCATGCCCGTCGAACACCCCTTCATTATCATTGGCCAAGTCGCATCAATCCTTTATTTTATAGTCTTCATCGCCTTTCTCCCGGCTCACGTCCAAAGTACAGCTCTTCTGAATCCTCTAAAGGAGCTGAGTCCTCAAAGTCAGTGGACTCTTGGCTGCATGTCTGGGTTGAATATTCTCCTTCTGCCTCCTGCTGGAAGCTTACCTGGGAAAAGTTATATACATCTGGAGATGCTGAATTGCCCTCTGAAGGAACAGCAATCAGGGCACTGCCCTTTTCCAGGCTTCCACCAAACCAGGTTCGGCTTTGGCTGATCTCGCTGCTCCACTGTGGTGGCTCTCTAGACTCAATGCGAATACCCACATCATCTAGTGCGATGTATGTGCATTGCATTCGCTTCTGGGACTCGGGCTGGTATCCGCCAAGGATGATGTACTCATGGGCAGAGCCAGTGGGAGTTGAGATGGCGCTTGTAATGGAGAAGCCATCATTAAGGACATCACAGGAGAGCAGTGGACTACCCAAGAGGAGCTCTACACGCAGCCTGAACAGGCGAGGTGGTCGGCAGTCAGTGGAGAGAATGTGGCCACCCAGGAAGTACACACAGTCCTCTCGTGCCAGTGCCAGGTGGAACGATTGGCCATCTGTGAGTTCCGGGAGGGTGTGTGCTGAACAGCAGCCGAACTCCAGATCAATGAGGTACACCAGGGGTGGACAGTCTGACACAGTGTTCCAGTTCTCTGTGGTTCTCTCGGCAGGTGGGAGGTACCTCCTGCCGCCGAACACCACACACGCGGTTTTACCCCTGCTGTGGACTACACTGATGGTGTGGCCATACCGGGGCCCTGGAGCCTCTCCAGCCAATTCTTTTTCCTGGCATCTCAGTGTGACCTTCCGATTGCATCCACGACTGTCCACACTAAGCATGTACAGGCTTGACGACAGCTCATTGTTGGGTGTTCGTCCACCATGGATGAGGTATCACTCGGGGCTTCCGTCACGAGCTTCCAGCAGAGAGACGGCTGGGCAGCGCAATGGTGGAAGATACCAAG???????????????????????????????????????????????????????????????????????????????????????????????????????????????????????????????????????????????????????????????????????????????????????????????????????????????????????????????????????????????????????????????????????????????????????????????????????????????????????????????????????????????????????????????????????????????????????????????????????????????????????????????????????????????????????????????????????????????????????????????????????????????????????????????????????????????????????????????????????????????????????????????????????????????????????????????????????????????????????????????????????????????????????????????????????????????????????????????????????????????????????????????????????????????????????????????????????????????????????????????????????????????????????????????????????????????????????????????????????????????????????????????????????????????????????????????????????????????????????????????????????????????????????????????????????????????????????????????????????????????????????????????????????????????????????????????????????????????????????????????????????????????????????????????????????????????????????????????????????????????????????????????????????????????????????????????????????????????????????????????????????????????????????????????????????????????????????????????????????????????????????????????????????????????????????????????????????????????????????????????????????????????????????????????????????????????????????????????????????????????????????????????????????????????????????????????????????????????????????????????????????????????????????????????????????????????????????????????????????????????????????????????????????????????????????????????????????????????????????????????????????????????????????????????????????????????????????????????????????????????????????????????????????????????????????????????????????????????????????????????????????????????????????????????????????????????????????????????????????????????????????????????????????????????????????????????????????????????????????????101000110110110100000000000?100011001000110000210000000000010001011100110101001000010010001100000001001001111111?000???1110011100000000010001010100100000000010000001000110000000?????0?110300001112000010010000010011110000000
Gymnotus_chaviro_39364	TTTAACGGCCGCGGTATCCTGACCGTGCGAAGGTAGCGCAATCACTTGTCTTTTAAATAAGGACCTGTATGAATGGCAAAACGAGGGCTTAACTGTCTCCCTTTACAAGTCAGTGAAATTGACCTGCCCGTGCAGATGCGGACATAATAATACAAGACGAGAAGACCCTTTGGAGCTTAAGACA--TAAGCCAACTATGTTAATAGC-CTAT--TTAAA-TAGGCTAAACT--G--TAACA-C--TGG---CCTCA-GTCTTCGGTTGGGGCGACCACGGAGTAAAACAAAACCTCCACGAGGA-TA-GGG-AAT-----ATCCTAAAACCAAGAGAGACATCTCCAAATCACAGAACATCTGACCAAATA-GATCCGGCC-T-CCCGGCCGATCAACGAACCAAGTTACCCAAGGGATAACAGCGCAATCCCCTTCCAGAGTCCCTATCGACAAGGGGGTTTACGACCTCGATGTTGGATCAGGACATCCTAATGGTGCAGCCGCTATTAAGGGTTCGTTTGTTCAACGATTAAAGTCCTACGGTACCCTCTATATAGTATTTGGTGCCTGGGCCGGAATAGTTGGCACAGCTTTAAGCCTCCTTATCCGAGCAGAACTAAGTCAACCCGGAGCCCTCCTAGGCGATGATCAAATTTATAATGTAATTGTTACTGCCCACGCTTTCGTAATGATTTTCTTTATAGTAATACCTATTATGATCGGAGGCTTCGGAAACTGGTTAATTCCACTAATAATTGGAGCTCCAGACATAGCATTTCCCCGAATAAATAACATAAGCTTCTGGCTTCTTCCCCCTTCTTTTTTACTCCTCCTTGCATCATCTGGAGTTGAAGCTGGAGCTGGAACAGGCTGGACAGTGTATCCCCCTCTCGCAGGTAATCTTGCCCATGCAGGTGCTTCAGTAGACCTAACTATCTTCTCCCTTCACCTAGCCGGAGTTTCCTCTATTCTAGGGTCTATTAATTTTATTACCACAATTATTAATATGAAACCTCCAGCTATTTCTCAATATCAAACCCCATTATTTATTTGGGCACTTCTAATTACCACTGTCCTTTTACTCCTTTCCCTTCCCGTGTTAGCCGCTGGAATTACTATATTATTAACAGATCGAAACTTAAACACAACCTTCTTTGATCCAGCAGGCGGGGGAGACCCCATTCTATACCAACACTT?TCCATCAAACATCTCAGCCTGATGAAATTTTGGCTCCCTCCTTCTCCTCTGCATTATAATACAAATTGCAACCGGACTATTTCTAGCCATGCACTACACATCAGATATCTCTACCGCCTTCTCCTCTGTTGCCCACATCTGCCGAGATGTAAATTATGGCTGACTAATTCGAAATATACACGCCAACGGAGCCTCATTTTTCTTTATCTGCATTTACCTCCATGTTGGACGAGGCCTATATTACGGCTCATACTTATACAAAGAAACATGAAACATCGGCGTTATTCTATTTCTCCTTACAATAATAACTGCCTTCGTTGGATACGTACTTCCATGAGGCCAAATATCATTCTGAGGTGCCACTGTCATTACAAATCTTTTATCAGCCGTCCCATACATAGGAGACGCCCTAGTCCAATGAATCTGAGGGGGATTCTCAGTAGATAATGCAACCCTGACCCGATTTTTCGCATTCCATTTTCTTCTCCCATTTACAATTATCGCTATAACACTACTCCACGCCCTCTTCCTACACGAAACAGGGTCAAACAACCCAATTGGCCTAAATTCAGACTCAGACAAAATTCCATTCCACCCATATTTTTCATACAAAGACCTCCTAGGCTTTATTATTATATTAGCTGCTCTAACTGCCCTCGCATTATTTTCTCCCAACTTACTTGGAGACCCAGAAAACTTTACACCAGCCAACCCACTTATAACACCACCACACATCAAACCAGAATGATATTTCCTATTTGCCTATGCCATTCTCCGATCCATTCCAAACAAGCTCGGAGGAGTTCTAGCATTACTCTTCTCAATTCTTATCCTCATACTCGTCCCGCTACTACACACGTCCAAACAACAAGGCCTCACATTCCGCCCTTTAACTCAACTACTATTCTGAACCCTAGTAGCAGACGTCGCCATTTTAACCTGAATTGGAGGCATACCCGTCGAACACCCCTTTATTATTATTGGGCAAATTGCTTCAATCCTCTACTTCGCTATTTTCCTCATCCTCTTCCCGGCTCACGTCCAAAGTACAGCTCTTCTGAATCCTCTAAAGGAGCTGAATCCTCAAAGTCAGTGGACTCTTGGCTGCATGTCTGGGTTGTATCCTCTCCTTCTGCCTCCTGCTGGAAGCTTACCTGGGAAAAGTTATATACATCTGGAGATGCTGAGTTGCCCTCTAAAGGAACAGCGATCAGGGCGCTGCCCTTTTCCAGGCTTCCACCAAACCAGGTTCGGCTTTGGCTGATCTCGCTGCTCCACTGTGGTGGCTCTCGAGACTCAATGCGAATACCCACATCATCTAGTGCGACGTATGTGCATTGCATCCGCTTCTGGGACTCGGACTGGTATCCGCCAAGGATGATGTACTCATGGGCAGAGCCTGTGGGAGTTGAGATGGCGCTTGTAATGGAGAAGCCATCATTAAGGACATCACAGGAGAGCAGTGGACTACCCAAGAGGAGCTCTACACGCAGCCTGAACAGGCGAGGTGGTCGGCAGTCAGTGGAGAGAATGTGTCCACCCAGGAAGTACACACAGTCCTCTCGTGCCAGTGCCAGGTGGAACGATTGGCCATCTGTGAGTTCCGGGAGGGTGTGTGCCGAACAGCAGCCAAACTCCAGATCAATGAGGTACACCAGGGGTGGACAGTCTGACACAGTGTTCCAGTTCTCTGTGGTTCTCTCGGCAGGCGGGAGGTACCTCCTGCCGCCGAACACCACACATGCGGTTTTACCCCTGCTGTGGACTACACTGATGGTGTGGCCATACCGGGGCCCTGGAGCCTCTCCAGCCATTTCTTTTTCCTGGCATCTCAGTGTGACCTTCCGATTGCATCCACGACTGTCCACACTAAGCATGTACAGGCTTGATGACAGCTCATTGTTGGGTGTTCGTCCACCATGGATGAGGTATCACTCAGGGCTTCCGTCACGAGCTTCCAGCAGAGAGACAGCTGGGCAGCGCAATGGTGGAAGATACCAAG????????????????????????????????????????????????????????????????????????????????????????????????????????????????????????????????????????????????????????????????????????????????????????????????????????????????????????????????????????????????????????????????????????????????????????????????????????????????????????????????????????????????????????????????????????????????????????????????????????????????????????????????????????????????????????????????????????????????????????????????????????????????????????????????????????????????????????????????????????????????????????????????????????????????????????????????????????????????????????????????????????????????????????????????????????????????????????????????????????????????????????????????????????????????????????????????????????????????????????????????????????????????????????????????????????????????????????????????????????????????????????????????????????????????????????????????????????????????????????????????????????????????????????????????????????????????????????????????????????????????????????????????????????????????????????????????????????????????????????????????????????????????????????????????????????????????????????????????????????????????????????????????????????????????????????????????????????????????????????????????????????????????????????????????????????????????????????GTTGGCTTTGAACGGTTTTCCTTCTCGGGAACACTCTTCCCAAAAGCAGATATGATTCGACTGTTCTGGTCCTCCGACGTGTTCCACGGTGAGATGGGTCACAAGCTCGTGCATGGTGCTAAAAGTTTTGTTGCACGACTTTTTCGGGTTAGTGAGTTGCTCCGGTTCAATCCACTTGCAGATGAGCTCTTGTTTGATCGGTTGTCTCATGTAACGGAAAAAGGCCCCAGCCCCGTGATGGGCAGCCATATTCATGTTCATGGGGCCGTAACCGTGCAACTGTGTCGATGCGTAGTGCTCCGACCTCGGGCTTGTAACATGGCCGTACTGATCGGCCCTACCGTACATGTCCCCGGAAAAGCCCAAACGCATCTGACTGTTCACCACGTTCGAGGACGCGTGCGTCGCCGCTTGCTCGTGCAGTCCCGGGAAAAGCAGGTGTCCAGCAGCATCGGAGTGTCCATGTGGCCCCGCGAAACTTCCAGCTGCAGAGGCGAAAAGACTGTGTTGCGCGCTGGTGGCGTCTCCGAAGCCTCGGTTCCGAAACAGGAAGTCCCGGGTAGAGTTGAAAGCCGCTGTGGAGTAGGAGCTGACATGAGGCGCGTGATGATGGTGTCCCAAGGCTGCGGCCGCGTAGCCGGGTGCCTGCGAAGAAAACGCCGTTTGCCCGGAACCAAGATCATGGGAACTGTGGTTGATTTTAAAAGCGCCCATACCGTCGGCAAACGGATTTATCCCC101000110110111200000000000?100011002000110000210000000000010001011100110101001000010010001100000001001001111111???0???1110011100000001010001010100100000000010000000000110000000?????0?110301001112000000010000010011110000000
Gymnotus_choco_8209	TTTAACGGCCGCGGTATCCTGACCGTGCGAAGGTAGCGCAATCACTTGTCTTTTAAATAAGGACCTGTATGAATGGCAAAACGAGGGCTTAACTGTCTCCCTTTACAAGTCAGTGAAATTGACCTGCCCGTGCAGATGCGGACATAACAATACAAGACGAGAAGACCCTTTGGAGCTTAAGACA--TAAGCCAACTATGTTAATAAC-CTAT--TTAAA-TAGGCTAAACT--G--TAACA-C--TGG---CCTCA-GTCTTCGGTTGGGGCGACCACGGAGTAAAACGAAACCTCCACGAGGA-TA-GGG-AAT-----ATCCTAAAACCAAGAGAAACATCTCCAAGTCACAGAATATCTGACCAAATA-GATCCGGCC-T-CCCGGCCGATCAACGAACCAAGTTACCCAAGGGATAACAGCGCAATCCCCTTCCAGAGTCCCTATCGACAAGGGGGTTTACGACCTCGATGTTGGATCAGGACATCCTAATGGTGCAGCCGCTATTAAGGGTTCGTTTGTTCAACGATTAAAGTCCTAC??????????????????????????????????????????????????????????????????????????????????????????????????????????????????????????????????????????????????????????????????????????????????????????????????????????????????????????????????????????????????????????????????????????????????????????????????????????????????????????????????????????????????????????????????????????????????????????????????????????????????????????????????????????????????????????????????????????????????????????????????????????????????????????????????????????????????????????????????????????????????????????????????????????????????????????????????????????????????????????????????????????????????????????????????????????????????????????????????????????????????????????????????????????????????????????????????????????????????????????????????????????????????????????????????????????????????????????????????????????????????????????????????????????????????????????????????????????????????????????????????????????????????????????????????????????????????????????????????????????????????????????????????????????????????????????????????????????????????????????????????????????????????????????????????????????????????????????????????????????????????????????????????????????????????????????????????????????????????????????????????????????????????????????????????????????????????????????????????????????????????????????????????????????????????????????????????????????????????????????????????????????????????????????????????????????????????????????????????????????????????????????????????????????????????????????????????????????????????????????????????????????????????????????????????????????????????????????????????????????????????????????????????????????????????????????????????????????????????????????????????????????????????????????????????????????????????????????????????????????????????????????????????????????????????????????????????????????????????????????????????????????????????????????????????????????????????????????????????????????????????????????????????????????????????????????????????????????????????????????????????????????????????????????????????????????????????????????????????????????????????????????????????????????????????????????????????????????????????????????????????????????????????????????????????????????????????????????????????????????????????????????????????????????????????????????????????????????????????????????????????????????????????????????????????????????????????????????????????????????????????????????????????????????????????????????????????????????????????????????????????????????????????????????????????????????????????????????????????????????????????????????????????????????????????????????????????????????????????????????????????????????????????????????????????????????????????????????????????????????????????????????????????????????????????????????????????????????????????????????????????????????????????????????????????????????????????????????????????????????????????????????????????????????????????????????????????????????????????????????????????????????????????????????????????????????????????????????????????????????????????????????????????????????????????????????????????????????????????????????????????????????????????????????????????????????????????????????????????????????????????????????????????????????????????????????????????????????????????????????????????????????????????????????????????????????????????????????????????????????????????????????????????????????????????????????????????????????????????????????????????????????????????????????????????????????????????????????????????????????????????????????????????????????????????????????????????????????????????????????????????????????????????????????????????????????????????????????????????????????????????????????????????????????????????????????????????????????????????????????????????????????????????????????????????????????????????????????????????????????????????????????????????????????????????????????????????????????????????????????????????????????????????????????????????????????????????????????????????????????????????????????????????????????????????????????????????????????????????????????????????????????????????????????????????????????????????????????????????????????????????????????????????????????????????????????????????????????????????????????????????????????????????????????????????????????????????????????????????????????????????????????????????????????????????????????????????????????????????????????????????????????????????????????????????????????????????????????????????????????????????????????????????????????????????????????????????????????????????????????????????????????????????????????????????????????????????????????????????????????????????????????????000000110110111200000000000?100011002000110000210000000000010001011100110101001000010010000000000001001001111111?00????11100111000000010100010101001000000001100000001001100000000????0?110301001112000000010000010011110000000
Gymnotus_coatesi_GQ862657	TTCAACGGCCGCGGTATCCTGACCGTGCGAAGGTAGCGCAATCACTTGTCTCTTAAATAGGGACCTGTATGAATGGCAAAACGAAGGCTTAACTGTCTCCCTTTACAAGTCAGTGAAATTGACCTGCCCGTGCAGATGCGGGCACAATAATACAAGACGAGAAGACCCTTTGGAGCTTAAAACA--CAAGCCACCCACGTCAATAGC-CTTA-ATAACC-TAGACTAAACA--A--CAGCA-C--TGG----CCCA-GTTTTCGGTTGGGGCGACCACGGAGTAAAATAAAACCCCCATGCAGA-CA-GGG-AAT-----ACCCTAAAACCAAGAAAAACATTTCTAAGTCACAGAACATCTGACTATATA-GATCCGGCC-T-TCCGGCCGATCAACGAACCAAGTTACCCCAGGGATAACAGCGCAATCCCCTCCCAGAGTCCATATCGACAAGGGGGTTTACGACCTCGATGTTGGATCAGGACATCCTATTGGTGCAGCCGCTATTAAGGGTTCGTTTGTTCAACGATTAAAGTCCTAC?????????????????????????????????????????????????????????????????????????????????????????????????????????????????????????????????????????????????????????????????????????????????????????????????????????????????????????????????????????????????????????????????????????????????????????????????????????????????????????????????????????????????????????????????????????????????????????????????????????????????????????????????????????????????????????????????????????????????????????????????????????????????????????????????????????????????????????????????????????????????????????????????????????????????????????????????????????????????????????????????????????????????TCCCTCAAATATCTCGGCCTGATGAAATTTTGGCTCCCTCCTTCTCCTCTGCATCATCACACAAATCATCACCGGACTATTCCTAGCCATACACTACACATCAGACATTTCCACAGCCTTCTCCTCCGTCATACACATCTGCCGAGATGTAAACTACGGCTGACTCATCCGAAACATACATGCCAACGGCGCCTCATTTTTCTTCATCTGCATCTACCTGCACATTGGGCGGGGCCTATATTATGGCTCATACCTCTACAAAGAAACCTGAAACATCGGCGTCGTGCTTTTACTCCTTACAATAGTAACTGCCTTTGTAGGATATGTATTACCATGGGGCCAAATATCCTTCTGAGGTGCCACAGTAATTACAAACCTACTCTCCGCCGTACCATATCTGGGAGATGCCCTAGTGCAATGACTCTGAGGCGGATTTTCAGTCGACAACGCCACCCTAACACGATTCTTTGCATTCCACTTCCTCCTCCCATTTGTCATTATTGCCATAACCCTTCTCCATGCCCTATTTCTTCACGAAACAGGATCAAACAATCCAATTGGGTTAAACTCAGATACAGACAAAATCCCATTCCACCCGTATTTTTCGTACAAAGACCTCTTAGGTTTCATTATTATACTGGCCGCCCTAACTGCCCTCGCACTATTCTCCCCCAACCTGCTCGGAGACCCGGAAAACTTCATCCCAGCCAACCCCCTAGTAACACCCCCCCACATCAAACCAGAGTGGTACTTTCTATTTGCCTATGCCATCCTTCGCTCGATCCCAAACAAGCTGGGGGGAGTACTAGCACTAATATTCTCCATCCTGATCCTCATGCTTGTACCACTACTACACACATCCAAACAACAAGGCCTCACATTCCGCCCCCTTGCTCAGCTCCTATTTTGAACCCTAGCCGCAGATGTAATAATCTTAACCTGAATCGGGGGGATGCCCGTCGAATATCCCTTTGTCATCATTGGCCAAGTCGCCTCCGTCCTCTATTTCGCCATCTTCCTAGTCCTCTTCCCGGCTCACGTCCAAAGTACAGCTCTTCTGAATCCTCTAAAGGAGCTGAATCCTCAAAGTCAGTGGACTCTTGGCTGCATATCTGGGTTGTATCCTCTCTTTCTGCCTCCTGCTGGAAGCTTACCTGGGAAAAGTTATATACATCTGGAGATGTCGAATTGCCCTCTGAAGGAACAGCAATCAGGGCACTGCCCTTTTCCAGGCTTCCACCAAACCAGGTTCGGCTTTGGCTGATCTCGCTGCTCCACTCTGGTGGCTCTCGAGACTCAATGCGAATACCAACATCATCTAGTGCGACGTATGTGCATTGCATTCGCTTCTGGGACTCGGACTGGTATCCGCCAAGGATGATATACTCATGGGCGGAGCCTGTGGGAGTTGAGATGGCACTTGTAATGGAGAAGCCATCGTTAAGGACATCACAGGAGAGCAGTGGGCTACCCAAGAGGAGCTCTACACGCAGCCTGAACAGGCGAGGTGGTCGGCAGTCAGTGGAGAGAATGTGGCCACCCAGGAAGTACACACAGTCCTCTCGTGCCAGTGCCAGGTGGAACGACTGGCCATCTGTGAGCTCCGGGAGGGTGTGTGCTGAACAGCAGCCGAACTCCAGATCAATGAGGTACACCAGGGGTGGACAGTCTGACACAGTGTTCCAGTTCTCTGTGGTTCTCTCGGCAGGTGGGAGGTACCTCCTGCCGCCGAACACCACACACGCGGTTTTACCCCTGCTGTGGACTACACTGATGGTGTGGCCATACCGGGGCCCTGGAGCCTCTCCAGCCAACTCTTTTTCCTGGCATCTCAGTGTGACCTTCCGATTGCATCCACGACTGTCCACACTAAGCATGTACAGGCTTGACGACAGCTCATTGTTGGGTGTTCGTCCACCATGGATGAGATATCACTCTGGGCTTCCGTCACGAGCTTCCAGCAGAGAGACGGCTGGGCAGCGCAATGGTGGAAGATACCAAG???????????????????????????????????????????????????????????????????????????????????????????????????????????????????????????????????????????????????????????????????????????????????????????????????????????????????????????????????????????????????????????????????????????????????????????????????????????????????????????????????????????????????????????????????????????????????????????????????????????????????????????????????????????????????????????????????????????????????????????????????????????????????????????????????????????????????????????????????????????????????????????????????????????????????????????????????????????????????????????????????????????????????????????????????????????????????????????????????????????????????????????????????????????????????????????????????????????????????????????????????????????????????????????????????????????????????????????????????????????????????????????????????????????????????????????????????????????????????????????????????????????????????????????????????????????????????????????????????????????????????????????????????????????????????????????????????????????????????????????????????????????????????????????????????????????????????????????????????????????????????????????????????????????????????????????????????????????????????????????????????????????????????????????????????????????????????????????????????????????????????????????????????????????????????????????????????????????????????????????????????????????????????????????????????????????????????????????????????????????????????????????????????????????????????????????????????????????????????????????????????????????????????????????????????????????????????????????????????????????????????????????????????????????????????????????????????????????????????????????????????????????????????????????????????????????????????????????????????????????????????????????????????????????????????????????????????????????????????????????????????????????????????????????????????????????????????????????????????????????????????????????????????????????????????????????????????????????????????????????101000110110110100000000000?100011101000110000210000000000010001011100110101001000010010001100000001001001111111???0???1110011100000000010001010100100000000010000001000110000000?????0?110200001113000010010000010011110000000
Gymnotus_coropinae_43746	TTTAACGGCCGCGGTATCCTGACCGTGCGAAGGTAGCGCAATCACTTGTCTCTTAAATAGGGACCTGTATGAATGGCAAAACGAGGGCTTAGCTGTCTCCCTTTACAAGTCAGTGAAATTGACCTGCCCGTGCAGATGCGAGCACAATAATACAAGACGAGAAGACCCTTTGGAGCTTAAAACA--CAAGCCA-CCATGTCAATATT-CTTA-ATAACC-TAGACTAAACA--A--CAGCA-C--TGG----CCCA-GTTTTCGGTTGGGGCGACCACGGAGTAAAACAAAACCCCCATGCAGA-CA-GGG-AAT-----ACCCTAAAACCAAGAAAAACATTTCTAAGTCACAGAACATCTGACTATACA-GATCCGGCC-T-TCCAGCCGATCAACGAACCAAGTTACCCTAGGGATAACAGCGCAATCCCCTCCCAGAGTCCATATCGACAAGGGGGTTTACGACCTCGATGTTGGATCAGGACATCCTATTGGTGCAGCCGCTATTAAGGGTTCGTTTGTTCAACGATTAAAGTCCTACGGCACCCTCTATATAGTATTTGGTGCCTGGGCCGGAATAGTTGGCACTGCCTTAAGCCTACTTATCCGAGCAGAGCTTAGTCAACCCGGGGCCCTACTCGGCGACGACCAAATTTATAACGTAATCGTTACTGCCCACGCCTTCGTAATAATCTTCTTTATGGTAATACCCATTATAATTGGGGGCTTCGGAAACTGGCTAATTCCCCTAATAATCGGGGCCCCAGACATGGCATTTCCCCGAATGAATAATATAAGCTTTTGGCTCCTGCCCCCCTCCTTCCTTCTTCTGCTTGCCTCCTCTGGGGTTGAAGCCGGGGCCGGAACAGGTTGGACCGTCTACCCCCCTCTCGCAGGCAACCTTGCCCACGCCGGAGCCTCAGTAGACCTAACAATTTTCTCCTTACACCTTGCCGGAGTCTCCTCTATTCTTGGTTCCATTAATTTTATTACCACAATTATTAACATAAAACCCCCAACCATCTCCCAATACCAAACACCTTTATTTATCTGGGCCCTATTAGTAACTACAGTCCTCCTGCTACTATCCCTCCCAGTCCTAGCTGCTGGCATCACCATACTACTAACAGACCGAAACTTAAATACAACCTTCTTCGACCCCGCAGGTGGAGGAGACCCCATTCTATACCAACACCTCTCCCTCAAATATCTCAGCCTGATGAAATTTCGGCTCCCTCCTTCTCCTCTGCATCATCACGCAAATTATTACCGGACTATTCCTGGCCATACACTACACATCAGACATCTCCACAGCCTTCTCCTCCATCATACACATCTGCCGAGATGTAAACTACGGCTGACTCATCCGAAATATACATGCCAACGGCGCCTCATTTTTCTTCATCTGCATCTACCTGCACATTGGGCGAGGCCTATATTACGGCTCATACCTCTACAAAGAGACCTGAAACATTGGCGTCGTGCTTTTACTCCTTACAATAGTAACTGCCTTTGTAGGATATGTTCTACCATGAGGCCAGATATCCTTCTGAGGCGCCACAGTAATCACAAACCTACTCTCAGCCGTACCATATCTAGGAGACACCCTAGTGCAATGACTCTGAGGCGGATTTTCAGTCGACAACGCCACCCTGACACGGTTCTTTGCATTCCACTTCCTCTTCCCATTTATCATTATCGCCATAACCCTCCTCCATGCATTATTCCTTCACGAAACGGGATCAAACAATCCAATTGGCCTAAACTCAAATACAGACAAAATCCCATTTCACCCATATTTCTCATACAAAGACCTCTTAGGTTTCATTATTATACTAGCCACTCTAACTGCCCTCGCACTATTCTCCCCAAACCTGCTCGGAGACCCAGAAAACTTCATCCCAGCCAACCCCCTAGTAACACCACCACATATCAAACCAGAGTGGTACTTTCTATTCGCCTATGCTATCCTCCGCTCGATCCCGAACAAGCTAGGAGGAGTGCTAGCACTAGTATTCTCCATCCTAGTCCTCATGCTTGTGCCACTACTACACACATCCAAACAACAAGGCCTCACATTCCGCCCCATAACTCAGCTCCTATTTTGAACCCTGGCCGCAGATCTAATCATCTTAACCTGAATCGGAGGAATGCCCGTCGAATATCCATTTGTCATCATCGGCCAAATCGCCTCCATTCTCTATTTCGCCATCTTCCTAATCCTCTTCCCGGCTCACGTCCAAAGTACAGCTCTTCTGAATCCTCTAAAGGAGCTGAATCCTCAAAGTCAGTGGACTCTTGGCTGCATATCTGGGTTGTATCCTCTCTTTCTGCCTCCTGCTGGAAGCTTACCTGGGAAAAGTTATATACATCTGGAGATGTCGAATTGCCCTCTGAAGGAACAGCAATCAGGGCACTGCCCTTTTCCAGGCTTCCACCAAACCAGGTTCGGCTTTGGCTGATCTCGCTGCTCCACTCTGGTGGCTCTCGAGACTCAATGCGAATACCCACATCATCTAGTGCGACGTATGTGCATTGCATTCGCTTCTGGGACTCGGACTGGTATCCGCCAAGGATGATATACTCATGGGCGGAGCCTGTGGGAGTTGAGATGGCACTTGTAATGGAGAAGCCATCGTTAAGGACATCACAGGAGAGCAGTGGGCTACCCAAGAGGAGCTCTACACGCAGCCTGAACAGGCGAGGTGGTCGGCAGTCAGTGGAGAGAATGTGGCCACCCAGGAAGTACACACAGTCCTCTCGTGCCAGTGCCAGGTGGAACGACTGGCCATCTGTGAGCTCCGGGAGGGTGTGTGCTGAACAGCAGCCGAACTCCAGATCAATGAGGTACACCAGGGGTGGACAGTCTGACACAGTGTTCCAGTTCTCTGTGGTTCTCTCAGCAGGTGGGAGGTACCTCCTGCCGCCGAACACCACACACGCGGTTTTACCCCTGCTGTGGACTACACTGATGGTGTGGCCATACCGGGGCCCTGGAGCCTCTCCAGCCAACTCTTTTTCCTGGCATCTCAGTGTGACCTTCCGATTGCATCCACGACTGTCCACACTAAGCATGTACAGGCTTGACGACAGCTCATTGTTGGGTGTTCGTCCACCATGGATGAGGTATCACTCTGGGCTTCCGTCACGAGCTTCCAGCAGAGAGACGGCTGGGCAGCGCAATGGTGGAAGATACCAAG???????????????????????????????????????????????????????????????????????????????????????????????????????????????????????????????????????????????????????????????????????????????????????????????????????????????????????????????????????????????????????????????????????????????????????????????????????????????????????????????????????????????????????????????????????????????????????????????????????????????????????????????????????????????????????????????????????????????????????????????????????????????????????????????????????????????????????????????????????????????????????????????????????????????????????????????????????????????????????????????????????????????????????????????????????????????????????????????????????????????????????????????????????????????????????????????????????????????????????????????????????????????????????????????????????????????????????????????????????????????????????????????????????????????????????????????????????????????????????????????????????????????????????????????????????????????????????????????????????????????????????????????????????????????????????????????????????????????????????????????????????????????????????????????????????????????????????????????????????????????????????????????????????????????????????????????????????????????????????????????????????????????????????????????????????????????????????????????????????????????????????????????????????????????????????????????????????????????????????????????????????????????????????????????????????????????????????????????????????????????????????????????????????????????????????????????????????????????????????????????????????????????????????????????????????????????????????????????????????????????????????????????????????????????????????????????????????????????????????????????????????????????????????????????????????????????????????????????????????????????????????????????????????????????????????????????????????????????????????????????????????????????????????????????????????????????????????????????????????????????????????????????????????????????????????????????????????????????????????????1010001101101101000000000000100011101000110000210000000000010001011100110101001000010010001100000001001001111111???0???1110011100000000010001010100100000000010000001000110000000?????0?110200001112000010010000010011110000000
Gymnotus_coropinae_7161	TTCAACGGCCGCGGTATCCTGACCGTGCGAAGGTAGCGCAATCACTTGTCTCTTAAATAGGGACCTGTATGAATGGCAAAACGAGGGCTTAGCTGTCTCCCTTTACAAGTCAGTGAAATTGACCTGCCCGTGCAGATGCGGGCACAATAGTACAAGACGAGAAGACCCTTTGGAGCTTAAAACA--CAAGCCACCCACGTCAATGGT-CTTA-GTAACC-CAGACTAAACA--A--CAACA-T--TGG----CCCA-GTTTTCGGTTGGGGCGACCACGGGGTAAAATAAAACCCCCATGCAGA-CA-GGG-AAT-----ACCCTAAAACCAAGAAAAACATTTCTAAGTCACAGAACATCTGGCGATACA-GATCCGGCC-C-TCCGGCCGATCAACGAACCAAGTTACCCTAGGGATAACAGCGCAATCCCCTCCCAGAGTCCATATCGACAAGGGGGTTTACGACCTCGATGTTGGATCAGGACATCCTATTGGTGCAGCCGCTATTAAGGGTTCGTTTGTTCAACGATTAAAGTCCTACGGCACCCTCTATATAGTATTTGGTGCCTGGGCCGGAATAGTTGGCACAGCCTTAAGCCTACTAATCCGAGCAGAACTAAGTCAACCCGGGGCCCTACTCGGCGATGACCAAATCTATAATGTAATCGTTACTGCCCACGCCTTCGTAATGATTTTCTTTATGGTAATACCAATCATAATTGGAGGCTTCGGAAACTGGTTAATCCCCCTAATAATTGGGGCCCCAGACATGGCATTTCCACGAATGAACAATATAAGCTTCTGGCTTCTACCCCCTTCTTTCCTTCTTCTACTTGCCTCCTCTGGGGTTGAGGCCGGGGCCGGAACAGGTTGGACCGTATACCCCCCTCTCGCAGGCAATCTCGCCCACGCCGGAGCCTCAGTAGACCTGACCATTTTCTCTCTACACCTTGCCGGAGTCTCCTCTATTCTTGGGTCTATCAACTTTATTACCACGATTATTAATATAAAACCCCCAACCATCTCCCAATACCAGACCCCCCTATTTATCTGGGCCCTGCTAGTAACAACAGTTCTTCTATTACTATCCCTCCCCGTCTTGGCGGCTGGCATCACCATACTACTAACAGACCGAAATTTAAATACAACCTTCTTCGACCCTGCGGGCGGGGGAGACCCCATTCTATATCAACACCTCTCCCTCAAATATCTCAGCCTGATGAAATTTCGGCTCCCTCCTTCTCCTCTGCATCATCACGCAAATTATTACCGGACTATTCCTGGCCATACACTACACATCAGACATCTCCACAGCCTTCTCCTCCATCATACACATCTGCCGAGATGTAAACTACGGCTGACTCATCCGAAATATACATGCCAACGGCGCCTCATTTTTCTTCATCTGCATCTACCTGCACATTGGGCGAGGCCTATATTACGGCTCATACCTCTACAAAGAGACCTGAAACATTGGCGTCGTGCTTTTACTCCTTACAATAGTAACTGCCTTTGTAGGATATGTTCTACCATGAGGCCAGATATCCTTCTGAGGCGCCACAGTAATCACAAACCTACTCTCAGCCGTACCATATCTAGGAGACACCCTAGTGCAATGACTCTGAGGCGGATTTTCAGTCGACAACGCCACCCTGACACGGTTCTTTGCATTCCACTTCCTCTTCCCATTTATCATTATCGCCATAACCCTCCTCCATGCATTATTCCTTCACGAAACGGGATCAAACAATCCAATTGGCCTAAACTCAAATACAGACAAAATCCCATTTCACCCATATTTCTCATACAAAGACCTCTTAGGTTTCATTATTATACTAGCCACTCTAACTGCCCTCGCACTATTCTCCCCAAACCTGCTCGGAGACCCAGAAAACTTCATCCCAGCCAACCCCCTAGTAACACCACCACATATCAAACCAGAGTGGTACTTTCTATTCGCCTATGCTATCCTCCGCTCGATCCCGAACAAGCTAGGAGGAGTGCTAGCACTAGTATTCTCCATCCTAGTCCTCATGCTTGTGCCACTACTACACACATCCAAACAACAAGGCCTCACATTCCGCCCCATAACTCAGCTCCTATTTTGAACCCTGGCCGCAGATCTAATCATCTTAACCTGAATCGGAGGAATGCCCGTCGAATATCCATTTGTCATCATCGGCCAAATCGCCTCCATTCTCTATTTCGCCATCTTCCTAATCCTCTTCCCGGCTCACGTCCAAAGTACAGCTCTTCTGAATCCTCTAAAGGAGCTGAATCCTCAAAGTCAGTGGACTCTTGGCTGCATATCTGGGTTGTATCCTCTCTTTCTGCCTCCTGCTGGAAGCTTACCTGGGAAAAGTTATATACATCTGGAGATGTCGAATTGCCCTCTGAAGGAACAGCAATCAGGGCACTGCCCTTTTCCAGGCTTCCACCAAACCAGGTTCGGCTTTGGCTGATCTCGCTGCTCCACTCTGGTGGCTCTCGAGACTCAATGCGAATACCCACATCATCTAGTGCGACGTATGTGCATTGCATTCGCTTCTGGGACTCGGACTGGTATCCGCCAAGGATGATATACTCATGGGCGGAGCCTGTGGGAGTTGAGATGGCACTTGTAATGGAGAAGCCATCGTTAAGGACATCACAGGAGAGCAGTGGGCTACCCAAGAGGAGCTCTACACGCAGCCTGAACAGGCGAGGTGGTCGGCAGTCAGTGGAGAGAATGTGGCCACCCAGGAAGTACACACAGTCCTCTCGTGCCAGTGCCAGGTGGAACGACTGGCCATCTGTGAGCTCCGGGAGGGTGTGTGCTGAACAGCAGCCGAACTCCAGATCAATGAGGTACACCAGGGGTGGACAGTCTGACACAGTGTTCCAGTTCTCTGTGGTTCTCTCAGCAGGTGGGAGGTACCTCCTGCCGCCGAACACCACACACGCGGTTTTACCCCTGCTGTGGACTACACTGATGGTGTGGCCATACCGGGGCCCTGGAGCCTCTCCAGCCAACTCTTTTTCCTGGCATCTCAGTGTGACCTTCCGATTGCATCCACGACTGTCCACACTAAGCATGTACAGGCTTGACGACAGCTCATTGTTGGGTGTTCGTCCACCATGGATGAGGTATCACTCTGGGCTTCCGTCACGAGCTTCCAGCAGAGAGACGGCTGGGCAGCGCAATGGTGGAAGATACCAAG???????????????????????????????????????????????????????????????????????????????????????????????????????????????????????????????????????????????????????????????????????????????????????????????????????????????????????????????????????????????????????????????????????????????????????????????????????????????????????????????????????????????????????????????????????????????????????????????????????????????????????????????????????????????????????????????????????????????????????????????????????????????????????????????????????????????????????????????????????????????????????????????????????????????????????????????????????????????????????????????????????????????????????????????????????????????????????????????????????????????????????????????????????????????????????????????????????????????????????????????????????????????????????????????????????????????????????????????????????????????????????????????????????????????????????????????????????????????????????????????????????????????????????????????????????????????????????????????????????????????????????????????????????????????????????????????????????????????????????????????????????????????????????????????????????????????????????????????????????????????????????????????????????????????????????????????????????????????????????????????????????????????????????????????????????????????????????????????????????????????????????????????????????????????????????????????????????????????????????????????????????????????????????????????????????????????????????????????????????????????????????????????????????????????????????????????????????????????????????????????????????????????????????????????????????????????????????????????????????????????????????????????????????????????????????????????????????????????????????????????????????????????????????????????????????????????????????????????????????????????????????????????????????????????????????????????????????????????????????????????????????????????????????????????????????????????????????????????????????????????????????????????????????????????????????????????????????????????????????????1010001101101101000000000000100011101000110000210000000000010001011100110101001000010010001100000001001001111111???0???1110011100000000010001010100100000000010000001000110000000?????0?110200001112000010010000010011110000000
[truncated: 519,956 more chars]
