# Supplementary material for: Data supporting phylogenetic reconstructions of the Neotropical clade Gymnotiformes
Source: Data Brief. 2016 Feb 6;7:23–59. doi: 10.1016/j.dib.2016.01.069 (PMC4761620; doi:10.1016/j.dib.2016.01.069)
Supplement: Supplementary file 2 — Supplementary material [file mmc2.zip › Tree_BI_Gymn_phylo.nwk]

(Carassius_auratus_040213:0.909335,(Charax_tectifer_33862:0.48423039999999995,(Serrasalmus_rhombeus_33812:0.3358243999999999,((Cyphocharax_festivus_33743:0.38833550000000017,Erythrinus_erythrinus_33720:0.4784994):0.14288999999999996,((Pseudostegophilus_nemurus_33774:0.3648220000000002,(Brachyplatystoma_juruense_39376:0.7459206999999999,(Dianema_longibarbis_39374:0.9431406,Pterygoplichthys_multiradiatus_39367:0.5014851):0.1667536999999999):0.11957300000000015):0.2421468,((Electrophorus_electricus_39371:1.0171339999999998,((Gymnotus_pantherinus_24536:0.005461189999999894,(Gymnotus_pantherinus_11144:0.005978123000000002,Gymnotus_pantherinus_31531:0.005843690000000068):0.005845534000000097):0.12723620000000002,((Gymnotus_jonasi_GQ862671:0.1462005999999998,((Gymnotus_jonasi_34047:0.02365926000000007,Gymnotus_stenoleucus_GQ862680:0.014610080000000192):0.05974348000000007,((Gymnotus_coatesi_GQ862657:0.018553230000000198,Gymnotus_javari_GQ862670:0.02521148999999978):0.05214732,(Gymnotus_coropinae_43746:0.043182400000000065,Gymnotus_coropinae_7161:0.03249696000000002):0.05187261000000021):0.04269630999999996):0.05999172999999991):0.2553757000000001,((Gymnotus_cataniapo_GQ862655:0.19496000000000002,(Gymnotus_cf_anguillaris_NRL_2009:0.20888820000000008,Gymnotus_pedanopterus_GQ862678:0.10979530000000004):0.02390854000000009):0.0879723400000001,((Gymnotus_henni_8231:0.14863170000000014,Gymnotus_tigre_060406:0.06594173999999997):0.17375910000000006,((Gymnotus_panamensis_8021:0.07597123999999988,(Gymnotus_maculosus_8126:0.026026979999999922,(Gymnotus_cylindricus_1201:0.01269509999999996,Gymnotus_cylindricus_GQ862667:0.010123869999999924):0.05413508):0.04552017000000008):0.052470479999999986,((Gymnotus_varzea_GQ862687:0.061191970000000095,((Gymnotus_curupira_GQ862665:0.07233104000000012,Gymnotus_obscurus_GQ862675:0.03674063999999988):0.01420975999999996,(Gymnotus_pantanal_31928:0.017459849999999832,Gymnotus_pantanal_32017:6.911908000000189E-4):0.04908605999999982):0.01604343000000008):0.038454170000000065,(((Gymnotus_mamiraua_GQ862673:0.026276869999999786,(Gymnotus_sp_RS2_14044:0.00836930200000019,Gymnotus_sp_RS2_37726:0.006057881999999903):0.004515309999999939):0.040702479999999985,(Gymnotus_sylvius_36021:0.04964189000000019,(Gymnotus_omarorum_7093:0.015475809999999868,Gymnotus_RS1_25550:0.01386668000000002):0.026598129999999998):0.005983548999999977):0.011935070000000048,((Gymnotus_carapo_32294:0.010069500000000176,(Gymmnotus_carapo_36951:0.0075294139999999565,(Gymnotus_chaviro_39364:0.010067419999999938,(Gymnotus_ardilai_8175:0.014686750000000082,Gymnotus_choco_8209:0.025627159999999982):0.05470971999999996):0.004809073000000108):0.005824379999999962):0.01837223999999993,(Gymnotus_carapo_27325:0.014512529999999968,(Gymnotus_carapo_35859:0.006374236000000089,(Gymnotus_arapaima_GQ862647:0.0035345160000002096,(Gymnotus_bahianus_7245:0.015838689999999822,Gymnotus_ucamara_GQ862685:0.0042704649999998345):0.003514521000000048):0.004199853999999892):0.007669463999999904):0.021234980000000014):0.01246776999999999):0.06362763999999999):0.06439907000000011):0.07734561000000006):0.057215019999999894):0.020118249999999893):0.03697635999999993):0.42490760000000005):0.06498403999999991,(((Akawaio_penak:0.4780380999999998,((Hypopomus_artedi_GQ862689:0.36488019999999977,(Racenisia_fimbriipinna_gi_01:0.2573647000000001,(Procerusternarchus_pixuna:0.1985448999999999,(Microsternarchus_bilineatus_34063:0.060280670000000036,Microsternarchus_bilineatus_50417:0.04982285999999991):0.18624570000000018):0.22660210000000003):0.16423300000000007):0.019585739999999907,((Brachyhypopomus_bullocki_Sullivan:0.15367510000000006,(Brachyhypopomus_pinnicaudatus_gi_01:0.14485949999999992,(Brachyhypopomus_beebei_39375:0.06438246999999997,Brachyhypopomus_draco_16267:0.012826669999999929):0.11650070000000001):0.13376870000000007):0.03705592000000002,((Brachyhypopomus_brevirostris_GQ:0.029405539999999952,Brachyhypopomus_long_tail_16705:0.05776540000000008):0.1626607,(Brachyhypopomus_roy_Sullivan:0.2238441,((Brachyhypopomus_diazi_GQ862642:0.06885545000000004,Brachyhypopomus_occidentalis_1849:0.0841729400000002):0.08246730000000002,(Brachyhypopomus_n_sp_PAL_GQ862643:0.008284037000000133,Brachyhypopomus_sp_PALE_gi_01:0.019619000000000053):0.20066740000000016):0.027012620000000043):0.047296849999999946):0.022747609999999918):0.09789713):0.09825415000000004):0.14616239999999991,(((Hypopygus_cryptogenys:0.06823394999999999,(Hypopygus_lepturus_43739:0.26160989999999984,Hypopygus_neblinae_14841:0.26001090000000016):0.09718641000000017):0.22915649999999999,(Steatogenys_duidae_34068:0.21475750000000016,(Steatogenys_elegans_182571:0.054717469999999935,Steatogenys_elegans_19728:0.038361539999999916):0.14722519999999983):0.16758549999999994):0.1901676000000001,(((Gymnorhamphichthys_britskii_22012:0.008535305000000104,Gymnorhamphichthys_britskii_45898:0.011417900000000092):0.2693387999999999,((Gymnorhamphichthys_hypostomus_18063:0.1330439000000001,Gymnorhamphichthys_rosamariae_191142:0.1297546999999999):0.07938258999999981,((Gymnorhamphichthys_rondoni_179685:0.030661559999999977,Gymnorhamphychthys_rondoni_11515:0.03100911999999978):0.15912309999999996,(Gymnorhamphichthys_rondoni_179673:0.04450799999999999,(Gymnorhamphichthys_bogardusi_191143:0.024645630000000196,Gymnorhamphichthys_bogardusi_T09059:0.03818897000000021):0.04462527999999999):0.09394638000000022):0.031940159999999995):0.054062050000000195):0.4984937999999999,(Iracema_caiana:0.19516790000000017,((Rhamphichthys_lineatus_116566:0.09692949999999989,(Rhamphichthys_drepanium_Sullivan:0.014863029999999888,Rhamphichthys_hahni_19226:0.008754970000000029):0.08301756000000005):0.03660914999999987,((Rhamphichthys_apurensis_43111:0.008579124999999799,Rhamphichthys_apurensis_T9915:0.003798054000000217):0.03704466999999978,((Rhamphichthys_marmoratus_42545:0.012845469999999803,Rhamphichthys_rostratus_GQ862690:0.011776520000000179):0.043994989999999845,(Rhamphichthys_rostratus_187120:0.020825879999999852,(Rhamphichthys_rostratus_gi_01:0.007651964999999983,Rhamphichthys_rostratus_T3954:0.0020094460000001924):0.009907598999999934):0.019142829999999833):0.024657260000000125):0.02449722000000021):0.10775329999999994):0.2405299999999999):0.17399049999999994):0.0967672799999999):0.1801558000000001,(((Sternopygus_astrabes:0.05563900999999993,((Sternopygus_dariensis_604059707:0.18668149999999994,Sternopygus_xingu_19643:0.13238290000000008):0.03908986999999997,(Sternopygus_macrurus_39502:0.030880100000000077,Sternopygus_macrurus_37350:0.0748169700000001):0.10544369999999992):0.08761931999999995):0.20193879999999997,(((Rhabdolichops_caviceps:0.05130805999999999,Rhabdolichops_eastwardi:0.021369380000000104):0.057932380000000006,(Rhabdolichops_jegui_189017:0.09759602000000012,(Rhabdolichops_cf_stewarti_41406:0.0030416249999998257,Rhabdolichops_cf_stewarti_49295:7.37148099999807E-4):0.06726025999999985):0.035725529999999894):0.19030780000000003,((Archolaemus_blax_AF072163:0.36810509999999996,Distocyclus_conirostris_182573:0.07283340000000016):0.11626829999999999,((Eigenmannia_macrops_37145:0.031357700000000044,Eigenmannia_macrops_44284:0.05098427999999999,Japigny_kirschbaum:0.20277429999999996):0.05413362999999993,(Eigenmannia_virescens_29571:0.11383430000000017,(Eigenmannia_cf_virescens_4254:0.062267370000000044,((Eigenmannia_vicentespelaea_62040:0.06845159999999995,Eigenmannia_virescens_45735:0.06714076000000002):0.02017149000000007,(Eigenmannia_virencens_36963:0.060330439999999985,Eigenmannia_virencens_41404:0.04124667999999998):0.01721086000000005):0.007177387999999896):0.04832097999999996):0.031249220000000077):0.053636989999999996):0.09703186999999991):0.3570572999999999):0.09850131000000006,((Orthosternarchus_tamandua_U15235:0.10212330000000014,Sternarchorhamphus_muelleri_182579:0.10514819999999991):0.39454080000000014,((Adontosternarchus_balaenops_182572:0.11376430000000015,(Adontosternarchus_devenanzii_19126:0.06622987999999985,(Adontosternarchus_sachsi_188863:0.09158774999999997,(Adontosternarchus_clarkae_182580:0.008744977000000098,Adontosternarchus_nebulosus_14826:0.010532040000000187):0.08262883999999993):0.01378534000000009):0.028080779999999805):0.1428973,(((Parapteronotus_hasemani_12797:6.51215099999991E-4,Parapteronotus_hasemani_178360:0.0048981279999997795):0.14931040000000007,(Megadontognathus_cuyuniense:0.11373230000000012,(((Apteronotus_cuchillo:0.024264740000000007,Apteronotus_magdalenensis:0.024489959999999922):0.17082720000000018,(Apteronotus_eschmeyeri:0.02144054999999989,Apteronotus_leptorhynchus_190772:0.02235093999999993):0.051952659999999984):0.12566539999999993,(Apteronotus_cuchillejo:0.22305779999999986,(Apteronotus_caudimaculosus_43246:0.1010677000000002,(Apteronotus_albifrons_36939:0.019850570000000012,(Apteronotus_albifrons_16150:0.011548200000000008,Apteronotus_albifrons_44716:0.015162459999999989):0.0055422840000001194):0.025799580000000155):0.030524109999999993):0.057495789999999936):0.019205260000000113):0.028621540000000056):0.05372602999999998,(((Platyurosternarchus_crypticus_179153:0.005208745000000015,Platyurosternarchus_macrostomus_18:0.024320250000000154):0.17094379999999987,(Sternarchorhynchus_mormyrus_182583:0.08199049999999986,(Sternarchorhynchus_oxyrhynchus:0.02074240000000005,((Sternarchorhynchus_cf_galibi_35866:0.015338369999999824,Sternarchorhynchus_galibi_187155:0.0392092599999998):0.018344879999999897,(Sternarchorhynchus_hagedornae_180637:0.004586950000000201,Sternarchorhynchus_hagedornae_36892:0.0023385349999998084):0.05580426999999988):0.048276449999999915,((Sternarchorhynchus_sp_36838:0.0022363450000000284,Sternarchorhynchus_sp_37135:0.001427904999999896):0.04410174999999983,(Sternarchorhynchus_sp_39556:0.059552159999999965,((Sternarchorhynchus_sp_4066:0.023401830000000068,Sternarchorhynchus_sp_T533:0.012052530000000061):0.020513259999999978,(Sternarchorhynchus_sp_57516:0.016623379999999965,Sternarchorhynchus_starski_47080:0.003255068000000083):0.037930119999999956):0.009772855000000025):0.006722839000000036):0.027561449999999876):0.050594230000000184):0.04969607999999992):0.04471911999999989,((Pariosternarchus_amazonensis:0.07879526000000014,(Sternarchella_calhamazon_46987:0.009865812999999779,Sternarchella_terminalis_182576:0.005346665999999889,(Magosternarchus_duccis:0.028782379999999996,Magosternarchus_raptor:0.26452490000000006):0.2376990000000001):0.08408179999999987):0.05811270000000013,((Sternarchogiton_porcinum_182212:0.07803258999999985,(Sternarchogiton_sp_28120:0.09873324000000006,((Sternarchogiton_labiatus_189003:0.005216835000000142,Sternarchogiton_preto_57528:0.010454510000000194):0.018706850000000053,(Sternarchogiton_nattereri_182208:0.011793819999999844,Sternarchogiton_nattereri_37136:0.01696194999999978):0.01674819999999988):0.016738319999999973):0.08308233999999981):0.04525328999999978,((Compsaraia_compsus:0.020886910000000203,Compsaraia_samueli_182210:0.019986540000000108):0.24145549999999982,(Porotergus_gimbelli_178277:0.09259489999999992,(Apteronotus_bonapartii_182585:0.013890229999999892,(Apteronotus_ellisi_24040:0.009237198000000113,(Apteronotus_bonapartii_37171:0.0066956990000002214,Apteronotus_sp_36837:0.04334674000000005):0.00853526899999979):0.007914682000000006):0.023188020000000087):0.054313130000000154):0.020382360000000155):0.020216329999999783):0.04807963000000015):0.02122119999999983):0.0548957200000002):0.14331210000000016):0.6623395999999999):0.06825944000000006):0.07227021000000011):0.6252297000000002):0.22447379999999972):0.05950982000000016):0.2443727):0.6046675);
