# Supplementary material for: Data supporting phylogenetic reconstructions of the Neotropical clade Gymnotiformes
Source: Data Brief. 2016 Feb 6;7:23–59. doi: 10.1016/j.dib.2016.01.069 (PMC4761620; doi:10.1016/j.dib.2016.01.069)
Supplement: Supplementary file 3 — Supplementary material [file mmc3.zip]

Archive with 2 entries (2 files):
- Tree_ML_Gymn_phylo.nwk
- Tree_BI_Gymn_phylo.nwk
