# Supplementary material for: Data supporting phylogenetic reconstructions of the Neotropical clade Gymnotiformes
Source: Data Brief. 2016 Feb 6;7:23–59. doi: 10.1016/j.dib.2016.01.069 (PMC4761620; doi:10.1016/j.dib.2016.01.069)
Supplement: Supplementary file 3 — Supplementary material [file mmc3.zip › Tree_ML_Gymn_phylo.nwk]

(Charax_tectifer_33862:0.15802127999999993,(Serrasalmus_rhombeus_33812:0.09006894999999993,((Erythrinus_erythrinus_33720:0.12594726999999994,Cyphocharax_festivus_33743:0.09777389000000003):0.03440396000000001,(Carassius_auratus_040213:0.34798997,((Pseudostegophilus_nemurus_33774:0.09859372999999999,(Brachyplatystoma_juruense_39376:0.19211618000000008,(Pterygoplichthys_multiradiatus_39367:0.13830387999999993,Dianema_longibarbis_39374:0.25627437):0.03537797000000009):0.02872873999999992):0.05997092000000004,((Electrophorus_electricus_39371:0.26707144,((Gymnotus_pantherinus_24536:0.0012041999999999886,(Gymnotus_pantherinus_31531:0.001294660000000003,Gymnotus_pantherinus_11144:0.0012895299999999832):0.0012544999999999917):0.03171178000000002,((Gymnotus_jonasi_GQ862671:0.03584322000000001,((Gymnotus_jonasi_34047:0.005348389999999981,Gymnotus_stenoleucus_GQ862680:0.003264480000000014):0.014721130000000027,((Gymnotus_javari_GQ862670:0.005347299999999999,Gymnotus_coatesi_GQ862657:0.003999419999999976):0.01145001000000001,(Gymnotus_coropinae_7161:0.00729274000000002,Gymnotus_coropinae_43746:0.010017949999999998):0.011905319999999997):0.009388730000000012):0.014044119999999993):0.06545492000000003,((Gymnotus_cataniapo_GQ862655:0.04804950000000002,(Gymnotus_cf_anguillaris_NRL_2009:0.05213175999999997,Gymnotus_pedanopterus_GQ862678:0.027012990000000014):0.006237090000000001):0.021698170000000017,((Gymnotus_tigre_060406:0.015315079999999981,Gymnotus_henni_8231:0.04002274):0.04630114000000002,((Gymnotus_panamensis_8021:0.019239810000000024,(Gymnotus_maculosus_8126:0.005227360000000014,(Gymnotus_cylindricus_GQ862667:0.0025319699999999945,Gymnotus_cylindricus_1201:0.0024579499999999865):0.015306089999999994):0.011063939999999994):0.013074350000000012,((Gymnotus_varzea_GQ862687:0.01458079000000001,((Gymnotus_pantanal_31928:0.0040855799999999776,Gymnotus_pantanal_32017:9.999999994736442E-9):0.012270349999999985,(Gymnotus_curupira_GQ862665:0.01807249999999999,Gymnotus_obscurus_GQ862675:0.008719319999999975):0.0033586299999999736):0.003751300000000013):0.009908540000000021,(((Gymnotus_sylvius_36021:0.011712900000000026,(Gymnotus_RS1_25550:0.0026400200000000207,Gymnotus_omarorum_7093:0.002524470000000001):0.0068545999999999885):0.0012023099999999842,(Gymnotus_mamiraua_GQ862673:0.005798179999999986,(Gymnotus_sp_RS2_14044:0.0019995999999999903,Gymnotus_sp_RS2_37726:0.001323249999999998):6.968600000000214E-4):0.009232779999999996):0.002566310000000016,((Gymnotus_carapo_27325:0.003356289999999984,(Gymnotus_carapo_35859:0.0013853799999999916,(Gymnotus_arapaima_GQ862647:6.225599999999942E-4,(Gymnotus_bahianus_7245:0.0025120900000000224,Gymnotus_ucamara_GQ862685:6.128200000000139E-4):6.189400000000123E-4):7.783800000000229E-4):0.0018209599999999826):0.004982429999999982,(Gymnotus_carapo_32294:0.002266099999999993,(Gymmnotus_carapo_36951:0.001724369999999975,(Gymnotus_chaviro_39364:0.002273360000000002,(Gymnotus_choco_8209:0.005256770000000022,Gymnotus_ardilai_8175:0.0023646500000000237):0.013117040000000024):9.599599999999819E-4):0.0012733100000000275):0.0044694299999999965):0.0030124699999999893):0.015431499999999987):0.016328410000000015):0.01974229999999999):0.014290840000000027):0.004783959999999976):0.00936674999999998):0.11076964):0.015504899999999988,(((Akawaio_penak:0.12431565,((Hypopomus_artedi_GQ862689:0.09205095000000002,(Racenisia_fimbriipinna_gi_01:0.06944486,(Procerusternarchus_pixuna:0.06861106999999994,(Microsternarchus_bilineatus_50417:0.012439340000000021,Microsternarchus_bilineatus_34063:0.014944879999999994):0.028814859999999998):0.05554397):0.04304931000000001):0.004589830000000017,((Brachyhypopomus_bullocki_Sullivan:0.03839964000000001,(Brachyhypopomus_pinnicaudatus_gi_01:0.03556716999999998,(Brachyhypopomus_beebei_39375:0.015256500000000006,Brachyhypopomus_draco_16267:0.0028147900000000114):0.02889142):0.03405111999999999):0.008726220000000007,((Brachyhypopomus_long_tail_16705:0.013473720000000022,Brachyhypopomus_brevirostris_GQ:0.006679729999999995):0.04068892000000002,(Brachyhypopomus_roy_Sullivan:0.05555218000000001,((Brachyhypopomus_sp_PALE_gi_01:0.004766710000000007,Brachyhypopomus_n_sp_PAL_GQ862643:0.0011750200000000266):0.050996580000000014,(Brachyhypopomus_diazi_GQ862642:0.016190450000000023,Brachyhypopomus_occidentalis_1849:0.02042835999999998):0.019693599999999978):0.00653910000000002):0.011183259999999973):0.004861190000000015):0.02370778000000001):0.02731802):0.03956361000000003,(((Hypopygus_cryptogenys:0.016467090000000018,(Hypopygus_neblinae_14841:0.06765526999999999,Hypopygus_lepturus_43739:0.06665919000000003):0.024003200000000002):0.05906833,(Steatogenys_duidae_34068:0.052752980000000005,(Steatogenys_elegans_19728:0.009684919999999986,Steatogenys_elegans_182571:0.012252519999999989):0.03855307000000002):0.04341287999999999):0.04937001000000002,(((Gymnorhamphichthys_britskii_22012:0.0018711999999999618,Gymnorhamphichthys_britskii_45898:0.002582250000000008):0.06819357999999998,((Gymnorhamphichthys_hypostomus_18063:0.033281899999999975,Gymnorhamphichthys_rosamariae_191142:0.03101799999999999):0.019508679999999945,((Gymnorhamphichthys_rondoni_179685:0.007336429999999949,Gymnorhamphychthys_rondoni_11515:0.007309409999999961):0.04015597999999998,(Gymnorhamphichthys_rondoni_179673:0.01027332000000003,(Gymnorhamphichthys_bogardusi_191143:0.005493509999999979,Gymnorhamphichthys_bogardusi_T09059:0.008933129999999956):0.010996809999999968):0.022991859999999975):0.007667989999999958):0.013280830000000021):0.13117482000000003,(Iracema_caiana:0.06979396999999998,((Rhamphichthys_lineatus_116566:0.02364073,(Rhamphichthys_hahni_19226:0.0016777199999999937,Rhamphichthys_drepanium_Sullivan:0.003289109999999984):0.020484610000000014):0.008702759999999976,((Rhamphichthys_apurensis_43111:0.002009709999999998,Rhamphichthys_apurensis_T9915:6.346500000000144E-4):0.008722589999999975,((Rhamphichthys_marmoratus_42545:0.002693029999999985,Rhamphichthys_rostratus_GQ862690:0.0026640099999999944):0.010432490000000016,(Rhamphichthys_rostratus_187120:0.004763980000000001,(Rhamphichthys_rostratus_gi_01:0.0016165599999999891,Rhamphichthys_rostratus_T3954:2.2294999999999954E-4):0.002196089999999984):0.004262409999999994):0.005651450000000002):0.005801930000000011):0.021504599999999985):0.06647439999999999):0.04439472):0.02464985000000003):0.04711042999999998,(((Sternopygus_astrabes:0.013652989999999976,((Sternopygus_xingu_19643:0.03211118000000002,Sternopygus_dariensis_604059707:0.048795650000000024):0.008491599999999988,(Sternopygus_macrurus_37350:0.01821556000000002,Sternopygus_macrurus_39502:0.006981979999999999):0.026159229999999978):0.02211536000000003):0.05428508999999998,(((Rhabdolichops_caviceps:0.011489870000000013,Rhabdolichops_eastwardi:9.999999994736442E-9):0.011361860000000001,(Rhabdolichops_jegui_189017:0.024653550000000024,(Rhabdolichops_cf_stewarti_49295:9.999999994736442E-9,Rhabdolichops_cf_stewarti_41406:6.148200000000159E-4):0.016470509999999994):0.005977390000000027):0.04761599999999999,((Archolaemus_blax_AF072163:0.09670792,Distocyclus_conirostris_182573:0.017563260000000025):0.02974998000000001,((Eigenmannia_macrops_44284:0.013165470000000012,Japigny_kirschbaum:0.08735167000000005,Eigenmannia_macrops_37145:0.007770429999999995):0.013487369999999999,(Eigenmannia_virescens_29571:0.027124649999999972,(Eigenmannia_cf_virecens_4254:0.014747530000000009,((Eigenmannia_virecens_36963:0.01434044000000001,Eigenmannia_virecens_41404:0.009307410000000016):0.004084330000000025,(Eigenmannia_virecens_45735:0.01547320000000002,Eigenmannia_vicentespelaea_62040:0.015987430000000025):0.004971590000000026):0.0014282299999999748):0.01139888):0.007286469999999989):0.012998620000000016):0.02440456000000002):0.09636773999999998):0.025552770000000002,((Sternarchorhamphus_muelleri_182579:0.025348570000000015,Orthosternarchus_tamandua_U15235:0.027655500000000055):0.10289669999999995,((Adontosternarchus_balaenops_182572:0.028649049999999954,(Adontosternarchus_devenanzii_19126:0.016708469999999975,(Adontosternarchus_sachsi_188863:0.02201622999999997,(Adontosternarchus_nebulosus_14826:0.002436809999999956,Adontosternarchus_clarkae_182580:0.0019233300000000009):0.020737430000000057):0.0030558600000000213):0.006670350000000047):0.03684242999999998,(((Parapteronotus_hasemani_12797:1.0000000050247593E-8,Parapteronotus_hasemani_178360:0.001040550000000029):0.03702342999999997,(Megadontognathus_cuyuniense:0.038873099999999994,(((Apteronotus_leptorhynchus_190772:1.0000000050247593E-8,Apteronotus_eschmeyeri:1.0000000050247593E-8):0.012641310000000017,(Apteronotus_cuchillo:1.0000000050247593E-8,Apteronotus_magdalenensis:1.0000000050247593E-8):0.054454310000000006):0.040107849999999945,(Apteronotus_cuchillejo:0.07095932000000005,(Apteronotus_caudimaculosus_43246:0.02685557999999999,(Apteronotus_albifrons_36939:0.004198079999999993,(Apteronotus_albifrons_44716:0.0037448799999999505,Apteronotus_albifrons_16150:0.0027172500000000044):0.0012616399999999528):0.0056949099999999975):0.008544560000000034):0.009847199999999945):0.0044155799999999745):0.006177089999999996):0.013313569999999997,(((Platyurosternarchus_crypticus_179153:9.955999999999854E-4,Platyurosternarchus_macrostomus_18:0.005839280000000002):0.043015490000000045,((Sternarchorhynchus_oxyrhynchus:1.0000000050247593E-8,Sternarchorhynchus_mormyrus_182583:1.0000000050247593E-8):0.02125142999999996,(((Sternarchorhynchus_galibi_187155:0.00921706,Sternarchorhynchus_cf_galibi_35866:0.003363640000000001):0.004140620000000039,(Sternarchorhynchus_hagedornae_36892:3.9887000000005113E-4,Sternarchorhynchus_hagedornae_180637:9.441000000000033E-4):0.013235639999999993):0.012129509999999954,((Sternarchorhynchus_sp_36838:4.003299999999488E-4,Sternarchorhynchus_sp_37135:2.025399999999733E-4):0.010697210000000013,(Sternarchorhynchus_sp_39556:0.014647179999999982,((Sternarchorhynchus_sp_4066:0.005376179999999953,Sternarchorhynchus_sp_T533:0.0027670699999999826):0.0049055599999999755,(Sternarchorhynchus_sp_57516:0.003772180000000014,Sternarchorhynchus_starski_47080:6.13560000000013E-4):0.008755010000000008):0.0019968799999999787):0.0015356199999999598):0.006550590000000023):0.01280990999999998):0.012053650000000027):0.010854289999999989,((Pariosternarchus_amazonensis:0.020145529999999967,(Sternarchella_terminalis_182576:0.001193059999999968,(Sternarchella_calhamazon_46987:0.001889609999999986,(Magosternarchus_raptor:0.09505500999999994,Magosternarchus_duccis:1.0000000050247593E-8):0.08264547):7.343800000000344E-4):0.02118401999999997):0.014218220000000004,((Sternarchogiton_porcinum_182212:0.02031742000000003,((Sternarchogiton_nattereri_182208:0.002813150000000042,Sternarchogiton_nattereri_37136:0.003863350000000043):0.003875210000000018,(Sternarchogiton_sp_28120:0.026475189999999982,(Sternarchogiton_labiatus_189003:0.0011875599999999764,Sternarchogiton_preto_57528:0.002096890000000018):0.004360310000000034):0.0010651299999999697):0.022512419999999977):0.011674479999999987,((Compsaraia_compsus:1.0000000050247593E-8,Compsaraia_samueli_182210:1.0000000050247593E-8):0.06734426999999998,(Porotergus_gimbelli_178277:0.02256813999999996,(Apteronotus_bonapartii_182585:0.0031103399999999892,(Apteronotus_ellisi_24040:0.002062659999999994,(Apteronotus_sp_36837:0.010342469999999993,Apteronotus_bonapartii_37171:0.001518620000000026):0.0019025499999999473):0.0017944800000000427):0.005545299999999975):0.012819079999999983):0.004967279999999963):0.005112349999999988):0.012688319999999975):0.005098160000000018):0.013403739999999997):0.035921250000000016):0.17521634000000003):0.017175949999999995):0.019383099999999986):0.16489750000000003):0.04829256999999998):0.026315109999999975):0.012709410000000032):0.07901064);
